# Supplementary material for: Gene and Genome Parameters of Mammalian Liver Circadian Genes (LCGs)
Source: PLoS One. 2012 Oct 10;7(10):e46961. doi: 10.1371/journal.pone.0046961 (PMC3468600; doi:10.1371/journal.pone.0046961)
Supplement: Table S1 — LCGs and LNCGs with their gene parameters. (XLS) [file pone.0046961.s008.xls]

## Sheet: LCGs
RefSeq loci ID	Genome position	Gene ID	Gene symbol	Genomic length	CDS length	3'-UTR length	Representative rhythmic probeSet	q-value	Algorithm name	Period	Phase	Amplitude	All rhythmic probeSets	Periods	Phases	All aligned probesets
TL12709	chr6:72047606-72104564:+	20454	St3gal5	56958	1164	900	1460241_a_at	4.344e-20	JTK_CYCLE	24	14	6.48	1460241_a_at|1449198_a_at	24|25	14|13	1460241_a_at|1449198_a_at
TL07864	chr19:46206388-46210184:+	12686	Elovl3	3796	816	892	1420722_at	4.344e-20	JTK_CYCLE	25	23.5	13.1	1420722_at	25	23.5	1420722_at
TL00915	chr1:180117547-180182728:+	78825	Pppde1	65181	585	3129	1425185_at	4.344e-20	JTK_CYCLE	24	20.5	3.21	1451621_at|1425185_at	23|24	21.5|20.5	1451621_at|1425185_at
TL07565	chr19:8946048-8950146:+	225896	Ubxn1	4098	894	85	1436342_a_at	4.344e-20	JTK_CYCLE	24	4.5	2.46	1436342_a_at	24	4.5	1436342_a_at
TL14575	chr7:146082518-146101189:-	12176	Bnip3	18671	564	1079	1422470_at	1.01696e-19	JTK_CYCLE	25	12.5	2.5	1422470_at	25	12.5	1422470_at
TL09747	chr3:94176747-94202161:+	19885	Rorc	25414	1551	886	1425792_a_at	1.98446e-19	JTK_CYCLE	24	19	3.74	1425792_a_at|1425793_a_at	24|24	19|18.75	1425792_a_at|1425793_a_at
TL05524	chr15:100451769-100467296:-	207818	BC004728	15517	294	509	1425108_a_at	8.50211e-19	JTK_CYCLE	25	0.5	3.43	1425108_a_at	25	0.5	1425108_a_at
TL13228	chr6:142371132-142421629:-	232493	Gys2	50497	2115	234	1424815_at	6.18198e-18	JTK_CYCLE	25	12.5	3.35	1424815_at	25	12.5	1424815_at
TL03272	chr12:33505339-33536473:+	59027	Nampt	31134	1476	1075	1417190_at	6.57955e-18	JTK_CYCLE	24	14.5	5.11	1417190_at|1448607_at	24|24	14.5|14.5	1417190_at|1448607_at
TL16075	chr9:65142101-65178465:+	270166	Clpx	36364	1905	754	1423447_at	7.30243e-18	JTK_CYCLE	24	0	7.4	1423447_at	24	0	1423447_at
TL05415	chr15:89202067-89207468:-	100126824|72962	Sco2|Tymp	5107	1416	557	1432181_s_at	1.69706e-16	JTK_CYCLE	25	0	3.55	1432181_s_at	25	0	1432181_s_at
TL04983	chr15:11313417-11329413:-	110960	Tars	15996	2169	348	1460323_at	9.04416e-16	JTK_CYCLE	25	22.5	2.38	1460323_at	25	22.5	1460323_at
TL00926	chr1:182095270-182126143:-	67426	Cabc1	30873	1938	2029	1417067_s_at	9.24761e-16	JTK_CYCLE	25	23.5	5.62	1417066_at|1417067_s_at	24.5|25	0.75|23.5	1417066_at|1417067_s_at
TL14647	chr7:148661138-148679321:+	64540	Tspan4	18183	717	469	1448276_at	9.24761e-16	JTK_CYCLE	24	16	3.01	1448276_at	24	16	1448276_at
TL01435	chr10:79784046-79792218:-	18551	Pcsk4	8172	1968	504	1425824_a_at	1.40949e-15	JTK_CYCLE	24	12	5.25	1425824_a_at	24	12	1425824_a_at
TL11141	chr4:144482979-144518112:+	20148	Dhrs3	35133	909	990	1448390_a_at	1.40949e-15	JTK_CYCLE	25	0	3.19	1448390_a_at	25	0	1448390_a_at
TL15969	chr9:55068028-55131432:-	83961	Nrg4	63404	348	1395	1421681_at	1.40949e-15	JTK_CYCLE	24	13.5	12.06	1457123_at|1421681_at	21|24	16|13.5	1457123_at|1421681_at
TL09433	chr3:41359655-41420786:+	269424	Phf17	53482	2505	2861	1452179_at	1.8389e-15	JTK_CYCLE	25	7	2.81	1452180_at|1452179_at|1426753_at|1426752_at	26|25|24.3333333333333|24	5.25|7|7.16666666666667|8	1452180_at|1452179_at|1426753_at|1426752_at
TL02358	chr11:70501862-70513657:-	103844	AI842396	11795	696	245	1448034_at	2.71155e-15	JTK_CYCLE	25	4	3.53	1448034_at	25	4	1448034_at
TL04360	chr14:19036631-19071506:-	353187	Nr1d2	34875	1731	2567	1416958_at	2.71155e-15	JTK_CYCLE	24	10	12.4	1416959_at|1416958_at	24|24	10.5|10	1416959_at|1416958_at
TL00537	chr1:123200929-123229157:-	72999	Insig2	23410	678	1553	1417982_at	2.88465e-15	JTK_CYCLE	24	0.5	5.15	1417981_at|1417980_a_at|1417982_at	24|24|24	0.5|0.5|0.5	1417981_at|1417980_a_at|1417982_at
TL12793	chr6:85767213-85770937:-	69049	Cml5	3724	684	73	1424811_at	4.27509e-15	JTK_CYCLE	24	19	6.25	1424811_at	24	19	1424811_at
TL15848	chr9:44206258-44211048:+	14385	Slc37a4	4790	1290	497	1417042_at	4.74715e-15	JTK_CYCLE	24	14.75	2.51	1417042_at	24	14.75	1417042_at
TL04465	chr14:32420411-32454147:-	56794	Hacl1	33736	1746	785	1449047_at	7.8207e-15	JTK_CYCLE	26	21	2.61	1449047_at	26	21	1449047_at
TL11167	chr4:147514598-147519805:+	71890	Mad2l2	5207	636	283	1460348_at	7.8207e-15	JTK_CYCLE	24	1	3.73	1460348_at	24	1	1460348_at
TL14494	chr7:134944122-134947316:+	101502	Hsd3b7	3194	1110	601	1416968_a_at	7.8207e-15	JTK_CYCLE	24	3.5	2.8	1416968_a_at	24	3.5	1416968_a_at
TL03717	chr13:4232985-4247604:+	432720	Akr1c19	14619	972	238	1455454_at	1.1923e-14	JTK_CYCLE	24	14	2.47	1455454_at	24	14	1455454_at
TL14333	chr7:120350978-120457636:+	11865	Arntl	106658	1881	503	1425099_a_at	2.06904e-14	JTK_CYCLE	24	22.75	43.02	1425099_a_at	24	22.75	1425099_a_at
TL06186	chr17:13116824-13133262:-	224530	Acat3	16438	1194	701	1425195_a_at	2.29779e-14	JTK_CYCLE	24	2.25	1.67	1425195_a_at	24	2.25	1425195_a_at
TL01906	chr11:20723357-20731111:-	216551	1110067D22Rik	7754	519	3017	1424318_at	2.81766e-14	JTK_CYCLE	24	22.5	9.92	1451313_a_at|1424318_at	23|24	0|22.5	1451313_a_at|1424318_at
TL05807	chr16:23224834-23360420:+	20440	St6gal1	135586	1212	2477	1420928_at	2.81766e-14	JTK_CYCLE	23	7.5	2.41	1420927_at|1420928_at	24.2777777777778|23	4.62731481481482|7.5	1420928_at|1420927_at
TL13558	chr7:25372561-25393944:+	66071	Ethe1	21383	765	150	1417203_at	3.19625e-14	JTK_CYCLE	25	24.5	3.04	1417203_at	25	24.5	1417203_at
TL05844	chr16:31422382-31458987:+	71911	Bdh1	30149	1032	1807	1452257_at	4.5986e-14	JTK_CYCLE	22	12	1.54	1426959_at|1452257_at	22|22	10.5|12	1452257_at|1426959_at
TL07665	chr19:21465796-21547151:-	14544	Gda	81355	1365	3881	1435748_at	5.93783e-14	JTK_CYCLE	24	17	2.37	1422868_s_at|1435749_at|1435748_at	24|23|24	16|18|17	1422868_s_at|1435749_at|1435748_at
TL00080	chr1:30997147-31006600:-	19243	Ptp4a1	9453	522	2903	1419024_at	6.72748e-14	JTK_CYCLE	24	14.5	1.77	1438657_x_at|1449322_at|1455002_at|1419024_at	25|25|24|24	12.5|13.5|13.5|14.5	1449322_at|1438657_x_at|1455002_at|1419024_at
TL14172	chr7:104561466-104566020:-	21835	Thrsp	4554	453	578	1424737_at	8.29083e-14	JTK_CYCLE	23	17.5	4.98	1424737_at	23	17.5	1424737_at
TL00288	chr1:72206018-72258881:-	381269	Mreg	52863	645	1440	1437250_at	8.8486e-14	JTK_CYCLE	23.5	1.75	2.47	1437250_at	23.5	1.75	1437250_at
TL06428	chr17:28536039-28623057:-	14229	Fkbp5	87018	1371	1952	1448231_at	8.8486e-14	JTK_CYCLE	24	14.5	6.62	1448231_at|1416125_at	24|23.5	14.5|15.25	1448231_at|1416125_at
TL08244	chr2:32538128-32549695:-	14287	Fpgs	11567	1764	450	1460673_at	8.8486e-14	JTK_CYCLE	25	22.5	2.77	1460673_at	25	22.5	1460673_at
TL11634	chr5:73882320-73952025:+	100737	Dcun1d4	69705	879	3099	1455079_at	1.09601e-13	JTK_CYCLE	23	9.5	2.35	1455079_at	23	9.5	1455079_at
TL07391	chr19:3851772-3894367:+	12660	Chka	42595	1308	960	1450264_a_at	1.3845e-13	JTK_CYCLE	24	23	19.73	1442277_at|1453582_at|1450264_a_at	24|23|24	22.5|0|23	1453582_at|1442277_at|1450264_a_at
TL14914	chr8:35198625-35209793:-	68192	Leprotl1	11168	396	2150	1451018_at	1.3845e-13	JTK_CYCLE	25	22.5	2.24	1423552_at|1451018_at	25|25	23.5|22.5	1423552_at|1451018_at
TL07738	chr19:34742895-34821601:-	240638	Slc16a12	78706	1461	2225	1434188_at	1.71714e-13	JTK_CYCLE	24	14	2.64	1434188_at	24	14	1434188_at
TL11178	chr4:147986490-148001105:-	230908	Tardbp	14615	897	4547	1423723_s_at	1.71714e-13	JTK_CYCLE	24	22	2.32	1436318_at|1455655_a_at|1434419_s_at|1428467_at|1423723_s_at	24|23|25|27|24	3|0.5|20|26.5|22	1436318_at|1455655_a_at|1434419_s_at|1428467_at|1423723_s_at
TL12146	chr5:136363788-136365433:+	15507	Hspb1	1645	630	133	1425964_x_at	1.71714e-13	JTK_CYCLE	25	19.5	6.59	1422943_a_at|1425964_x_at	25|25	19.5|19.5	1422943_a_at|1425964_x_at
TL05818	chr16:26356736-26371925:-	12737	Cldn1	15189	636	2387	1437932_a_at	1.9462e-13	JTK_CYCLE	24	0	7.57	1450014_at|1437932_a_at	26|24	21.5|0	1450014_at|1437932_a_at
TL03874	chr13:35069616-35086013:-	23986	Peci	16380	1077	163	1431012_a_at	2.13138e-13	JTK_CYCLE	24	12	2.04	1431012_a_at	24	12	1431012_a_at
TL00198	chr1:55109613-55129546:+	67876	Coq10b	19933	729	899	1460510_a_at	2.647e-13	JTK_CYCLE	24	12.5	8.07	1428487_s_at|1460510_a_at	25|24	11|12.5	1428487_s_at|1460510_a_at
TL03846	chr13:32893906-32914478:+	78903	Wrnip1	20572	1983	450	1448376_at	2.647e-13	JTK_CYCLE	25	23.5	2.78	1448376_at	25	23.5	1448376_at
TL13940	chr7:52960545-52965798:+	13170	Dbp	5253	978	548	1418174_at	2.647e-13	JTK_CYCLE	23.5	11.25	259.42	1438211_s_at|1418174_at	24|23.5	10.25|11.25	1438211_s_at|1418174_at
TL04575	chr14:51575815-51584424:+	667034	Pnp2	8609	918	273	1453299_a_at	2.95231e-13	JTK_CYCLE	25	22.5	2.63	1453299_a_at	25	22.5	1453299_a_at
TL06475	chr17:31749588-31774086:-	12411	Cbs	24498	1686	546	1423844_s_at	2.95231e-13	JTK_CYCLE	25	2.5	3.63	1425623_a_at|1423844_s_at	25|25	2|2.5	1425623_a_at|1423844_s_at
TL10381	chr4:45861818-45899880:+	74152	1300002K09Rik	38062	1866	1609	1453234_at	3.23938e-13	JTK_CYCLE	24	2.5	3.02	1453234_at	24	2.5	1453234_at
TL14105	chr7:88754611-88851680:-	26557	Homer2	97069	1065	527	1424367_a_at	3.61575e-13	JTK_CYCLE	24	15	2.85	1424367_a_at	24	15	1424367_a_at
TL08127	chr2:26449106-26459730:-	67512	Agpat2	10624	837	0	1428821_at	5.00748e-13	JTK_CYCLE	25	20.5	2.12	1428821_at	25	20.5	1428821_at
TL17158	chrX:147024463-147078403:+	18639	Pfkfb1	53940	1347	238	1427213_at	5.00748e-13	JTK_CYCLE	24	18	2.71	1427213_at	24	18	1427213_at
TL00966	chr1:187278726-187292640:+	226781	Slc30a10	13914	1413	4206	1438751_at	5.66632e-13	JTK_CYCLE	24	0	6.76	1439934_at|1438751_at	24|24	23.5|0	1439934_at|1438751_at
TL04376	chr14:21274482-21299355:-	11750	Anxa7	24873	1392	1218	1416138_at	6.14376e-13	JTK_CYCLE	22.5	12.5	1.57	1416138_at|1438764_at|1416137_at	22.5|28|24	12.5|27.5|12	1416138_at|1438764_at|1416137_at
TL04574	chr14:51564199-51573087:+	18950	Pnp1	8888	870	1791	1416530_a_at	6.14376e-13	JTK_CYCLE	25	22.5	2.52	1416530_a_at	25	22.5	1416530_a_at
TL11420	chr5:30559157-30598976:+	28042	D5Wsu178e	39819	1197	5431	1435797_at	6.14376e-13	JTK_CYCLE	25	0.5	2.4	1431802_a_at|1432374_a_at|1435797_at	24|26.5|25	1|20.25|0.5	1431802_a_at|1435797_at|1432374_a_at
TL04331	chr14:8835415-8889069:+	66082	Abhd6	53654	1011	911	1419103_a_at	6.94977e-13	JTK_CYCLE	25	15.5	2.15	1419104_at|1419103_a_at	24.5|25	13|15.5	1419104_at|1419103_a_at
TL05133	chr15:66760879-66801203:-	17988	Ndrg1	40324	1185	1549	1456174_x_at	7.63867e-13	JTK_CYCLE	24	3	4.06	1456174_x_at|1450977_s_at|1423413_at|1420760_s_at|1450976_at	24|25|26|25|25	3|1|25.5|1.5|2	1456174_x_at|1450977_s_at|1423413_at|1420760_s_at|1450976_at
TL06459	chr17:30729806-30749604:-	109801	Glo1	19798	555	236	1424108_at	8.53077e-13	JTK_CYCLE	25	1.5	1.36	1424109_a_at|1424108_at|1451240_a_at	28|25|25	21.5|1.5|2.5	1424109_a_at|1424108_at|1451240_a_at
TL08989	chr2:153444569-153458467:-	99311	Commd7	13898	633	2780	1426765_at	9.4934e-13	JTK_CYCLE	24	0.5	2.3	1426765_at	24	0.5	1426765_at
TL00589	chr1:133867185-133879541:+	212980	Slc45a3	12356	1662	1236	1426663_s_at	1.15247e-12	JTK_CYCLE	24.5	20.5	7.22	1426663_s_at|1426664_x_at	24.5|24	20.5|21	1426663_s_at|1426664_x_at
TL10870	chr4:128670508-128688773:+	11637	Ak2	18216	699	962	1448450_at	1.15247e-12	JTK_CYCLE	24	12.5	1.76	1448451_at|1448450_at	22|24	14.75|12.5	1448451_at|1448450_at
TL00462	chr1:95031852-95041998:+	11611	Agxt	10146	1245	254	1418833_at	1.28732e-12	JTK_CYCLE	24	5.75	2.23	1418833_at	24	5.75	1418833_at
TL10106	chr3:144351807-144383287:-	54673	Sh3glb1	31480	1098	2581	1418010_a_at	1.40109e-12	JTK_CYCLE	26	10	1.36	1418012_at|1418011_a_at|1418010_a_at	25|23|26	12.5|15.5|10	1418012_at|1418011_a_at|1418010_a_at
TL06937	chr17:80247731-80295463:-	56298	Atl2	47637	1752	1767	1416793_at	1.58202e-12	JTK_CYCLE	24	14.5	2.09	1416793_at|1435594_at|1431197_at|1416794_at	24|25|26|24	14.5|13|14|15	1416793_at|1435594_at|1431197_at|1416794_at
TL00769	chr1:164759691-164796679:-	14261	Fmo1	36988	1599	411	1417429_at	1.70529e-12	JTK_CYCLE	25	17	1.64	1417429_at	25	17	1417429_at
TL08311	chr2:43410848-43538235:+	70789	Kynu	127387	1398	1244	1430570_at	1.70529e-12	JTK_CYCLE	24	1	1.96	1451903_at|1430570_at	23|24	6.5|1	1430570_at|1451903_at
TL08387	chr2:69076338-69180673:-	27413	Abcb11	104335	3966	802	1449817_at	1.70529e-12	JTK_CYCLE	24	3	2.67	1449817_at	24	3	1449817_at
TL09979	chr3:115812937-115832606:-	22329	Vcam1	19669	2220	857	1448162_at	1.92467e-12	JTK_CYCLE	24	13.75	3.3	1451314_a_at|1415989_at|1448162_at	27|26|24	12.5|13|13.75	1451314_a_at|1415989_at|1448162_at
TL00927	chr1:182157134-182186431:-	19165	Psen2	29297	1347	569	1425869_a_at	2.09771e-12	JTK_CYCLE	25	23	3.2	1431542_at|1425869_a_at	24.2777777777778|25	2.97685185185185|23	1431542_at|1425869_a_at
TL01689	chr10:121885554-121890509:+	54140	Avpr1a	4955	1272	1093	1418603_at	2.09771e-12	JTK_CYCLE	24	23.5	6.7	1418604_at|1418603_at	25|24	23|23.5	1418604_at|1418603_at
TL07100	chr18:33596672-33623683:-	27528	D0H4S114	27011	207	1695	1450839_at	2.55586e-12	JTK_CYCLE	24	14	8.55	1436736_x_at|1450839_at	24.3333333333333|24	14|14	1436736_x_at|1450839_at
TL07655	chr19:18706505-18726674:+	225994	BC016495	20169	588	941	1425646_at	2.55586e-12	JTK_CYCLE	24	14.75	4.9	1447503_at|1425646_at	24.5|24	14|14.75	1447503_at|1425646_at
TL11102	chr4:141414056-141430835:-	27984	Efhd2	16779	723	1605	1431339_a_at	2.55586e-12	JTK_CYCLE	23	14	3.51	1431339_a_at|1437478_s_at	23|23	14|13.5	1431339_a_at|1437478_s_at
TL14360	chr7:125832071-125849252:-	56209	Gde1	17181	996	445	1418444_a_at	2.55586e-12	JTK_CYCLE	24	16	2.71	1418444_a_at	24	16	1418444_a_at
TL07746	chr19:36806220-36811094:-	53412	Ppp1r3c	4874	954	1684	1433691_at	3.1156e-12	JTK_CYCLE	24	23.5	8.12	1433691_at	24	23.5	1433691_at
TL00377	chr1:84032875-84281166:-	98496	5033414K04Rik	248291	612	1730	1436999_at	3.76693e-12	JTK_CYCLE	25	24.5	2.44	1436999_at|1444969_at	25|24.2777777777778	24.5|2.80555555555556	1436999_at|1444969_at
TL07170	chr18:38998326-39078353:-	14164	Fgf1	80027	468	3254	1423136_at	3.76693e-12	JTK_CYCLE	24	17.5	2.09	1423136_at|1450869_at	24|25	17.5|16.5	1423136_at|1450869_at
TL12622	chr6:51473901-51540669:+	71982	Snx10	46148	606	1708	1431055_a_at	3.76693e-12	JTK_CYCLE	25	12.5	2.55	1431055_a_at	25	12.5	1431055_a_at
TL13879	chr7:52067627-52071942:-	107503	Atf5	4315	852	589	1425927_a_at	3.76693e-12	JTK_CYCLE	25	1	5.12	1425927_a_at	25	1	1425927_a_at
TL06962	chr17:85356080-85423332:+	19043	Ppm1b	49941	1182	297	1426382_at	4.55866e-12	JTK_CYCLE	25	23.5	1.46	1426382_at|1451669_at|1425330_a_at	25|24|28	23.5|4.75|19	1426382_at|1451669_at|1425330_a_at
TL08367	chr2:64750539-64860823:-	50915	Grb14	110284	1617	224	1417673_at	4.55866e-12	JTK_CYCLE	24	5	2.04	1417673_at	24	5	1417673_at
TL11414	chr5:30062437-30113018:+	23950	Dnajb6	50581	1098	1365	1448234_at	4.55866e-12	JTK_CYCLE	24	15	2.11	1448234_at|1429776_a_at|1429777_at|1434035_at	24|25|20|26	15|14.5|18|8	1448234_at|1429776_a_at|1434035_at|1429777_at
TL11650	chr5:76641201-76733573:-	12753	Clock	92372	2568	4522	1418659_at	4.55866e-12	JTK_CYCLE	23	1	3.72	1418659_at|1418660_at	23|23	1|1.5	1418659_at|1418660_at
TL16802	chrX:57476466-57657156:-	320940	Atp11c	180690	3390	2507	1455083_at	4.55866e-12	JTK_CYCLE	24	7.75	1.48	1452496_at|1455083_at|1442367_at	24.2777777777778|24|26	8.625|7.75|1.5	1455083_at|1452496_at|1442367_at
TL01909	chr11:21221144-21270882:-	216558	Ugp2	49738	1527	880	1426461_at	7.16316e-12	JTK_CYCLE	27	6.5	1.76	1426461_at|1451742_a_at|1426460_a_at	27|24|23.5	6.5|11.5|11.25	1426461_at|1451742_a_at|1426460_a_at
TL04156	chr13:81022682-81035303:+	105171	Arrdc3	12621	1245	2616	1454617_at	7.16316e-12	JTK_CYCLE	24	7.5	10.61	1454617_at	24	7.5	1454617_at
TL01734	chr10:127213460-127229753:+	103142	Rdh9	16293	954	1664	1427963_s_at	7.9884e-12	JTK_CYCLE	23.5	13.5	3.44	1427963_s_at	23.5	13.5	1427963_s_at
TL06072	chr16:90738568-90750021:+	77037	Mrap	11453	384	368	1451371_at	7.9884e-12	JTK_CYCLE	24	20.5	2.4	1451371_at	24	20.5	1451371_at
TL08060	chr2:24831552-24909592:+	241274	Pnpla7	78040	4059	279	1451361_a_at	8.78845e-12	JTK_CYCLE	24	2.5	2.2	1451361_a_at	24	2.5	1451361_a_at
TL06959	chr17:85057573-85082263:-	27409	Abcg5	24690	1959	254	1419393_at	1.09375e-11	JTK_CYCLE	24	10	3.06	1419393_at	24	10	1419393_at
TL14918	chr8:36438794-36451191:+	244416	Ppp1r3b	12397	855	3274	1436590_at	1.09375e-11	JTK_CYCLE	24	18.5	8.13	1436590_at	24	18.5	1436590_at
TL00447	chr1:93312558-93355905:-	18627	Per2	43347	3774	1889	1417602_at	1.32983e-11	JTK_CYCLE	24	14.5	9.6	1417602_at|1417603_at	24|24	14.5|15	1417602_at|1417603_at
TL03593	chr12:104884841-104895281:-	12401	Serpina6	10440	1194	214	1448506_at	1.32983e-11	JTK_CYCLE	23	15	2.25	1448506_at	23	15	1448506_at
TL05207	chr15:76406788-76426241:+	268822	Adck5	19453	1749	161	1436753_at	1.32983e-11	JTK_CYCLE	24	2.5	3.65	1436753_at	24	2.5	1436753_at
TL14415	chr7:130605807-130611517:+	11833	Aqp8	5710	786	547	1417828_at	1.32983e-11	JTK_CYCLE	26	22	8.97	1417828_at	26	22	1417828_at
TL00335	chr1:75211548-75215828:-	22145	Tuba4a	4280	1347	648	1417374_at	1.47047e-11	JTK_CYCLE	25	24	1.93	1417375_at|1417374_at|1417373_a_at	26|25|25	14|24|24	1417375_at|1417374_at|1417373_a_at
TL10984	chr4:134358675-134409260:-	66146	Tmem57	50585	1995	1601	1428884_at	1.47047e-11	JTK_CYCLE	24	14.5	1.79	1430418_at|1428883_at|1428884_at	23|25|24	12|13.5|14.5	1430418_at|1428883_at|1428884_at
TL01024	chr10:5342779-5734495:-	13982	Esr1	391716	1800	2338	1435663_at	1.55139e-11	JTK_CYCLE	25	18	2.86	1435663_at|1421244_at|1460591_at	25|28|25	18|18.5|18.5	1435663_at|1421244_at|1460591_at
TL08583	chr2:103603101-103637797:-	53872	Caprin1	34696	2124	3854	1416461_at	1.55139e-11	JTK_CYCLE	24.5	22.75	2.23	1416463_at|1448348_at|1448347_a_at|1416461_at|1416462_at|1433901_at	26|26|23|24.5|25|23	21.5|20|1.5|22.75|22.5|1	1416463_at|1448348_at|1448347_a_at|1416461_at|1416462_at|1433901_at
TL14741	chr8:11198422-11312826:-	12826	Col4a1	114404	5010	1378	1452035_at	1.55139e-11	JTK_CYCLE	25	2.5	2.9	1426348_at|1452035_at	24|25	4|2.5	1426348_at|1452035_at
TL16163	chr9:77602616-77641458:+	14629	Gclc	38842	1914	400	1424296_at	1.55139e-11	JTK_CYCLE	25	1	2.65	1424296_at	25	1	1424296_at
TL16317	chr9:106356187-106366342:+	59092	Pcbp4	10155	1212	592	1433658_x_at	1.55139e-11	JTK_CYCLE	25	6	2.99	1433658_x_at|1449054_a_at|1449055_x_at	25|23|27	6|9|5	1433658_x_at|1449054_a_at|1449055_x_at
TL08344	chr2:58607595-58643079:+	76654	Upp2	35484	963	488	1451548_at	1.72806e-11	JTK_CYCLE	24	12	6.29	1424969_s_at|1451548_at	24|24	12.5|12	1424969_s_at|1451548_at
TL09571	chr3:83965795-84024799:-	80890	Trim2	59004	2235	3223	1459860_x_at	1.72806e-11	JTK_CYCLE	23	1	3.99	1459860_x_at|1417029_a_at|1448551_a_at|1417028_a_at|1417027_at	23|25|24|24|24	1|23.5|23|23.5|0	1459860_x_at|1417029_a_at|1448551_a_at|1417028_a_at|1417027_at
TL05683	chr16:13671958-13703705:+	66598|67118	3110001I22Rik|Bfar	31747	1353	1355	1426489_s_at	1.91261e-11	JTK_CYCLE	25	7.5	1.63	1426488_at|1426490_at|1426489_s_at|1429165_at	25|26|25|25	9|6|7.5|11	1426488_at|1426490_at|1426489_s_at|1429165_at
TL05321	chr15:81633102-81657293:+	21685	Tef	15450	906	3182	1424175_at	2.14309e-11	JTK_CYCLE	23	13	7.16	1450184_s_at|1424175_at	22|23	14|13	1450184_s_at|1424175_at
TL05047	chr15:38417184-38449021:-	54375	Azin1	31837	1347	2931	1450714_at	2.34018e-11	JTK_CYCLE	24	12	1.81	1430984_at|1422702_at|1450714_at	26|23|24	13|13|12	1430984_at|1422702_at|1450714_at
TL10311	chr4:41702125-41705998:+	14430	Galt	3873	1083	542	1450187_a_at	2.34018e-11	JTK_CYCLE	24	4	2.31	1450187_a_at	24	4	1450187_a_at
TL15030	chr8:71404453-71430831:+	16956	Lpl	26378	1425	2426	1415904_at	2.34018e-11	JTK_CYCLE	24	3	3.2	1431056_a_at|1415904_at	24.3333333333333|24	2.16666666666667|3	1431056_a_at|1415904_at
TL13143	chr6:129483209-129492349:+	57436	Gabarapl1	9140	354	1164	1416419_s_at	2.60385e-11	JTK_CYCLE	24	6.5	3.55	1416418_at|1416419_s_at	24|24	6|6.5	1416418_at|1416419_s_at
TL00770	chr1:164805177-164828843:-	55990	Fmo2	23666	1608	1681	1435459_at	2.86092e-11	JTK_CYCLE	24	15	4.52	1435459_at|1422905_s_at|1422904_at|1454005_at	24|24|24|24.2777777777778	15|15|15.5|7.02314814814815	1435459_at|1422905_s_at|1422904_at|1454005_at
TL02520	chr11:80242116-80285635:+	69077	Psmd11	43519	1269	424	1437080_s_at	3.20139e-11	JTK_CYCLE	25	1.5	1.72	1431013_at|1429370_a_at|1437080_s_at	24.2777777777778|24.5|25	6.17824074074074|2|1.5	1431013_at|1437080_s_at|1429370_a_at
TL09839	chr3:98422558-98449457:-	15496	Hsd3b5	26899	1122	371	1420531_at	3.53766e-11	JTK_CYCLE	25	3	2.59	1420531_at	25	3	1420531_at
TL01327	chr10:75294589-75297626:-	14872	Gstt2	3037	735	40	1417883_at	3.90779e-11	JTK_CYCLE	25	12	2.25	1417883_at	25	12	1417883_at
TL13611	chr7:27620357-27628283:+	13087	Cyp2a5	7926	1485	205	1422230_s_at	4.29024e-11	JTK_CYCLE	23.5	14.5	2.76	1422230_s_at	23.5	14.5	1422230_s_at
TL02258	chr11:68505416-68630126:+	77579	Myh10	124710	5931	1553	1452740_at	5.87519e-11	JTK_CYCLE	23	5	2.18	1452740_at	23	5	1452740_at
TL07055	chr18:21103125-21142349:+	67664	Rnf125	39224	423	663	1429399_at	5.87519e-11	JTK_CYCLE	25	24.5	7.37	1429399_at	25	24.5	1429399_at
TL01576	chr10:92951512-92979488:+	15109	Hal	27976	1974	421	1418645_at	6.33473e-11	JTK_CYCLE	24.5	2.5	3.31	1418645_at	24.5	2.5	1418645_at
TL07784	chr19:40366529-40588302:-	20411	Sorbs1	221697	2817	3009	1428471_at	6.33473e-11	JTK_CYCLE	23	9	2.33	1428471_at|1425826_a_at|1417358_s_at	23|21|24.2777777777778	9|13|9.44212962962963	1428471_at|1425826_a_at|1417358_s_at
TL12364	chr6:3912594-3918354:-	21789	Tfpi2	5760	693	785	1418547_at	6.33473e-11	JTK_CYCLE	23	1.5	2.16	1418547_at	23	1.5	1418547_at
TL12490	chr6:34659443-34725469:+	109624	Cald1	66026	1593	2241	1424770_at	6.33473e-11	JTK_CYCLE	24	3	1.61	1424770_at|1424769_s_at|1424768_at	24|24|24	3|4.25|2.5	1424770_at|1424769_s_at|1424768_at
TL00609	chr1:135260148-135276895:+	214253	Etnk2	16747	1158	929	1437040_at	7.06984e-11	JTK_CYCLE	24	12.5	2.15	1437040_at	24	12.5	1437040_at
TL09012	chr2:154412779-154429409:-	59038	Pxmp4	16630	639	785	1422780_at	7.71006e-11	JTK_CYCLE	24.5	23	3.03	1422780_at	24.5	23	1422780_at
TL12713	chr6:72297310-72303154:+	68364	0610030E20Rik	5844	501	4041	1435538_at	7.71006e-11	JTK_CYCLE	24	2	1.8	1453243_at|1435538_at	25|24	1|2	1453243_at|1435538_at
TL10590	chr4:101092363-101139600:+	11639	Ak3l1	47237	672	3328	1450387_s_at	8.59912e-11	JTK_CYCLE	24	13.5	2.63	1450387_s_at|1421829_at|1421831_at|1421830_at	24|25.6666666666667|24.2777777777778|25	13.5|14|4.00462962962963|12.5	1450387_s_at|1421829_at|1421831_at|1421830_at
TL00177	chr1:51806609-51972796:-	17912	Myo1b	166187	3324	1407	1459679_s_at	9.3247e-11	JTK_CYCLE	24	1.25	1.5	1427450_x_at|1448989_a_at|1448990_a_at|1447364_x_at|1459679_s_at	25|24|23|21|24	24.5|1|5|5.5|1.25	1448989_a_at|1427450_x_at|1448990_a_at|1459679_s_at|1447364_x_at
TL00530	chr1:121963953-121970357:-	170706	Tmem37	6404	636	333	1417611_at	9.3247e-11	JTK_CYCLE	25	18.5	2.23	1417611_at	25	18.5	1417611_at
TL18428	chr3:96072616-96073027:+	15077|319154	Hist2h3b|Hist2h3c1	411	411	0	1460314_s_at	9.3247e-11	JTK_CYCLE	26	18	7.56	1460314_s_at	26	18	1460314_s_at
TL15153	chr8:81790322-81818836:-	109136	Mmaa	28514	1248	1504	1417857_at	1.03935e-10	JTK_CYCLE	25	18.5	1.7	1417857_at	25	18.5	1417857_at
TL01002	chr1:194979305-194998229:+	54139	Irf6	18924	1404	2529	1418301_at	1.1211e-10	JTK_CYCLE	24	0.5	2.66	1418301_at	24	0.5	1418301_at
TL03160	chr11:121098549-121117170:+	67608	Narf	18621	1389	2934	1425344_at	1.1211e-10	JTK_CYCLE	23	12.5	2.78	1425344_at|1451677_at|1451678_at	23|22|23	12.5|13.5|12.5	1425344_at|1451677_at|1451678_at
TL05397	chr15:88692623-88696156:+	223775	Pim3	3533	981	964	1451069_at	1.1211e-10	JTK_CYCLE	23	13	4.48	1437100_x_at|1451069_at	23|23	13|13	1451069_at|1437100_x_at
TL09798	chr3:95701722-95708562:-	23831	Car14	6840	1014	346	1450725_s_at	1.23597e-10	JTK_CYCLE	25	23.5	2.23	1450725_s_at	25	23.5	1450725_s_at
TL16073	chr9:65062496-65087026:+	214424	Parp16	24530	969	1230	1426950_at	1.34735e-10	JTK_CYCLE	24	19	2.55	1426950_at	24	19	1426950_at
TL17120	chrX:137074067-137135061:-	14605	Tsc22d3	60994	606	1339	1420772_a_at	1.34735e-10	JTK_CYCLE	24	17.5	3.96	1425557_x_at|1425281_a_at|1420772_a_at	24|24|24	17|17.5|17.5	1425557_x_at|1425281_a_at|1420772_a_at
TL14178	chr7:104874888-104886757:-	66333	Aqp11	11869	816	246	1429254_at	1.49998e-10	JTK_CYCLE	25	14	1.89	1447606_x_at|1429254_at	26|25	13.5|14	1447606_x_at|1429254_at
TL00925	chr1:181675034-181734146:-	226747	Ahctf1	59112	6732	1429	1451459_at	1.63465e-10	JTK_CYCLE	23	21.5	2.01	1451459_at|1424712_at	23|24	21.5|21	1451459_at|1424712_at
TL01358	chr10:77068978-77081076:+	20610	Sumo3	12098	333	2073	1422457_s_at	1.63465e-10	JTK_CYCLE	24	0.5	1.87	1422457_s_at	24	0.5	1422457_s_at
TL03690	chr12:114378757-114383717:+	68337	Crip2	4960	627	476	1417311_at	1.80082e-10	JTK_CYCLE	25	23.5	3.21	1417311_at	25	23.5	1417311_at
TL09367	chr3:28596824-28627282:+	20526	Slc2a2	30458	1572	884	1449067_at	1.80082e-10	JTK_CYCLE	23	12.5	1.76	1449067_at	23	12.5	1449067_at
TL10442	chr4:57921255-57929136:-	242484	D630039A03Rik	7881	711	1716	1437085_at	1.80082e-10	JTK_CYCLE	24	4.75	3.11	1437085_at	24	4.75	1437085_at
TL06448	chr17:29405923-29439826:+	80748	BC004004	33903	1047	1431	1416608_a_at	1.96217e-10	JTK_CYCLE	23	4.5	1.71	1438534_x_at|1416609_at|1416608_a_at	24.2777777777778|25|23	5.12268518518518|1|4.5	1438534_x_at|1416609_at|1416608_a_at
TL03238	chr12:25393147-25398972:+	20135	Rrm2	5825	1173	875	1434437_x_at	2.17129e-10	JTK_CYCLE	24	15.5	4.24	1416120_at|1434437_x_at|1448226_at	28|24|25	14.5|15.5|14	1416120_at|1434437_x_at|1448226_at
TL13218	chr6:141578038-141635156:+	28253	Slco1b2	57118	2070	1029	1449394_at	2.17129e-10	JTK_CYCLE	27	5.5	1.65	1449394_at|1452494_s_at	27|23	5.5|10.5	1449394_at|1452494_s_at
TL03216	chr12:16542474-16596576:-	14245	Lpin1	54102	2676	2744	1426516_a_at	2.82288e-10	JTK_CYCLE	23	14	23.43	1418288_at|1426516_a_at	23|23	14|14	1418288_at|1426516_a_at
TL11964	chr5:118426778-118460200:+	231670	Fbxo21	33422	1884	1994	1452828_at	2.82288e-10	JTK_CYCLE	23	8	9.22	1452828_at|1451543_at	23|21	8|11.5	1452828_at|1451543_at
TL18987	chr8:25548087-25549418:-	69068	1810011O10Rik	1331	321	960	1451415_at	2.82288e-10	JTK_CYCLE	24	16.25	5.08	1451415_at|1435595_at	24|24	16.25|16.25	1451415_at|1435595_at
TL03796	chr13:23931497-23951611:+	105355	Slc17a3	20114	1497	1542	1418923_at	3.07901e-10	JTK_CYCLE	23	21.5	2.65	1418923_at	23	21.5	1418923_at
TL09664	chr3:89263237-89272928:+	68603	Pmvk	9691	579	356	1427893_a_at	3.07901e-10	JTK_CYCLE	25	20	3.5	1427893_a_at	25	20	1427893_a_at
TL11324	chr5:8966047-8997146:-	74114	Crot	31099	1839	804	1450966_at	3.07901e-10	JTK_CYCLE	24	4	2.5	1450966_at	24	4	1450966_at
TL07716	chr19:32197220-32322525:-	208449	Sgms1	125305	1260	1614	1436499_at	3.36809e-10	JTK_CYCLE	22	12	1.69	1436499_at|1426576_at|1426575_at	22|24|20	12|10|15	1436499_at|1426576_at|1426575_at
TL03433	chr12:79943968-79962625:-	73834	Atp6v1d	18657	744	487	1416952_at	4.06961e-10	JTK_CYCLE	24	15	2.32	1416951_a_at|1438993_a_at|1416952_at	24|25|24	15|14|15	1416951_a_at|1438993_a_at|1416952_at
TL16683	chrX:33868403-33906851:+	74365	Lonrf3	38448	2262	4937	1436200_at	4.06961e-10	JTK_CYCLE	23.6667	19.6667	4.85	1429863_at|1436200_at	22|23.6666666666667	21.5|19.6666666666667	1429863_at|1436200_at
TL07710	chr19:30172936-30249908:-	104174	Gldc	76972	3078	520	1416049_at	4.41847e-10	JTK_CYCLE	25	24	3.43	1416049_at	25	24	1416049_at
TL09795	chr3:95682427-95686151:-	229599	Gm129	3724	1128	129	1435188_at	4.41847e-10	JTK_CYCLE	23	12.5	12.21	1435188_at	23	12.5	1435188_at
TL11164	chr4:147415330-147433658:+	17769	Mthfr	18328	1965	3961	1434087_at	4.41847e-10	JTK_CYCLE	25	22.5	5.07	1422132_at|1434087_at|1450498_at	24.2777777777778|25|24.2777777777778	2.5625|22.5|11.1805555555556	1434087_at|1422132_at|1450498_at
TL11664	chr5:77739508-77778353:+	231329	Polr2b	38845	3525	159	1433552_a_at	4.41847e-10	JTK_CYCLE	24	16.5	1.68	1433552_a_at	24	16.5	1433552_a_at
TL11836	chr5:108550665-108561610:-	73130	Tmed5	10945	690	2894	1424574_at	4.41847e-10	JTK_CYCLE	26	10.5	2.43	1424573_at|1424574_at|1431789_s_at	25|26|25	13.5|10.5|13.5	1424573_at|1424574_at|1431789_s_at
TL07952	chr19:60965651-61168458:+	14773	Grk5	202807	1773	563	1449514_at	4.7896e-10	JTK_CYCLE	24	1	8.78	1449514_at	24	1	1449514_at
TL15834	chr9:43875103-43903710:+	53376	Usp2	28607	1860	1766	1417168_a_at	4.7896e-10	JTK_CYCLE	22	15	67.79	1417168_a_at|1417169_at	22|23	15|14	1417168_a_at|1417169_at
TL01884	chr11:11714105-11790404:-	13195	Ddc	76299	1443	432	1426215_at	5.288e-10	JTK_CYCLE	24	23	5.12	1430591_at|1426215_at	24.2777777777778|24	2.86342592592592|23	1430591_at|1426215_at
TL07921	chr19:56603650-56622516:-	55947	Dclre1a	18866	3090	341	1417904_at	5.288e-10	JTK_CYCLE	24	13	5.44	1417904_at	24	13	1417904_at
TL09440	chr3:51028368-51055576:+	12457	Ccrn4l	27208	1290	1122	1425837_a_at	5.68504e-10	JTK_CYCLE	23	14.5	35.94	1425837_a_at	23	14.5	1425837_a_at
TL11711	chr5:89316284-89668681:+	54403	Slc4a4	352397	3240	4186	1434096_at	5.68504e-10	JTK_CYCLE	24	6	3.76	1452071_at|1434096_at|1421225_a_at|1426432_a_at|1450169_at	24|24|24|24|24.2777777777778	5.5|6|5|5|1.88657407407407	1452071_at|1434096_at|1426432_a_at|1421225_a_at|1450169_at
TL07636	chr19:12540825-12576486:-	207521	Dtx4	35661	1851	3140	1436545_at	6.85346e-10	JTK_CYCLE	24	0.5	4.71	1436545_at|1455711_at	24|24	0.5|23.5	1436545_at|1455711_at
TL15239	chr8:89148005-89240536:+	66887	Lonp2	92531	2559	166	1460178_at	6.85346e-10	JTK_CYCLE	25	3	1.74	1460178_at	25	3	1460178_at
TL01451	chr10:80128074-80134721:-	17347	Mknk2	6647	1239	1777	1418300_a_at	7.589e-10	JTK_CYCLE	23	13.5	3.31	1449029_at|1418300_a_at	23|23	14.5|13.5	1449029_at|1418300_a_at
TL07922	chr19:56622750-56673336:+	66866	Nhlrc2	50586	2178	1334	1453048_at	8.15815e-10	JTK_CYCLE	24	13	2.16	1429145_at|1453048_at	23|24	14.5|13	1429145_at|1453048_at
TL09553	chr3:80840337-81017953:+	54635	Pdgfc	177616	1038	1453	1419123_a_at	8.15815e-10	JTK_CYCLE	24	0.5	3.02	1449351_s_at|1419123_a_at	23|24	1.5|0.5	1449351_s_at|1419123_a_at
TL14318	chr7:117265572-117286813:+	22390	Wee1	21241	1941	1187	1416774_at	8.15815e-10	JTK_CYCLE	24	13.5	7.18	1416774_at|1416773_at	24|24	13.5|13.5	1416774_at|1416773_at
TL16816	chrX:67713230-67730218:-	236848	BC023829	16988	969	992	1435228_at	8.15815e-10	JTK_CYCLE	24	16	1.68	1435228_at	24	16	1435228_at
TL17061	chrX:131071796-131076168:-	30058	Timm8a1	4372	294	848	1416345_at	8.15815e-10	JTK_CYCLE	24	14.5	1.85	1416345_at|1416346_at	24|25	14.5|14	1416345_at|1416346_at
TL01256	chr10:61111368-61136913:+	67895	Ppa1	25545	870	315	1416939_at	8.89172e-10	JTK_CYCLE	25	20.5	1.41	1416939_at	25	20.5	1416939_at
TL05048	chr15:38591658-38622199:+	66335	Atp6v1c1	30541	1149	737	1419545_a_at	8.89172e-10	JTK_CYCLE	25	7.5	1.51	1419545_a_at|1419546_at|1419544_at	25|23|25	7.5|12.5|11	1419545_a_at|1419546_at|1419544_at
TL02630	chr11:90110789-90139887:+	67468	Mmd	29098	717	1710	1435645_at	9.74289e-10	JTK_CYCLE	26	8.5	1.68	1435645_at|1423489_at|1423488_at	26|22|21	8.5|10.5|13.5	1435645_at|1423489_at|1423488_at
TL01041	chr10:7625445-7675921:-	68652	Map3k7ip2	50476	2082	1787	1423462_at	1.06956e-09	JTK_CYCLE	24	2.5	2.49	1451003_at|1423462_at	25|24	0.5|2.5	1451003_at|1423462_at
TL02751	chr11:98442607-98448559:-	66612	Ormdl3	5952	462	1418	1419450_at	1.06956e-09	JTK_CYCLE	25	21	1.82	1419450_at	25	21	1419450_at
TL12739	chr6:81991621-82043093:+	232146	Fam176a	51472	471	935	1424652_at	1.06956e-09	JTK_CYCLE	25	4.5	2.11	1424652_at	25	4.5	1424652_at
TL03077	chr11:117687237-117701219:+	71562	Afmid	13982	918	1380	1431722_a_at	1.14998e-09	JTK_CYCLE	25	19	3.25	1431722_a_at	25	19	1431722_a_at
TL07977	chr2:5214502-5635710:-	227541	Camk1d	421208	1158	5526	1452050_at	1.14998e-09	JTK_CYCLE	24	2.5	5.76	1426389_at|1452050_at	25|24	1|2.5	1452050_at|1426389_at
TL16368	chr9:108192787-108198827:+	66257	Nicn1	6040	642	1387	1449376_at	1.14998e-09	JTK_CYCLE	27	21	2.31	1449377_at|1449376_at	25|27	24|21	1449377_at|1449376_at
TL00501	chr1:108667364-108693302:-	20479	Vps4b	25938	1335	1659	1417007_a_at	1.26662e-09	JTK_CYCLE	25	5	1.52	1417007_a_at	25	5	1417007_a_at
TL02759	chr11:98629248-98636556:-	217166	Nr1d1	7308	1848	285	1426464_at	1.26662e-09	JTK_CYCLE	23	8	13.36	1426464_at	23	8	1426464_at
TL14635	chr7:148524900-148548915:+	98845	Eps8l2	24015	2190	780	1417843_s_at	1.37171e-09	JTK_CYCLE	24	1.75	9.62	1417843_s_at	24	1.75	1417843_s_at
TL09027	chr2:155388918-155413312:-	14854	Gss	24394	1425	413	1448273_at	1.50474e-09	JTK_CYCLE	24	12	1.91	1448273_at	24	12	1448273_at
TL03440	chr12:80276537-80292806:-	17252	Rdh11	16269	951	594	1418760_at	1.59591e-09	JTK_CYCLE	25.5	22	2.97	1418760_at|1449209_a_at	25.5|26	22|21.5	1418760_at|1449209_a_at
TL03792	chr13:23776067-23784349:+	68024	Hist1h2bc	8282	381	314	1418072_at	1.59591e-09	JTK_CYCLE	23	1.5	1.32	1418072_at	23	1.5	1418072_at
TL04732	chr14:62950941-62991829:+	67153	Rnaseh2b	40888	927	519	1453001_at	1.59591e-09	JTK_CYCLE	25	14.5	2.56	1453001_at	25	14.5	1453001_at
TL05523	chr15:100446092-100451192:+	23994	Dazap2	5100	507	1265	1415796_at	1.59591e-09	JTK_CYCLE	24	5	1.47	1415796_at	24	5	1415796_at
TL07309	chr18:68419838-68459987:-	108654	4933403F05Rik	40149	822	8534	1436219_at	1.59591e-09	JTK_CYCLE	25	3.5	1.53	1434979_at|1434977_at|1443873_at|1434978_at|1436219_at	28|27|24.2777777777778|22|25	24|0.5|3.84027777777778|5.5|3.5	1434979_at|1434977_at|1443873_at|1436219_at|1434978_at
TL08574	chr2:102498839-102630941:+	20511	Slc1a2	132102	1719	9250	1438194_at	1.59591e-09	JTK_CYCLE	24	11.5	2.26	1438194_at|1439940_at|1451627_a_at	24|26|25	11.5|6.5|15.5	1438194_at|1439940_at|1451627_a_at
TL09026	chr2:155343778-155388479:+	60525	Acss2	44701	2106	663	1422479_at	1.59591e-09	JTK_CYCLE	25	23.5	2.39	1422478_a_at|1422479_at	24|25	1|23.5	1422478_a_at|1422479_at
TL09764	chr3:94836626-94846467:-	19185	Psmd4	9841	1131	109	1418874_a_at	2.10571e-09	JTK_CYCLE	24	3	1.6	1451725_a_at|1425859_a_at|1418874_a_at	24.2777777777778|24|24	7.31712962962963|2.5|3	1451725_a_at|1425859_a_at|1418874_a_at
TL04544	chr14:47451918-47473865:+	68755	Cgrrf1	21947	999	171	1430849_a_at	2.2569e-09	JTK_CYCLE	25	14.5	1.89	1453409_at|1430850_x_at|1434565_at|1430849_a_at	24.2777777777778|23|25|25	3.34722222222222|15|14|14.5	1453409_at|1430850_x_at|1434565_at|1430849_a_at
TL05670	chr16:10959365-10993214:-	56722	Litaf	33849	486	1670	1416303_at	2.2569e-09	JTK_CYCLE	26	22.5	2.4	1416303_at|1448294_at|1416304_at	26|26|27	22.5|22|20.5	1416303_at|1448294_at|1416304_at
TL05926	chr16:38248434-38294910:-	18171	Nr1i2	46476	1296	896	1451807_at	2.2569e-09	JTK_CYCLE	24	13.5	2.13	1425723_at|1451807_at	24|24	13.5|13.5	1425723_at|1451807_at
TL05949	chr16:44139921-44163477:+	72117	Nat13	23556	507	3724	1428409_at	2.2569e-09	JTK_CYCLE	25	9.5	1.54	1428410_at|1428409_at|1428970_at	26|25|24	11|9.5|14.5	1428410_at|1428409_at|1428970_at
TL14732	chr8:5085622-5105232:-	20494	Slc10a2	19610	1047	533	1450245_at	2.2569e-09	JTK_CYCLE	25	18	5.62	1450245_at	25	18	1450245_at
TL15796	chr9:37015917-37030796:+	66279	Tmem218	14879	348	598	1417174_at	2.69392e-09	JTK_CYCLE	24	2	3.79	1417174_at	24	2	1417174_at
TL06373	chr17:26000642-26005683:-	68241	9530058B02Rik	5041	483	271	1417212_at	2.96957e-09	JTK_CYCLE	24	17.5	2.14	1417212_at	24	17.5	1417212_at
TL08207	chr2:30816146-30823404:-	30931	Tor1a	7258	1002	320	1426515_a_at	3.18245e-09	JTK_CYCLE	24	14.5	1.68	1426515_a_at	24	14.5	1426515_a_at
TL10038	chr3:129581539-129598739:+	66350	Pla2g12a	17200	579	865	1452026_a_at	3.18245e-09	JTK_CYCLE	23	12	3.95	1452026_a_at	23	12	1452026_a_at
TL14345	chr7:121889279-121993894:+	233752	Insc	104615	1599	436	1453259_at	3.18245e-09	JTK_CYCLE	26	19	3.63	1453259_at	26	19	1453259_at
TL10986	chr4:134453763-134470831:-	71817	Tmem50a	17068	474	582	1453155_at	3.50615e-09	JTK_CYCLE	24	14.5	1.59	1453155_at	24	14.5	1453155_at
TL04538	chr14:46078466-46149740:-	218952	Fermt2	71274	2043	1058	1434180_at	3.74615e-09	JTK_CYCLE	23	3.5	2.22	1434180_at|1434181_at	23|24	3.5|1.5	1434180_at|1434181_at
TL07074	chr18:24812191-24860057:+	68591	Mocos	47866	2589	60	1429352_at	3.74615e-09	JTK_CYCLE	24	1.5	1.92	1429352_at	24	1.5	1429352_at
TL10039	chr3:129604342-129617020:+	12368	Casp6	12678	831	529	1415995_at	3.74615e-09	JTK_CYCLE	24	7.5	3.31	1415995_at	24	7.5	1415995_at
TL10491	chr4:62876445-62996024:+	373864	Col27a1	119579	5538	1682	1429549_at	3.74615e-09	JTK_CYCLE	24	17.5	3.72	1429549_at|1453191_at	24|23	17.5|18	1429549_at|1453191_at
TL02162	chr11:59299022-59320142:-	268417	Zkscan17	21120	1758	1545	1434088_at	4.10004e-09	JTK_CYCLE	24	7	3.17	1434088_at	24	7	1434088_at
TL01357	chr10:77044511-77061477:+	108705	Pttg1ip	16966	525	1667	1437342_x_at	4.36909e-09	JTK_CYCLE	23.5	4.75	1.95	1420131_s_at|1437342_x_at	24|23.5	2.5|4.75	1420131_s_at|1437342_x_at
TL05717	chr16:17152107-17201585:-	22195	Ube2l3	49478	465	2113	1448880_at	4.36909e-09	JTK_CYCLE	25	24.5	1.3	1448879_at|1448880_at|1417908_s_at|1417907_at	27.5|25|24.2777777777778|24.2777777777778	4.75|24.5|2.05092592592592|2.25694444444444	1448879_at|1448880_at|1417908_s_at|1417907_at
TL06303	chr17:24360176-24388354:-	12449	Ccnf	28178	2334	666	1422513_at	4.36909e-09	JTK_CYCLE	24	19.5	2.83	1443807_x_at|1422513_at	23|24	20.5|19.5	1443807_x_at|1422513_at
TL08355	chr2:60590009-60801261:-	56878	Rbms1	129486	1254	1037	1418703_at	4.36909e-09	JTK_CYCLE	23.5	8.25	2.52	1418703_at|1434005_at	23.5|25	8.25|5	1418703_at|1434005_at
TL10746	chr4:118100697-118105521:+	54325	Elovl1	3216	840	797	1425676_a_at	4.36909e-09	JTK_CYCLE	28	17	2.32	1455994_x_at|1425676_a_at|1443820_x_at	26|28|24.2777777777778	19|17|2.85416666666666	1455994_x_at|1425676_a_at|1443820_x_at
TL10796	chr4:122624093-122638431:-	76574	Mfsd2	14338	1605	390	1428223_at	4.36909e-09	JTK_CYCLE	23	14	13.12	1428223_at	23	14	1428223_at
TL12858	chr6:91106808-91124677:+	232232	Hdac11	17869	1044	1419	1454803_a_at	4.36909e-09	JTK_CYCLE	25	6	1.99	1451229_at|1454803_a_at	23|25	8.5|6	1451229_at|1454803_a_at
TL00496	chr1:107560437-107651708:+	227446	2310035C23Rik	91271	3651	1508	1433726_at	4.79437e-09	JTK_CYCLE	24	2.5	1.65	1430126_at|1454707_at|1433726_at	24.2777777777778|25|24	8.06944444444444|23.5|2.5	1430126_at|1454707_at|1433726_at
TL14548	chr7:139802325-139898102:+	76429	2310007H09Rik	95777	813	731	1452889_at	4.79437e-09	JTK_CYCLE	24	10	2.14	1452889_at	24	10	1452889_at
TL04578	chr14:51710870-51725815:+	11727|58809	Ang|Rnase4	9740	447	873	1422603_at	5.14e-09	JTK_CYCLE	25	10.5	1.47	1438937_x_at|1422603_at|1438936_s_at	28|25|26.5	5.5|10.5|8	1438937_x_at|1422603_at|1438936_s_at
TL11794	chr5:102910409-103326956:+	231532	Arhgap24	416547	2244	610	1424842_a_at	5.14e-09	JTK_CYCLE	26	23	3.14	1424842_a_at	26	23	1424842_a_at
TL15935	chr9:51751411-51771638:-	14148	Fdx1	20227	567	228	1449108_at	5.14e-09	JTK_CYCLE	24	13	1.57	1449108_at	24	13	1449108_at
TL16210	chr9:88222477-88266927:+	23959	Nt5e	44450	1731	1772	1428547_at	5.14e-09	JTK_CYCLE	27	20.5	2.83	1422974_at|1459023_at|1428547_at	28|24.2777777777778|27	18|0.98611111111111|20.5	1422974_at|1459023_at|1428547_at
TL00716	chr1:155587482-155592598:+	19734	Rgs16	5116	606	1613	1455265_a_at	6.09526e-09	JTK_CYCLE	25	8.5	21.73	1426037_a_at|1455265_a_at|1451452_a_at	24|25|21	9.5|8.5|13.5	1455265_a_at|1426037_a_at|1451452_a_at
TL10069	chr3:135488454-135551536:+	67547	Slc39a8	62783	1389	1618	1416832_at	6.09526e-09	JTK_CYCLE	26	25.5	1.85	1448482_at|1416832_at	27|26	20|25.5	1448482_at|1416832_at
TL12641	chr6:54222814-54251804:+	69993	Chn2	28990	999	1566	1428574_a_at	6.09526e-09	JTK_CYCLE	24	12	1.73	1428573_at|1428574_a_at	24|24	12|12	1428574_a_at|1428573_at
TL00992	chr1:193541902-193608134:+	226856	Lpgat1	65861	1230	5721	1435327_at	6.6634e-09	JTK_CYCLE	24	16	1.68	1424349_a_at|1435327_at|1424350_s_at|1435326_at	28|24|26|20	13.5|16|16.5|19.5	1424349_a_at|1435327_at|1435326_at|1424350_s_at
TL04980	chr15:10911510-10926379:+	17117	Amacr	14869	1146	1375	1417208_at	7.16256e-09	JTK_CYCLE	23	8	1.55	1417208_at	23	8	1417208_at
TL07226	chr18:54021766-54115338:+	70425	Csnk1g3	93572	1275	2385	1429384_at	7.16256e-09	JTK_CYCLE	24	14.25	1.85	1429383_at|1429384_at	23|24	14.5|14.25	1429384_at|1429383_at
TL15578	chr8:127264156-127275709:-	69627	Fam89a	11553	528	787	1427356_at	7.16256e-09	JTK_CYCLE	25	23	4.53	1427356_at	25	23	1427356_at
TL16464	chr9:114811417-114842945:-	333433	Gpd1l	31528	1056	106	1438195_at	7.16256e-09	JTK_CYCLE	24	12.75	1.87	1438195_at|1438196_at	24|21	12.75|16	1438195_at|1438196_at
TL05112	chr15:59163551-59205707:-	223593	E430025E21Rik	42156	3480	306	1434132_at	7.86998e-09	JTK_CYCLE	25	4	1.53	1434132_at	25	4	1434132_at
TL04188	chr13:94386845-94407713:-	12116	Bhmt	20868	1224	585	1450624_at	8.45798e-09	JTK_CYCLE	25	1	1.34	1450624_at	25	1	1450624_at
TL04516	chr14:41719732-41780096:-	52588	Tspan14	60364	813	1614	1423924_s_at	8.45798e-09	JTK_CYCLE	27.5	19.5	1.95	1423924_s_at	27.5	19.5	1423924_s_at
TL06094	chr16:92392197-92466391:-	54720	Rcan1	74194	756	1500	1416600_a_at	8.45798e-09	JTK_CYCLE	23	16.5	6.92	1416600_a_at|1416601_a_at	23|24	16.5|16	1416600_a_at|1416601_a_at
TL08954	chr2:152119607-152138326:+	67231	Tbc1d20	18719	1209	625	1426644_at	8.45798e-09	JTK_CYCLE	25	7	1.84	1452140_at|1426644_at	21|25	11.5|7	1452140_at|1426644_at
TL10310	chr4:41685368-41688186:-	18391	Sigmar1	2818	672	858	1416750_at	8.45798e-09	JTK_CYCLE	27.5	20.5	3.07	1440792_x_at|1416750_at|1451956_a_at	27.6666666666667|27.5|28	21.1666666666667|20.5|19.5	1440792_x_at|1416750_at|1451956_a_at
TL13243	chr6:145165226-145198749:-	16653	Kras	33523	567	3901	1451979_at	8.45798e-09	JTK_CYCLE	22	3	1.55	1434000_at|1426229_s_at|1426228_at|1451979_at	22|24.2777777777778|24.2777777777778|22	1.5|4.16898148148148|4.66666666666666|3	1434000_at|1451979_at|1426229_s_at|1426228_at
TL06302	chr17:24352000-24357714:-	72016	1600002H07Rik	5714	1311	803	1428832_at	9.23861e-09	JTK_CYCLE	24	16	2.85	1428832_at	24	16	1428832_at
TL06796	chr17:53706639-53812045:+	18519	Kat2b	105406	2442	1852	1434037_s_at	9.23861e-09	JTK_CYCLE	24	9	1.72	1434037_s_at|1450821_at	24|23	9|13	1434037_s_at|1450821_at
TL02385	chr11:72249027-72251906:+	71522	Ggt6	2879	1494	235	1453587_at	9.87583e-09	JTK_CYCLE	26	19	2.17	1453587_at	26	19	1453587_at
TL03296	chr12:40929715-40949776:-	15982	Ifrd1	20061	1350	233	1416067_at	9.87583e-09	JTK_CYCLE	24	12	2.22	1416067_at	24	12	1416067_at
TL04044	chr13:60703307-60864547:+	69635	Dapk1	160976	4293	847	1426915_at	9.87583e-09	JTK_CYCLE	26	22.5	2.91	1426915_at|1427358_a_at	26|27	22.5|21	1426915_at|1427358_a_at
TL08616	chr2:110105239-110145882:-	170442	Bbox1	40643	1164	371	1419618_at	9.87583e-09	JTK_CYCLE	24	13.5	1.6	1419618_at	24	13.5	1419618_at
TL08990	chr2:153475189-153513466:+	13436	Dnmt3b	38277	2580	1331	1449052_a_at	9.87583e-09	JTK_CYCLE	24	23	4.77	1418351_a_at|1449052_a_at	26|24	23.5|23	1418351_a_at|1449052_a_at
TL12099	chr5:130487372-130500201:-	109900	Asl	12829	1395	53	1448350_at	9.87583e-09	JTK_CYCLE	26	16	1.83	1448350_at	26	16	1448350_at
TL12794	chr6:85780380-85781884:-	68396	Cml4	1504	684	79	1419520_at	9.87583e-09	JTK_CYCLE	23	20.5	2.78	1419520_at	23	20.5	1419520_at
TL03225	chr12:17551678-17558308:+	18263	Odc1	6630	1386	751	1427364_a_at	1.1647e-08	JTK_CYCLE	23	19.5	2.8	1437711_x_at|1427364_a_at	23.5|23	18.75|19.5	1437711_x_at|1427364_a_at
TL03803	chr13:24843713-24853806:-	57441	Gmnn	10093	621	224	1417506_at	1.1647e-08	JTK_CYCLE	24	11.5	2.2	1417506_at	24	11.5	1417506_at
TL05085	chr15:54670452-54751701:-	18606	Enpp2	80596	2745	0	1448136_at	1.1647e-08	JTK_CYCLE	24	12.5	1.77	1415894_at|1448136_at	27|24	9.5|12.5	1415894_at|1448136_at
TL09035	chr2:155672629-155756042:-	56046	Uqcc	83413	888	1498	1448337_at	1.1647e-08	JTK_CYCLE	23	15	1.73	1453859_at|1448337_at|1416436_a_at	24.2777777777778|23|25	1.90277777777778|15|15.5	1453859_at|1448337_at|1416436_a_at
TL10938	chr4:132456533-132478426:-	230789	Fam76a	21893	924	603	1425327_at	1.1647e-08	JTK_CYCLE	24	11.25	2.25	1425327_at|1425328_at	24|24	11.25|10.75	1425327_at|1425328_at
TL13124	chr6:128612403-128627389:+	94071	Clec2h	14986	657	1443	1431240_at	1.1647e-08	JTK_CYCLE	24	6.5	11.45	1451438_s_at|1424673_at|1431240_at	24.5|25|24	6.25|5.5|6.5	1451438_s_at|1424673_at|1431240_at
TL01172	chr10:41239305-41250848:+	53599	Cd164	11543	594	2201	1416440_at	1.27117e-08	JTK_CYCLE	24	2.5	1.58	1416440_at|1431527_at	24|24.2777777777778	2.5|7.65046296296296	1416440_at|1431527_at
TL11752	chr5:93610958-93635521:-	12453	Ccni	24563	1134	1044	1416427_at	1.27117e-08	JTK_CYCLE	26	0	1.53	1448335_s_at|1416427_at|1448334_a_at	25|26|24.2777777777778	1.75|0|4.52777777777778	1448335_s_at|1416427_at|1448334_a_at
TL01855	chr11:5800825-5849602:-	103988	Gck	48777	1398	847	1419146_a_at	1.36565e-08	JTK_CYCLE	23	17	7.46	1419146_a_at|1425303_at	23|23.5	17|16.5	1419146_a_at|1425303_at
TL02001	chr11:44332465-44379018:+	74315	Rnf145	46553	1992	1231	1452769_at	1.36565e-08	JTK_CYCLE	25	8.5	2.87	1452769_at	25	8.5	1452769_at
TL04043	chr13:59873239-59924462:-	214290	Zcchc6	51223	4425	1028	1433910_at	1.36565e-08	JTK_CYCLE	25	4.25	1.8	1441986_at|1433910_at	24.2777777777778|25	0.877314814814813|4.25	1441986_at|1433910_at
TL11484	chr5:34240828-34278907:-	24116	Whsc2	38079	1593	545	1427248_at	1.36565e-08	JTK_CYCLE	26	22	2.24	1427248_at	26	22	1427248_at
TL12788	chr6:85402066-85418466:+	12468	Cct7	16400	1635	195	1415817_s_at	1.36565e-08	JTK_CYCLE	24	19.5	1.41	1415817_s_at|1415816_at	24|21	19.5|1	1415817_s_at|1415816_at
TL02426	chr11:75245237-75251960:-	18816	Serpinf2	6723	1476	667	1417498_at	1.48618e-08	JTK_CYCLE	25	3.5	2.44	1417498_at	25	3.5	1417498_at
TL04032	chr13:58493311-58503877:-	15387	Hnrnpk	10566	1392	435	1423684_at	1.48618e-08	JTK_CYCLE	26	3.75	1.43	1423684_at|1448176_a_at	26|26	3.75|2	1423684_at|1448176_a_at
TL09638	chr3:88897509-88905867:-	110196	Fdps	8358	1062	55	1423418_at	1.48618e-08	JTK_CYCLE	27	18.5	2.52	1423418_at	27	18.5	1423418_at
TL11209	chr4:150377763-150418731:-	18628	Per3	40968	3342	2221	1421087_at	1.48618e-08	JTK_CYCLE	23	12.5	4.55	1421087_at|1460662_at|1421086_at	23|24.2777777777778|24.2777777777778	12.5|9.90277777777778|6.86342592592592	1421087_at|1460662_at|1421086_at
TL07285	chr18:65047409-65377480:+	83814	Nedd4l	330071	2931	4940	1423269_a_at	1.60829e-08	JTK_CYCLE	24.5	22.25	3.78	1441305_at|1423269_a_at|1423270_at|1456044_at|1437400_at	27|24.5|24.2777777777778|24.2777777777778|24.2777777777778	21|22.25|6.65277777777778|6.0949074074074|1.31944444444444	1441305_at|1423269_a_at|1423270_at|1456044_at|1437400_at
TL11820	chr5:106128987-106244234:+	231549	Lrrc8d	115247	2580	910	1433505_a_at	1.74102e-08	JTK_CYCLE	24	2	2.26	1433505_a_at|1433506_at	24|25	2|0	1433505_a_at|1433506_at
TL16164	chr9:77765174-77832320:+	68801	Elovl5	67146	900	1705	1437211_x_at	1.74102e-08	JTK_CYCLE	24	2.75	4.05	1415840_at|1437211_x_at	25|24	0|2.75	1415840_at|1437211_x_at
TL16314	chr9:106335326-106340567:-	109652	Acy1	5241	1227	85	1419173_at	1.74102e-08	JTK_CYCLE	25.5	14.5	1.82	1419173_at	25.5	14.5	1419173_at
TL01696	chr10:126305483-126338427:-	68876	Xrcc6bp1	14124	741	243	1453380_a_at	1.87442e-08	JTK_CYCLE	24	14.5	2.53	1453380_a_at	24	14.5	1453380_a_at
TL14496	chr7:134985321-134992479:+	20909	Stx4a	7158	897	230	1451573_a_at	1.87442e-08	JTK_CYCLE	25	2	1.98	1451573_a_at	25	2	1451573_a_at
TL15383	chr8:108459663-108462005:-	19171	Psmb10	2342	822	30	1448632_at	1.87442e-08	JTK_CYCLE	24	14.5	1.63	1448632_at	24	14.5	1448632_at
TL16121	chr9:70958467-71011096:-	64008	Aqp9	52629	888	1550	1424011_at	1.87442e-08	JTK_CYCLE	23	8.5	2.23	1421605_a_at|1424011_at	20|23	14|8.5	1421605_a_at|1424011_at
TL16517	chr9:121757677-121767118:-	100042265|56295	ENSMUSG00000044330|Higd1a	9441	288	1074	1416481_s_at	2.04815e-08	JTK_CYCLE	23.5	20.25	1.41	1416480_a_at|1448359_a_at|1416481_s_at	22|25|23.5	20.5|18.5|20.25	1416480_a_at|1448359_a_at|1416481_s_at
TL04448	chr14:31764673-31800587:+	23955	Nek4	35914	2379	197	1427639_a_at	2.21495e-08	JTK_CYCLE	26	24	2.25	1449861_at|1427639_a_at	24|26	22.25|24	1449861_at|1427639_a_at
TL11058	chr4:138854444-138866582:-	212555	Pqlc2	12138	858	1447	1425632_a_at	2.41901e-08	JTK_CYCLE	22	8.5	1.83	1425632_a_at	22	8.5	1425632_a_at
TL02978	chr11:110260435-110374951:+	26399	Map2k6	114516	1005	771	1426850_a_at	2.59067e-08	JTK_CYCLE	23	13.5	3.78	1426850_a_at	23	13.5	1426850_a_at
TL03475	chr12:85393100-85400514:+	171281	Acot3	7414	1299	538	1422925_s_at	2.59067e-08	JTK_CYCLE	23	15	19.91	1422925_s_at	23	15	1422925_s_at
TL04370	chr14:20959279-21001004:-	16529	Kcnk5	41725	1509	1525	1421852_at	2.59067e-08	JTK_CYCLE	22	15	4.44	1450398_at|1421852_at	24|22	13.75|15	1450398_at|1421852_at
TL08581	chr2:103406466-103558580:+	99382	Abtb2	152114	3075	1066	1433454_at	2.59067e-08	JTK_CYCLE	26	19.5	4.91	1433453_a_at|1433454_at	25|26	20.5|19.5	1433453_a_at|1433454_at
TL14035	chr7:74658296-74790117:-	67867	Lrrc28	131821	1104	1695	1433858_at	2.82804e-08	JTK_CYCLE	24.3333	15	2.86	1433858_at|1430145_at|1431019_at	24.3333333333333|22|24	15|19.5|15	1433858_at|1431019_at|1430145_at
TL00361	chr1:79790895-79855240:-	20720	Serpine2	64345	1194	684	1416666_at	3.02145e-08	JTK_CYCLE	24	20	3.54	1416666_at	24	20	1416666_at
TL01485	chr10:80735944-80754012:-	27375	Tjp3	18068	2715	87	1417896_at	3.02145e-08	JTK_CYCLE	24	0.75	4.89	1417896_at	24	0.75	1417896_at
TL01630	chr10:110910247-110935206:+	53605	Nap1l1	23695	1176	163	1420478_at	3.02145e-08	JTK_CYCLE	23.5	20	1.32	1420476_a_at|1420477_at|1420479_a_at|1429227_x_at|1420478_at|1452778_x_at	23|24|24.2777777777778|23|23.5|23	19.5|16.5|1.68518518518518|19.5|20|19.5	1420476_a_at|1420477_at|1420479_a_at|1429227_x_at|1420478_at|1452778_x_at
TL03083	chr11:118025479-118109906:-	19157	Cyth1	84427	1197	1850	1418183_a_at	3.02145e-08	JTK_CYCLE	23	11.5	1.98	1448997_at|1418183_a_at	26|23	11|11.5	1448997_at|1418183_a_at
TL09564	chr3:82830074-82837539:+	14161	Fga	7465	2370	207	1424279_at	3.27458e-08	JTK_CYCLE	23	4.5	1.3	1424279_at	23	4.5	1424279_at
TL10228	chr4:19536819-19636140:-	107568	Wwp1	99321	2757	2041	1427097_at	3.27458e-08	JTK_CYCLE	24	14	1.62	1452299_at|1427098_at|1427097_at|1452300_at	25|24|24|27	13|15.5|14|14.5	1452299_at|1427098_at|1427097_at|1452300_at
TL00056	chr1:20047859-20608138:-	241035	Pkhd1	560279	12180	519	1419820_at	3.44553e-08	JTK_CYCLE	25	24.5	5.64	1419820_at	25	24.5	1419820_at
TL02729	chr11:97660985-97700078:+	16796	Lasp1	39093	792	2519	1456309_x_at	3.44553e-08	JTK_CYCLE	24	1	2.46	1460173_at|1448207_at|1455470_x_at|1456309_x_at|1438633_x_at|1438634_x_at	25|28|24|24|24|26	0|18|1.5|1|1.5|23	1460173_at|1448207_at|1456309_x_at|1455470_x_at|1438633_x_at|1438634_x_at
TL04159	chr13:81812835-81850012:-	67486	Polr3g	37177	672	2199	1449155_at	3.44553e-08	JTK_CYCLE	23	19	1.97	1449155_at	23	19	1449155_at
TL04894	chr14:102129144-102333910:+	380928	Lmo7	204766	5100	775	1455056_at	3.44553e-08	JTK_CYCLE	27	9.5	2.21	1458453_at|1455056_at	26|27	12|9.5	1458453_at|1455056_at
TL05004	chr15:27535675-27560448:-	432940	Fam105b	24773	1059	346	1427966_at	3.44553e-08	JTK_CYCLE	24	12.5	1.68	1427966_at	24	12.5	1427966_at
TL07457	chr19:5366812-5371511:+	69860	Eif1ad	4699	513	1426	1428542_at	3.44553e-08	JTK_CYCLE	25	13	1.5	1455341_at|1428542_at	27|25	14.25|13	1455341_at|1428542_at
TL11753	chr5:93696598-93705257:+	12452	Ccng2	8659	1035	1234	1416488_at	3.44553e-08	JTK_CYCLE	24	22.5	3.21	1448364_at|1416488_at	27|24	19.5|22.5	1448364_at|1416488_at
TL12100	chr5:130505175-130536653:+	12909	Crcp	31478	447	929	1418249_at	3.44553e-08	JTK_CYCLE	24	14	2.08	1418249_at	24	14	1418249_at
TL12506	chr6:37820810-37916289:+	21848	Trim24	95479	3156	579	1427258_at	3.44553e-08	JTK_CYCLE	23	13.5	2.5	1427259_at|1427258_at	21|23	14.5|13.5	1427259_at|1427258_at
TL14036	chr7:74792326-74871460:+	67009	Ttc23	79134	1467	432	1448902_at	3.44553e-08	JTK_CYCLE	23	18.5	2.27	1448902_at	23	18.5	1448902_at
TL14307	chr7:116667424-116760661:-	76954	St5	93237	3405	735	1428372_at	3.44553e-08	JTK_CYCLE	25	22.5	8.34	1428372_at	25	22.5	1428372_at
TL16595	chrX:7762456-7770638:-	13595	Ebp	8182	693	279	1416667_at	3.76636e-08	JTK_CYCLE	28	19.25	1.76	1416667_at	28	19.25	1416667_at
TL01232	chr10:58866432-58884724:+	69836	Pla2g12b	18292	588	392	1419614_at	4.00773e-08	JTK_CYCLE	24	1.5	1.7	1419614_at	24	1.5	1419614_at
TL04546	chr14:47773569-47809077:-	14528	Gch1	35508	726	1903	1420499_at	4.00773e-08	JTK_CYCLE	24	9	2.19	1429692_s_at|1420499_at	23|24	9|9	1429692_s_at|1420499_at
TL07783	chr19:40296728-40346106:-	54132	Pdlim1	49378	984	346	1416554_at	4.00773e-08	JTK_CYCLE	26	18.5	1.97	1416554_at	26	18.5	1416554_at
TL08956	chr2:152163160-152169796:-	228775	Trib3	6636	1065	782	1426065_a_at	4.00773e-08	JTK_CYCLE	23.5	8.25	8.24	1426065_a_at|1456225_x_at	23.5|23	8.25|8	1426065_a_at|1456225_x_at
TL09427	chr3:40549534-40594287:+	18415	Hspa4l	44753	2517	976	1449010_at	4.00773e-08	JTK_CYCLE	24	19.5	4.49	1418253_a_at|1449010_at	25|24	18.5|19.5	1418253_a_at|1449010_at
TL10597	chr4:101927543-102279867:+	18578	Pde4b	352324	2166	1923	1422474_at	4.00773e-08	JTK_CYCLE	25	2.5	2.97	1422473_at|1422474_at	26|25	0.5|2.5	1422473_at|1422474_at
TL11604	chr5:67651890-67682700:+	67878	Tmem33	30810	741	4446	1452053_a_at	4.00773e-08	JTK_CYCLE	24	19.75	1.91	1428888_at|1431105_a_at|1452053_a_at|1436028_at|1425568_a_at	27|25|24|25|21	15.5|18.5|19.75|17|1.5	1452053_a_at|1431105_a_at|1428888_at|1436028_at|1425568_a_at
TL16245	chr9:96096693-96224065:+	211586	Tfdp2	127372	1158	5675	1443962_at	4.00773e-08	JTK_CYCLE	25	11	1.81	1443962_at|1435344_at|1437174_at	25|28|26	11|0.5|10	1443962_at|1437174_at|1435344_at
TL08206	chr2:30808520-30814535:+	30934	Tor1b	6015	1011	1962	1448848_at	4.37875e-08	JTK_CYCLE	25	13	1.61	1448848_at|1417819_at|1417820_at	25|23|23	13|7|14	1448848_at|1417819_at|1417820_at
TL00446	chr1:93308059-93309799:-	55927	Hes6	1740	675	575	1452021_a_at	4.63071e-08	JTK_CYCLE	25	16	2.24	1436050_x_at|1452021_a_at	24|25	17|16	1452021_a_at|1436050_x_at
TL01116	chr10:27794625-28317203:+	19272	Ptprk	522578	4374	1542	1423278_at	4.63071e-08	JTK_CYCLE	25	1.5	2.45	1423277_at|1441276_at|1441277_s_at|1431680_a_at|1443699_at|1423278_at	26|24.2777777777778|24.2777777777778|28|25|25	1.5|3.82638888888889|5.1412037037037|20|14|1.5	1423277_at|1441277_s_at|1441276_at|1431680_a_at|1443699_at|1423278_at
TL03022	chr11:115323786-115335712:+	217316	Slc16a5	11926	1407	1477	1434473_at	4.63071e-08	JTK_CYCLE	23	16	3.31	1434473_at	23	16	1434473_at
TL03656	chr12:112680871-112693229:+	21928	Tnfaip2	12358	2076	1456	1438855_x_at	4.63071e-08	JTK_CYCLE	24.5	0	4.48	1416273_at|1438855_x_at	23|24.5	2|0	1416273_at|1438855_x_at
TL06977	chr17:87653782-87665255:-	193813	Mcfd2	11438	438	1483	1424024_at	4.63071e-08	JTK_CYCLE	25	21.25	1.5	1424024_at	25	21.25	1424024_at
TL10410	chr4:49392716-49421023:-	209186	Acnat2	28307	1263	269	1425150_at	4.63071e-08	JTK_CYCLE	25	20	6.76	1425150_at	25	20	1425150_at
TL12969	chr6:116158074-116212683:+	28006	D6Wsu116e	54609	4005	191	1456056_a_at	4.63071e-08	JTK_CYCLE	24	5.5	1.43	1456056_a_at|1433589_at|1433588_at	24|25|22	5.5|0.5|8.5	1456056_a_at|1433589_at|1433588_at
TL15591	chr8:128946427-128949334:+	67892	1810063B05Rik	2907	240	336	1435864_a_at	4.63071e-08	JTK_CYCLE	24	15.5	3.02	1435864_a_at	24	15.5	1435864_a_at
TL02095	chr11:53678043-53705205:-	20520	Slc22a5	27162	1674	1267	1450395_at	5.03625e-08	JTK_CYCLE	23	13.5	2.11	1450395_at|1421848_at	23|27	13.5|12.5	1450395_at|1421848_at
TL05314	chr15:81195473-81230124:-	70356	St13	34651	1116	406	1460193_at	5.03625e-08	JTK_CYCLE	28	16.5	1.61	1460193_at|1416851_at	28|26	16.5|13.5	1460193_at|1416851_at
TL09741	chr3:93359038-93368567:+	20194	S100a10	9529	294	241	1416762_at	5.03625e-08	JTK_CYCLE	23	2.5	2.76	1416762_at	23	2.5	1416762_at
TL08001	chr2:12028286-12223547:-	241226	Itga8	195261	3189	2455	1454966_at	5.3712e-08	JTK_CYCLE	26	2.75	2.95	1427489_at|1454966_at	24.2777777777778|26	4.46527777777778|2.75	1454966_at|1427489_at
TL10453	chr4:59202421-59235705:+	22234	Ugcg	33284	1185	2440	1435133_at	5.3712e-08	JTK_CYCLE	23	9.5	2.15	1421268_at|1435133_at|1421269_at	20.5|23|20	12|9.5|15.5	1421268_at|1435133_at|1421269_at
TL11168	chr4:147519824-147526017:-	50762	Fbxo6	6193	888	200	1417501_at	5.3712e-08	JTK_CYCLE	25.5	24.75	2.28	1417501_at	25.5	24.75	1417501_at
TL12993	chr6:119382548-119494365:-	22419	Wnt5b	111817	1080	867	1439373_x_at	5.3712e-08	JTK_CYCLE	24	17	2.89	1439373_x_at|1422602_a_at	24|23	17|17.5	1439373_x_at|1422602_a_at
TL16246	chr9:96233093-96264718:-	11933	Atp1b3	31625	837	849	1423126_at	5.3712e-08	JTK_CYCLE	28	16.5	1.66	1423126_at	28	16.5	1423126_at
TL16574	chrX:7299374-7305327:+	54636	Wdr45	5953	1083	342	1424786_s_at	5.3712e-08	JTK_CYCLE	24	10	1.57	1424786_s_at|1451754_a_at	24|23	10|12	1424786_s_at|1451754_a_at
TL03397	chr12:73862590-73895549:+	19042	Ppm1a	32959	1149	821	1415678_at	5.83933e-08	JTK_CYCLE	25	9.5	1.45	1417221_at|1425537_at|1415678_at|1451943_a_at	24.2777777777778|21|25|21	9.55324074074074|2|9.5|15.5	1425537_at|1417221_at|1415678_at|1451943_a_at
TL15484	chr8:120225845-120282929:+	15486	Hsd17b2	57084	1146	84	1418352_at	5.83933e-08	JTK_CYCLE	23.5	3.75	2.03	1418352_at	23.5	3.75	1418352_at
TL03527	chr12:88607677-88614902:+	217737	Ahsa1	7225	1017	189	1424147_at	6.25215e-08	JTK_CYCLE	25	18.5	1.69	1424147_at	25	18.5	1424147_at
TL04336	chr14:9058024-9091450:-	93732	Acox2	33426	2046	255	1420673_a_at	6.25215e-08	JTK_CYCLE	26	23.5	1.78	1420673_a_at	26	23.5	1420673_a_at
TL07001	chr18:4920564-5119288:+	225115	Svil	72704	6513	858	1460694_s_at	6.25215e-08	JTK_CYCLE	28	20	1.95	1460694_s_at|1460735_at	28|28	20|19.5	1460694_s_at|1460735_at
TL10947	chr4:132848380-132895230:-	230796	Wdtc1	46850	2034	1722	1434560_at	6.25215e-08	JTK_CYCLE	22	9.5	2.46	1434560_at	22	9.5	1434560_at
TL15489	chr8:121961061-121970156:+	71839	Osgin1	9095	1437	351	1424022_at	6.25215e-08	JTK_CYCLE	24	2	3.93	1424022_at	24	2	1424022_at
TL17800	chr16:15887378-15889638:+	12609	Cebpd	2260	807	1414	1423233_at	6.25215e-08	JTK_CYCLE	24	14.5	4.5	1423233_at	24	14.5	1423233_at
TL14157	chr7:97599221-97605718:-	66271	Tmem126a	6497	591	31	1451000_at	6.79425e-08	JTK_CYCLE	26	13.75	1.74	1451000_at	26	13.75	1451000_at
TL15354	chr8:107829508-107834660:+	234683	Elmo3	5152	2163	883	1434489_at	6.79425e-08	JTK_CYCLE	21	12	1.86	1434489_at	21	12	1434489_at
TL04146	chr13:75977333-75987599:+	93692	Glrx	10266	324	920	1416592_at	7.2874e-08	JTK_CYCLE	23	18	2.36	1416592_at|1416593_at	23|25	18|15.5	1416592_at|1416593_at
TL09613	chr3:88101056-88125688:+	12462	Cct3	24632	1638	218	1449645_s_at	7.2874e-08	JTK_CYCLE	26	19	1.58	1448178_a_at|1449645_s_at|1459987_s_at|1416024_x_at	22|26|27|26	1.5|19|19.5|20	1449645_s_at|1448178_a_at|1459987_s_at|1416024_x_at
TL13967	chr7:53983368-53987913:-	20211	Saa4	4545	393	1523	1419318_at	7.2874e-08	JTK_CYCLE	26	12.5	2.21	1419318_at|1419319_at	26|25	12.5|14.5	1419318_at|1419319_at
TL01919	chr11:23387881-23397946:-	268390	Ahsa2	10065	996	2516	1435160_at	7.90068e-08	JTK_CYCLE	24	18.5	2.22	1435160_at	24	18.5	1435160_at
TL05702	chr16:16213437-16272805:+	67451	Pkp2	59368	2388	475	1449799_s_at	7.90068e-08	JTK_CYCLE	24	0.5	1.54	1460511_at|1429183_at|1449799_s_at	24.2777777777778|24.3333333333333|24	1.26157407407407|23.3333333333333|0.5	1460511_at|1429183_at|1449799_s_at
TL00622	chr1:136095798-136132008:-	11539	Adora1	36210	981	3729	1435495_at	8.42422e-08	JTK_CYCLE	26	6	5.21	1435495_at	26	6	1435495_at
TL02400	chr11:72990584-72995548:+	76281	Tax1bp3	4964	375	821	1424169_at	8.42422e-08	JTK_CYCLE	24	14.75	1.91	1424169_at	24	14.75	1424169_at
TL07389	chr19:3708332-3717881:+	72056	1810055G02Rik	9549	1179	288	1425921_a_at	8.42422e-08	JTK_CYCLE	23.5	12.5	5.77	1425921_a_at	23.5	12.5	1425921_a_at
TL08270	chr2:34729955-34747653:+	77996	D730039F16Rik	17698	471	1751	1425746_at	8.42422e-08	JTK_CYCLE	27	20	2.08	1430688_s_at|1425746_at	28|27	18.5|20	1430688_s_at|1425746_at
TL08430	chr2:73654578-73730685:-	11909	Atf2	76107	1464	2400	1452116_s_at	8.42422e-08	JTK_CYCLE	23	6.5	1.34	1452116_s_at|1427559_a_at|1426583_at|1426582_at	23|24.2777777777778|24.2777777777778|24.2777777777778	6.5|4.27546296296296|5.23611111111111|2.8287037037037	1452116_s_at|1427559_a_at|1426583_at|1426582_at
TL10837	chr4:125841326-125879954:-	230753	Thrap3	38628	2856	1313	1460545_at	8.42422e-08	JTK_CYCLE	24	5.5	2.36	1427408_a_at|1452125_at|1460545_at	21|28|24	11|26.5|5.5	1427408_a_at|1460545_at|1452125_at
TL13601	chr7:26682682-26711643:+	13088	Cyp2b10	28961	1476	375	1451787_at	8.42422e-08	JTK_CYCLE	24	20	6.33	1422257_s_at|1451787_at|1425645_s_at	24.5|24|25	19.25|20|19	1422257_s_at|1451787_at|1425645_s_at
TL15823	chr9:42062259-42072316:-	235293	Sc5d	10057	900	1165	1424709_at	8.42422e-08	JTK_CYCLE	25	19.5	1.71	1424709_at|1451457_at	25|28	19.5|20.5	1424709_at|1451457_at
TL01105	chr10:24361216-24431908:-	18605	Enpp1	70692	2718	395	1459546_s_at	9.11303e-08	JTK_CYCLE	25	12	1.97	1419276_at|1459546_s_at	24|25	14.75|12	1459546_s_at|1419276_at
TL06101	chr16:93832536-93876318:+	338467	Morc3	43782	2829	1161	1452224_at	9.11303e-08	JTK_CYCLE	24.5	13	2.44	1452224_at|1420091_s_at	24.5|25	13|13.5	1452224_at|1420091_s_at
TL08003	chr2:12845667-12925080:+	19212	Pter	79413	1050	2386	1417667_a_at	9.11303e-08	JTK_CYCLE	24	0.5	1.95	1417667_a_at|1453578_at	24|22	0.5|2	1417667_a_at|1453578_at
TL09071	chr2:157942140-157972128:-	21817	Tgm2	29988	2061	1396	1433428_x_at	9.11303e-08	JTK_CYCLE	26	23.5	1.87	1437277_x_at|1417500_a_at|1455900_x_at|1426004_a_at|1433428_x_at	25|26|24|27|26	24|23|1.5|19.5|23.5	1437277_x_at|1417500_a_at|1455900_x_at|1433428_x_at|1426004_a_at
TL04254	chr13:104608865-104710594:-	59079	Erbb2ip	101729	4353	1913	1428011_a_at	9.73489e-08	JTK_CYCLE	27	5	1.94	1428011_a_at	27	5	1428011_a_at
TL04334	chr14:8998504-9005506:-	68263	Pdhb	7002	1080	345	1416090_at	9.73489e-08	JTK_CYCLE	24	14	1.43	1448214_at|1416090_at	25.5|24	11.75|14	1448214_at|1416090_at
TL11564	chr5:53132812-53160579:+	67073	Pi4k2b	27767	1410	1584	1416489_at	9.73489e-08	JTK_CYCLE	24	16	2.14	1420411_a_at|1416489_at|1449862_a_at	25|24|25	15.5|16|15.5	1420411_a_at|1416489_at|1449862_a_at
TL11779	chr5:100462597-100468241:-	50926	Hnrpdl	5644	1263	1427	1449039_a_at	9.73489e-08	JTK_CYCLE	23	10.5	2.25	1428225_s_at|1428224_at|1424252_at|1424251_a_at|1420093_s_at|1449039_a_at	25|25.5|27|25|23|23	6|7|1|6|9|10.5	1428225_s_at|1428224_at|1424252_at|1424251_a_at|1449039_a_at|1420093_s_at
TL15398	chr8:109127267-109194146:+	12550	Cdh1	66879	2655	1631	1448261_at	9.73489e-08	JTK_CYCLE	24	1.75	2.45	1448261_at	24	1.75	1448261_at
TL18423	chr3:96042038-96043050:-	15077|97114	Hist2h3c1|Hist2h3c2	1012	411	415	1422155_at	9.73489e-08	JTK_CYCLE	25	18.5	14.34	1422155_at	25	18.5	1422155_at
TL01345	chr10:75994371-76016679:+	16987	Lss	22308	2202	866	1420013_s_at	1.04704e-07	JTK_CYCLE	27	18.5	2.65	1420013_s_at|1426913_at	27|26	18.5|17.5	1420013_s_at|1426913_at
TL07750	chr19:37282310-37296627:+	69104	2012-03-05	14317	837	631	1428843_at	1.04704e-07	JTK_CYCLE	22	12.5	1.49	1430994_at|1452925_a_at|1428843_at	24.2777777777778|22|22	11.1805555555556|14.25|12.5	1430994_at|1452925_a_at|1428843_at
TL15268	chr8:95689970-95721703:-	104158	Ces3	31733	1698	183	1449081_at	1.04704e-07	JTK_CYCLE	24	18	1.81	1449081_at	24	18	1449081_at
TL09497	chr3:62274006-62310910:-	72162	Dhx36	36904	3006	477	1424398_at	1.21575e-07	JTK_CYCLE	26	1.5	1.36	1424397_at|1437550_at|1424398_at	28|26|26	1|3|1.5	1424397_at|1437550_at|1424398_at
TL14781	chr8:14888535-14901719:+	26889	Cln8	13184	867	4865	1459992_x_at	1.21575e-07	JTK_CYCLE	26	9	1.84	1455745_at|1448456_at|1448455_at|1459992_x_at	26|21|24|26	14|15.5|11|9	1455745_at|1448456_at|1448455_at|1459992_x_at
TL17131	chrX:138752535-138825078:-	50790	Acsl4	72543	2136	2684	1451828_a_at	1.21575e-07	JTK_CYCLE	26	17	1.96	1451828_a_at|1418911_s_at|1433531_at	26|24|26	17|18.5|15.5	1451828_a_at|1418911_s_at|1433531_at
TL18771	chr7:97591290-97596229:+	233490	Crebzf	4939	1077	3628	1452857_at	1.21575e-07	JTK_CYCLE	21	4.5	1.47	1452856_at|1452857_at	23|21	3|4.5	1452856_at|1452857_at
TL00588	chr1:133807034-133832898:+	98415	Nucks1	25864	705	5115	1435753_a_at	1.276e-07	JTK_CYCLE	23	20	1.5	1447924_at|1435753_a_at|1433519_at	22|23|24	20|20|15.25	1447924_at|1435753_a_at|1433519_at
TL03228	chr12:21117616-21276032:+	211914	Ddef2	158416	3003	2379	1436181_at	1.276e-07	JTK_CYCLE	24	0.5	5.76	1431369_at|1436181_at	24.2777777777778|24	3.32638888888889|0.5	1431369_at|1436181_at
TL03474	chr12:85379328-85385673:+	171282	Acot4	6345	1266	927	1422077_at	1.276e-07	JTK_CYCLE	24	14.5	4.32	1422077_at|1422076_at	24|22.5	14.5|16.75	1422077_at|1422076_at
TL04782	chr14:67604076-67627714:-	12177	Bnip3l	23638	657	2487	1416922_a_at	1.276e-07	JTK_CYCLE	25	11.5	1.54	1416923_a_at|1448525_a_at|1416922_a_at	27|24.3333333333333|25	7|13.3333333333333|11.5	1416923_a_at|1448525_a_at|1416922_a_at
TL05420	chr15:89302926-89307856:-	11883	Arsa	4930	1521	742	1460346_at	1.276e-07	JTK_CYCLE	23	9	5.75	1460346_at	23	9	1460346_at
TL06628	chr17:35970864-35975246:-	22154	Tubb5	4382	1335	1062	1416256_a_at	1.276e-07	JTK_CYCLE	25	0.5	2.22	1416256_a_at|1455719_at	25|24	0.5|2	1416256_a_at|1455719_at
TL07133	chr18:35989471-36021342:+	67393	Cxxc5	31871	954	994	1448960_at	1.276e-07	JTK_CYCLE	24	4.25	2.05	1448960_at	24	4.25	1448960_at
TL07795	chr19:41348707-41459560:-	83490	Pik3ap1	110853	2436	78	1429831_at	1.276e-07	JTK_CYCLE	22	11	2.47	1421285_at|1429831_at	22|22	12|11	1421285_at|1429831_at
TL08850	chr2:132354818-132403984:-	74182	Prei4	49166	2028	1470	1429639_at	1.276e-07	JTK_CYCLE	24	10	6.98	1429144_at|1437953_at|1429639_at	26|25|24	7.5|9.5|10	1429144_at|1437953_at|1429639_at
TL11886	chr5:112705726-112744376:+	22022	Tpst2	38650	1173	473	1416086_at	1.276e-07	JTK_CYCLE	25	20.5	1.72	1416086_at	25	20.5	1416086_at
TL14505	chr7:135110992-135125545:+	233908	Fus	14553	1557	201	1451286_s_at	1.276e-07	JTK_CYCLE	23	8	4.41	1455831_at|1451285_at|1451286_s_at	26.5|23|23	0.5|8.5|8	1455831_at|1451285_at|1451286_s_at
TL03411	chr12:76551867-76697187:-	26932	Ppp2r5e	145320	1404	2833	1428461_at	1.38168e-07	JTK_CYCLE	23	14	1.81	1428461_at|1428463_a_at|1452788_at|1428462_at|1439401_x_at	23|26|21|23|26.5	14|7|15.5|16|8.25	1428461_at|1452788_at|1428463_a_at|1428462_at|1439401_x_at
TL10525	chr4:80924403-81088709:-	17475	Mpdz	164306	6168	1123	1418664_at	1.38168e-07	JTK_CYCLE	24	5.75	1.95	1418663_at|1418664_at	24.2777777777778|24	7.15277777777778|5.75	1418663_at|1418664_at
TL11605	chr5:67698195-67747384:+	109108	Slc30a9	49189	1704	1569	1426668_at	1.38168e-07	JTK_CYCLE	26.5	7	1.64	1426668_at	26.5	7	1426668_at
TL01526	chr10:84218792-84369283:+	71137	Rfx4	150489	2208	1309	1436931_at	1.47334e-07	JTK_CYCLE	24	3	7.16	1432053_at|1436931_at	24.2777777777778|24	6.19675925925926|3	1432053_at|1436931_at
TL02405	chr11:73118489-73138136:-	11484	Aspa	19647	939	448	1418472_at	1.47334e-07	JTK_CYCLE	25	14	2.23	1418472_at	25	14	1418472_at
TL02973	chr11:109795585-109857130:-	27404	Abca8b	61545	4863	238	1427546_at	1.47334e-07	JTK_CYCLE	23	6	2.21	1427546_at	23	6	1427546_at
TL05018	chr15:32850477-32964476:+	15529	Sdc2	113999	609	2181	1448545_at	1.47334e-07	JTK_CYCLE	25	1	1.44	1417012_at|1448545_at|1417011_at	28|25|24.5	19|1|2.75	1417012_at|1448545_at|1417011_at
TL07698	chr19:29175864-29218333:+	59028	Rcl1	42469	1122	551	1416730_at	1.47334e-07	JTK_CYCLE	24	7.75	2.09	1416730_at	24	7.75	1416730_at
TL11746	chr5:92872898-92934634:-	12492	Scarb2	61736	1437	373	1460235_at	1.47334e-07	JTK_CYCLE	25	15.5	1.4	1460235_at	25	15.5	1460235_at
TL03897	chr13:41111618-41117951:+	66154	Tmem14c	6333	345	422	1416479_a_at	1.59211e-07	JTK_CYCLE	27	18.5	1.56	1416479_a_at	27	18.5	1416479_a_at
TL04176	chr13:91881125-91925753:+	74156	Acot12	44628	1671	1368	1419395_at	1.59211e-07	JTK_CYCLE	23	12	1.81	1419395_at|1449457_at	23|22	12|13.5	1419395_at|1449457_at
TL04999	chr15:25773018-25903442:+	66270	Fam134b	130424	1443	1641	1424683_at	1.59211e-07	JTK_CYCLE	25	5.5	2.63	1424683_at|1450505_a_at	25|26	5.5|4	1424683_at|1450505_a_at
TL07639	chr19:12707797-12726227:+	107146	Glyat	18430	891	106	1451515_s_at	1.59211e-07	JTK_CYCLE	24.6667	13.6667	1.48	1424867_a_at|1451515_s_at|1424868_at	25|24.6666666666667|25	14.5|13.6666666666667|15.5	1424867_a_at|1451515_s_at|1424868_at
TL00398	chr1:88241293-88256030:-	17975	Ncl	14737	2124	5901	1415771_at	1.69202e-07	JTK_CYCLE	25	10.5	1.55	1415772_at|1415773_at|1415771_at	23|25|25	16.5|13.5|10.5	1415772_at|1415773_at|1415771_at
TL07529	chr19:7095196-7114433:-	20867	Stip1	19237	1632	392	1415909_at	1.69202e-07	JTK_CYCLE	25	18.5	3.36	1415909_at	25	18.5	1415909_at
TL07731	chr19:34566805-34601964:-	16889	Lipa	35159	1194	1664	1423141_at	1.69202e-07	JTK_CYCLE	28	21	1.89	1423141_at|1450872_s_at|1423140_at	28|27|28	21|21|20	1423141_at|1450872_s_at|1423140_at
TL10738	chr4:117556934-117559934:-	114143	Atp6v0b	3000	618	285	1416769_s_at	1.69202e-07	JTK_CYCLE	24.3333	13.3333	1.49	1425448_x_at|1416769_s_at	25|24.3333333333333	15|13.3333333333333	1425448_x_at|1416769_s_at
TL12141	chr5:136165083-136211195:+	18984	Por	46112	2037	368	1416933_at	1.69202e-07	JTK_CYCLE	22	15	4.68	1416933_at	22	15	1416933_at
TL01539	chr10:85763156-85812250:+	21859	Timp3	49094	636	3603	1419089_at	1.82493e-07	JTK_CYCLE	24	13.5	2.12	1449335_at|1419088_at|1449334_at|1419089_at	22|27|25.5|24	16.5|10|13|13.5	1449335_at|1449334_at|1419088_at|1419089_at
TL11748	chr5:93032076-93035605:+	52331	Stbd1	3529	1017	910	1434442_at	1.82493e-07	JTK_CYCLE	24	10.5	2.2	1434442_at	24	10.5	1434442_at
TL02427	chr11:75281580-75284146:+	380712	Tlcd2	2566	933	81	1432282_a_at	1.94897e-07	JTK_CYCLE	25	23	1.85	1432282_a_at	25	23	1432282_a_at
TL04539	chr14:46212848-46277818:-	114874	Ddhd1	64970	2757	2309	1454070_a_at	1.94897e-07	JTK_CYCLE	27	21	2.19	1427289_at|1455321_at|1454070_a_at	27|25.6666666666667|27	23|23.5|21	1427289_at|1455321_at|1454070_a_at
TL05428	chr15:90976301-91022238:-	26874	Abcd2	45937	2226	3115	1438431_at	1.94897e-07	JTK_CYCLE	23	12.5	5.5	1419748_at|1439835_x_at|1456812_at|1438431_at	23|24.2777777777778|21|23	11.5|7.625|13.5|12.5	1419748_at|1439835_x_at|1456812_at|1438431_at
TL06185	chr17:13109330-13117933:+	21454	Tcp1	8603	1671	591	1448122_at	1.94897e-07	JTK_CYCLE	24	16	1.52	1448122_at	24	16	1448122_at
TL00200	chr1:55144991-55148161:+	15528	Hspe1	3170	309	197	1422579_at	2.09481e-07	JTK_CYCLE	23	20	1.5	1450668_s_at|1422579_at	24|23	17.5|20	1450668_s_at|1422579_at
TL00847	chr1:173207122-173211317:-	19044	Ppox	4195	1434	65	1416618_at	2.09481e-07	JTK_CYCLE	25	3	2.78	1416618_at	25	3	1416618_at
TL02186	chr11:60602398-60624767:-	20425	Shmt1	22369	1437	247	1425177_at	2.09481e-07	JTK_CYCLE	27	19	1.72	1425179_at|1422198_a_at|1425178_s_at|1425177_at	28|28|28|27	18.75|17.5|17.5|19	1425179_at|1422198_a_at|1425178_s_at|1425177_at
TL09479	chr3:58325892-58329806:-	28146	Serp1	3914	201	1857	1415827_a_at	2.09481e-07	JTK_CYCLE	22	20.5	1.67	1415828_a_at|1415827_a_at	26|22	15.75|20.5	1415828_a_at|1415827_a_at
TL11210	chr4:150421413-150432062:-	22319	Vamp3	10649	312	1725	1437708_x_at	2.09481e-07	JTK_CYCLE	25	10	1.54	1437708_x_at|1421102_a_at|1433916_at|1456245_x_at	25|25|25|23	10|14.5|11.5|14.5	1437708_x_at|1421102_a_at|1456245_x_at|1433916_at
TL12853	chr6:90412619-90425203:+	66277	Klf15	12584	1248	921	1448181_at	2.09481e-07	JTK_CYCLE	21	14.5	1.86	1448181_at	21	14.5	1448181_at
TL02595	chr11:86749926-86807264:-	77864	Ypel2	57338	360	4174	1434277_a_at	2.22302e-07	JTK_CYCLE	24	23.5	6.03	1454901_at|1453414_at|1434277_a_at	27|28|24	21.5|20.5|23.5	1454901_at|1453414_at|1434277_a_at
TL06045	chr16:78301935-78360030:+	13052	Cxadr	58095	1059	533	1452391_at	2.22302e-07	JTK_CYCLE	26	19	2.22	1452391_at|1451865_at|1453282_at|1427321_s_at|1449949_a_at	26|24.2777777777778|27|26.5|26	19|4.94675925925926|18.5|18.25|19.5	1452391_at|1451865_at|1453282_at|1427321_s_at|1449949_a_at
TL09989	chr3:116442916-116511084:-	77559	Agl	68168	4599	4819	1429083_at	2.22302e-07	JTK_CYCLE	22	13.5	1.57	1429083_at|1431032_at|1431033_x_at	22|22|22	13.5|14|13.5	1429083_at|1431032_at|1431033_x_at
TL12101	chr5:130549195-130611602:+	22021	Tpst1	56247	1113	547	1421733_a_at	2.22302e-07	JTK_CYCLE	23	19.5	1.59	1421733_a_at	23	19.5	1421733_a_at
TL16044	chr9:62189149-62226615:+	11737	Anp32a	37466	744	1193	1434555_at	2.22302e-07	JTK_CYCLE	25	22.5	3.05	1450407_a_at|1421918_at|1434555_at	25|25|25	22.5|21.5|22.5	1450407_a_at|1434555_at|1421918_at
TL07913	chr19:55327858-55371118:+	433256	Acsl5	43260	2052	272	1428082_at	2.40395e-07	JTK_CYCLE	25	0	1.51	1428082_at	25	0	1428082_at
TL10132	chr3:146260112-146294447:+	22262	Uox	34335	912	876	1422604_at	2.40395e-07	JTK_CYCLE	24	13.5	1.25	1422604_at	24	13.5	1422604_at
TL12825	chr6:87738846-87761773:-	69834	Rab43	22927	633	3737	1425333_at	2.40395e-07	JTK_CYCLE	23	12.25	1.75	1451670_at|1425333_at|1430163_at	25|23|21	14.5|12.25|12	1451670_at|1425333_at|1430163_at
TL00212	chr1:58169979-58257296:+	71724	Aox3	87317	4008	229	1418858_at	2.57472e-07	JTK_CYCLE	24	5.5	1.99	1418858_at	24	5.5	1418858_at
TL02502	chr11:78776480-78798426:-	16859	Lgals9	21946	1062	416	1421217_a_at	2.57472e-07	JTK_CYCLE	24	3.5	2.58	1421217_a_at	24	3.5	1421217_a_at
TL05418	chr15:89256797-89260330:-	12651	Chkb	3533	1185	223	1448448_a_at	2.57472e-07	JTK_CYCLE	25	2.5	2.73	1448448_a_at	25	2.5	1448448_a_at
TL15455	chr8:114234374-114267709:-	12927	Bcar1	33335	2625	407	1439388_s_at	2.57472e-07	JTK_CYCLE	23	8.5	2.21	1450622_at|1439388_s_at	24|23	8.75|8.5	1450622_at|1439388_s_at
TL00695	chr1:153191627-153211575:+	117198	Ivns1abp	19948	1929	1080	1425718_a_at	2.77049e-07	JTK_CYCLE	25	14.5	2.43	1425718_a_at|1420961_a_at|1450084_s_at	25|20|24	14.5|16|14.5	1425718_a_at|1420961_a_at|1450084_s_at
TL03966	chr13:53062577-53076408:-	18030	Nfil3	13831	1389	269	1418932_at	2.77049e-07	JTK_CYCLE	24	23	6.66	1418932_at	24	23	1418932_at
TL09286	chr2:180922047-180923209:+	66496	2700038C09Rik	1162	348	205	1428381_a_at	2.77049e-07	JTK_CYCLE	26	22	1.51	1428381_a_at	26	22	1428381_a_at
TL10196	chr4:10978194-11003351:-	76947	2310030N02Rik	25157	1002	49	1429213_at	2.77049e-07	JTK_CYCLE	24	14.5	1.7	1429213_at	24	14.5	1429213_at
TL16350	chr9:107576804-107581923:-	14685	Gnat1	5119	1053	1111	1460212_at	2.77049e-07	JTK_CYCLE	22	13	2.91	1460212_at	22	13	1460212_at
TL01009	chr1:196446022-196643062:+	18845	Plxna2	197040	5685	4707	1453286_at	2.9666e-07	JTK_CYCLE	26	24.5	3.36	1451753_at|1455037_at|1429772_at|1453286_at	24|25|26|26	1|24.5|24.5|24.5	1455037_at|1451753_at|1429772_at|1453286_at
TL03711	chr13:3881808-3917466:-	56349	Net1	35658	1788	1507	1421321_a_at	2.9666e-07	JTK_CYCLE	26	21.25	2.96	1421321_a_at	26	21.25	1421321_a_at
TL09947	chr3:108087049-108164429:+	20661	Sort1	77380	2478	4268	1423362_at	2.9666e-07	JTK_CYCLE	24	6	1.86	1450955_s_at|1423363_at|1423362_at	24|24.2777777777778|24	6.5|4.55555555555556|6	1450955_s_at|1423363_at|1423362_at
TL09996	chr3:119421912-119486176:-	56195	Ptbp2	64264	1599	1333	1423470_at	2.9666e-07	JTK_CYCLE	25	4.5	2.14	1423471_at|1423470_at	24.2777777777778|25	10.4212962962963|4.5	1423471_at|1423470_at
TL00728	chr1:157898712-157915989:+	240832	Tor1aip2	17277	1509	3401	1435526_at	3.1818e-07	JTK_CYCLE	24	5.5	1.85	1435526_at	24	5.5	1435526_at
TL05845	chr16:31664124-31873430:+	13383	Dlg1	209306	2784	1563	1415691_at	3.1818e-07	JTK_CYCLE	23	7.5	1.74	1415691_at|1450768_at	23|23	7.5|8	1415691_at|1450768_at
TL07119	chr18:35062438-35091657:-	225363	Etf1	29219	1314	2203	1420024_s_at	3.1818e-07	JTK_CYCLE	26	8	1.53	1420024_s_at|1424013_at|1420023_at|1451208_at	26|20|25|25	8|16.75|11|11.5	1420024_s_at|1424013_at|1420023_at|1451208_at
TL08227	chr2:32110521-32115625:-	22245	Uck1	5104	852	1028	1424399_at	3.1818e-07	JTK_CYCLE	25	19	1.95	1424399_at	25	19	1424399_at
TL08399	chr2:69735302-69862070:+	68795	Ubr3	126768	5679	2353	1460455_at	3.1818e-07	JTK_CYCLE	25	7	1.33	1444469_at|1429107_at|1458654_at|1453029_s_at|1460455_at	24.2777777777778|20|24.2777777777778|23.5|25	9.15277777777778|14.5|11.1805555555556|8.5|7	1444469_at|1429107_at|1458654_at|1453029_s_at|1460455_at
TL14931	chr8:41578389-41596658:-	18983	Cnot7	18269	858	951	1423641_s_at	3.1818e-07	JTK_CYCLE	25	6	1.67	1430519_a_at|1460665_a_at|1423641_s_at	24.2777777777778|23|25	7.7037037037037|11.5|6	1460665_a_at|1430519_a_at|1423641_s_at
TL16225	chr9:89986506-90009600:-	21761	Morf4l1	23094	1089	649	1455077_a_at	3.1818e-07	JTK_CYCLE	27	3.5	1.23	1437802_x_at|1437801_at|1456142_x_at|1455077_a_at|1424185_a_at	28|24.2777777777778|25.5|27|22	1.5|8.97685185185185|6.25|3.5|13	1437802_x_at|1437801_at|1456142_x_at|1455077_a_at|1424185_a_at
TL03243	chr12:27127617-27141296:-	58185	Rsad2	13679	1089	2653	1436058_at	3.4013e-07	JTK_CYCLE	25	0.5	2.41	1421009_at|1421008_at|1436058_at	25|22|25	0.5|5.5|0.5	1421009_at|1421008_at|1436058_at
TL07983	chr2:6019545-6051231:-	227545	5430407P10Rik	31686	1416	1836	1456210_at	3.4013e-07	JTK_CYCLE	25	20	2.05	1456210_at|1425000_s_at	25|28	20|16	1456210_at|1425000_s_at
TL08557	chr2:93535787-93662725:-	14043	Ext2	126938	2157	502	1460170_at	3.4013e-07	JTK_CYCLE	25	0	1.87	1460170_at	25	0	1460170_at
TL10510	chr4:71778175-71861953:-	21885	Tle1	83778	2313	1142	1434033_at	3.4013e-07	JTK_CYCLE	23	10	2.48	1434033_at|1422751_at	23|24	10|5.5	1434033_at|1422751_at
TL16386	chr9:108474643-108481001:-	83669	Wdr6	6358	3378	637	1455940_x_at	3.4013e-07	JTK_CYCLE	23	8	3.4	1455940_x_at|1415770_at	23|22.3333333333333	8|9.5	1455940_x_at|1415770_at
TL00160	chr1:43807075-43884553:-	67883	Uxs1	77478	1263	0	1452011_a_at	3.66873e-07	JTK_CYCLE	22	21	2.31	1426275_a_at|1452011_a_at	23|22	19.5|21	1426275_a_at|1452011_a_at
TL01352	chr10:76514923-76629275:-	12822	Col18a1	114352	3948	1015	1426955_at	3.66873e-07	JTK_CYCLE	24	3.5	3.86	1418237_s_at|1426955_at	23|24	6.75|3.5	1426955_at|1418237_s_at
TL11321	chr5:8660091-8748570:+	18671	Abcb1a	88479	3831	1009	1419759_at	3.66873e-07	JTK_CYCLE	23	14	2.93	1419759_at|1419758_at	23|22	14|15	1419759_at|1419758_at
TL01106	chr10:24493619-24556001:-	209558	Enpp3	62382	2625	88	1452384_at	3.91526e-07	JTK_CYCLE	23	5	2.75	1425353_at|1452384_at|1427302_at|1427303_at	24.2777777777778|23|24|24.2777777777778	8.38657407407407|5|2.75|4.83564814814815	1425353_at|1452384_at|1427302_at|1427303_at
TL04389	chr14:21854031-21871407:-	55946	Ap3m1	17376	1257	1793	1416374_at	3.91526e-07	JTK_CYCLE	25	11.5	2.23	1416375_at|1416374_at|1448308_at|1448309_at	24|25|25|25	13.25|11.5|10.5|11.5	1416375_at|1416374_at|1448308_at|1448309_at
TL05565	chr15:101981005-101993867:+	223920	Soat2	12862	1578	489	1460722_at	3.91526e-07	JTK_CYCLE	21	13.5	2.26	1460722_at	21	13.5	1460722_at
TL10990	chr4:134769884-134828675:-	29876	Clic4	58791	762	3131	1423393_at	3.91526e-07	JTK_CYCLE	26	21.5	1.65	1438606_a_at|1423392_at|1423393_at	26|28|26	19.5|17.5|21.5	1438606_a_at|1423392_at|1423393_at
TL00953	chr1:184397389-184447614:-	12334	Capn2	50225	2103	953	1416257_at	4.22166e-07	JTK_CYCLE	24	1	1.95	1416257_at	24	1	1416257_at
TL04422	chr14:27732173-27783737:-	72993	Appl1	51564	2124	4740	1455159_at	4.22166e-07	JTK_CYCLE	22.5	3	1.91	1427190_at|1444478_at|1455159_at|1436116_x_at	25.5|24|22.5|20	25|21.5|3|5.5	1427190_at|1444478_at|1455159_at|1436116_x_at
TL10398	chr4:47366176-47427796:+	21812	Tgfbr1	61620	1512	4147	1420895_at	4.22166e-07	JTK_CYCLE	27	6.5	1.71	1420893_a_at|1420894_at|1420895_at	24.2777777777778|24.2777777777778|27	4.39583333333333|10.0995370370370|6.5	1420893_a_at|1420894_at|1420895_at
TL00440	chr1:93146895-93182602:+	67921	Ube2f	35707	558	670	1429568_x_at	4.47281e-07	JTK_CYCLE	24	18.5	1.73	1450275_x_at|1451272_a_at|1429568_x_at|1432426_a_at	24|24|24|24	18.5|18|18.5|5.75	1450275_x_at|1451272_a_at|1429568_x_at|1432426_a_at
TL00796	chr1:167522311-167564672:-	68481	Mpzl1	42361	813	1395	1428167_a_at	4.47281e-07	JTK_CYCLE	23	1.5	4.49	1428168_at|1428167_a_at	24|23	0|1.5	1428168_at|1428167_a_at
TL05749	chr16:18406974-18426809:-	12846	Comt1	19835	798	955	1418701_at	4.47281e-07	JTK_CYCLE	24	2	1.73	1418701_at|1449183_at	24|25	2|24.5	1418701_at|1449183_at
TL05989	chr16:52249108-52453110:-	11658	Alcam	204002	1752	2675	1437466_at	4.47281e-07	JTK_CYCLE	23	8.5	2.19	1426300_at|1426301_at|1437467_at|1437466_at	21|26|26|23	12|2.25|3.5|8.5	1426300_at|1426301_at|1437467_at|1437466_at
TL06217	chr17:17511539-17530935:+	67045	Riok2	19396	1644	352	1423481_at	4.47281e-07	JTK_CYCLE	25	13.5	2.59	1423481_at|1436684_a_at	25|27	13.5|10	1423481_at|1436684_a_at
TL07222	chr18:53405315-53550479:+	69226	Snx24	145164	510	1241	1428822_a_at	4.47281e-07	JTK_CYCLE	24	1	1.99	1428822_a_at	24	1	1428822_a_at
TL08613	chr2:109731034-109741093:+	22343	Lin7c	10059	594	3535	1450937_at	4.47281e-07	JTK_CYCLE	24	14.75	2.18	1423322_at|1450937_at|1418898_at|1449262_s_at	24|24|25|24.5	15|14.75|15.5|16	1450937_at|1423322_at|1418898_at|1449262_s_at
TL15928	chr9:50665039-50702334:+	73699	Ppp2r1b	37295	1977	1609	1428265_at	4.47281e-07	JTK_CYCLE	24	2.5	1.7	1428265_at	24	2.5	1428265_at
TL01561	chr10:88871567-88906712:-	237436	Gas2l3	35145	2052	4380	1437244_at	4.82144e-07	JTK_CYCLE	25	13.5	3.47	1455980_a_at|1437244_at|1453416_at	24|25|25	14.5|13.5|13	1455980_a_at|1437244_at|1453416_at
TL02498	chr11:78355318-78364237:-	69071	Tmem97	8919	531	720	1416376_at	4.82144e-07	JTK_CYCLE	24	15	1.59	1416376_at	24	15	1416376_at
TL07215	chr18:51277551-51464295:+	71373	Prr16	186744	915	1276	1431109_at	4.82144e-07	JTK_CYCLE	23	15.5	1.71	1431109_at	23	15.5	1431109_at
TL04467	chr14:32513200-32643601:-	105522	Ankrd28	130401	3162	2005	1434630_at	5.08761e-07	JTK_CYCLE	25	13.5	1.69	1434630_at	25	13.5	1434630_at
TL06471	chr17:31523195-31613254:+	18585	Pde9a	90059	1605	405	1449403_at	5.08761e-07	JTK_CYCLE	23	1.5	4.35	1449403_at	23	1.5	1449403_at
TL06741	chr17:46811502-46817853:-	71765	Klhdc3	6351	1149	532	1415991_a_at	5.08761e-07	JTK_CYCLE	24	8	1.37	1415991_a_at|1448164_at|1454747_a_at	24|24.2777777777778|23	8|10.0416666666667|8.25	1415991_a_at|1448164_at|1454747_a_at
TL09107	chr2:163484186-163551894:+	18769	Pkig	67708	231	622	1434820_s_at	5.08761e-07	JTK_CYCLE	28	5	1.52	1423945_a_at|1434820_s_at	28|28	9|5	1423945_a_at|1434820_s_at
TL10876	chr4:128896821-128925687:-	97130	C77080	28866	3213	1877	1433775_at	5.08761e-07	JTK_CYCLE	24	8.5	2.58	1433775_at	24	8.5	1433775_at
TL11434	chr5:31224267-31233619:+	16548	Khk	9352	897	199	1449062_at	5.08761e-07	JTK_CYCLE	23	21	1.49	1449062_at	23	21	1449062_at
TL12337	chr5:148690016-148706378:-	71706	Slc46a3	16362	1383	692	1451486_at	5.08761e-07	JTK_CYCLE	25	16	1.55	1451486_at	25	16	1451486_at
TL12703	chr6:71538965-71582899:-	104263	Kdm3a	43934	3972	663	1426810_at	5.08761e-07	JTK_CYCLE	24	4	2.16	1426810_at	24	4	1426810_at
TL14354	chr7:125262413-125273077:-	54208	Arl6ip1	10664	612	1392	1423818_a_at	5.08761e-07	JTK_CYCLE	28	5.5	1.3	1451131_at|1423819_s_at|1423818_a_at	25|28|28	12|4|5.5	1451131_at|1423819_s_at|1423818_a_at
TL14954	chr8:46355024-46418550:-	102294|16621	Cyp4v3|Klkb1	38796	1917	231	1449034_at	5.08761e-07	JTK_CYCLE	25	5	1.3	1417070_at|1417071_s_at|1449034_at	23|23|25	22.5|4.5|5	1417070_at|1417071_s_at|1449034_at
TL16242	chr9:95758015-95852063:+	245000	Atr	94048	7926	20	1427197_at	5.08761e-07	JTK_CYCLE	26	8.5	1.93	1445091_at|1427197_at	24.2777777777778|26	4.80787037037037|8.5	1445091_at|1427197_at
TL05747	chr16:18300917-18324536:-	27883	D16H22S680E	23619	831	607	1448900_at	5.48269e-07	JTK_CYCLE	24	17.5	2	1448900_at	24	17.5	1448900_at
TL07696	chr19:29064983-29092059:+	67072	Cdc37l1	27076	1008	1465	1417740_at	5.48269e-07	JTK_CYCLE	23	18.75	1.74	1430205_a_at|1417740_at	24.3333333333333|23	15|18.75	1430205_a_at|1417740_at
TL15100	chr8:73988824-73989652:+	94065	Mrpl34	828	279	290	1416349_at	5.48269e-07	JTK_CYCLE	25	18	1.97	1416349_at	25	18	1416349_at
TL10049	chr3:131021902-131047841:-	74442	Sgms2	25939	1098	4122	1428663_at	5.78665e-07	JTK_CYCLE	23	7.5	2.58	1429029_at|1428663_at	23|23	7|7.5	1429029_at|1428663_at
TL10291	chr4:40917975-40973025:+	74164	Nfx1	55050	3345	1119	1428248_at	5.78665e-07	JTK_CYCLE	24	7	1.84	1419753_at|1419752_at|1428248_at	23.5|21|24	8.25|13|7	1419753_at|1419752_at|1428248_at
TL12394	chr6:11875880-11958012:+	75725	Phf14	82132	2646	295	1453271_at	5.78665e-07	JTK_CYCLE	25	10.5	1.75	1453270_a_at|1453743_x_at|1453271_at	27|22|25	6|13.25|10.5	1453270_a_at|1453743_x_at|1453271_at
TL13610	chr7:27593945-27606216:+	13108	Cyp2g1	12271	1485	368	1449565_at	5.78665e-07	JTK_CYCLE	22	12	3.04	1449565_at	22	12	1449565_at
TL14374	chr7:126904436-126928410:+	20216	Acsm3	23974	1743	536	1425559_a_at	5.78665e-07	JTK_CYCLE	24	14	1.77	1425559_a_at	24	14	1425559_a_at
TL01757	chr10:127774887-127799535:+	12974	Cs	24648	1395	1347	1450667_a_at	6.22607e-07	JTK_CYCLE	24	2.5	2.09	1450667_a_at|1422577_at|1422578_at	24|28|25	2.5|21|0.5	1450667_a_at|1422577_at|1422578_at
TL05134	chr15:66934436-67008444:-	20442	St3gal1	74008	1014	3782	1418946_at	6.22607e-07	JTK_CYCLE	24	22	2.44	1418946_at	24	22	1418946_at
TL17119	chrX:136991151-137010678:+	19139	Prps1	19527	957	878	1416052_at	6.22607e-07	JTK_CYCLE	23	18	1.73	1448192_s_at|1416052_at	26|23	16|18	1448192_s_at|1416052_at
TL02741	chr11:98210051-98219109:+	19049	Ppp1r1b	9058	585	725	1451331_at	6.56422e-07	JTK_CYCLE	24	19.5	3.03	1451331_at	24	19.5	1451331_at
TL02969	chr11:109351193-109434643:+	74008	Arsg	83450	1578	836	1427002_s_at	6.56422e-07	JTK_CYCLE	24	1.5	2.85	1452277_at|1427002_s_at	24|24	0.75|1.5	1452277_at|1427002_s_at
TL03007	chr11:115024654-115042492:+	26941	Slc9a3r1	17838	1068	669	1438115_a_at	6.56422e-07	JTK_CYCLE	23	14.5	1.68	1438115_a_at|1438116_x_at|1450982_at	23|23|20	14.5|14.5|18.5	1438115_a_at|1438116_x_at|1450982_at
TL04030	chr13:58334711-58375549:-	56278	Gkap1	40838	1101	260	1417594_at	6.56422e-07	JTK_CYCLE	27	7.5	1.93	1417594_at	27	7.5	1417594_at
TL04364	chr14:19406090-19726141:-	218793	Ube2e2	320051	606	717	1424358_at	6.56422e-07	JTK_CYCLE	25	9	1.61	1424358_at	25	9	1424358_at
TL06444	chr17:29227930-29237667:+	12575	Cdkn1a	9737	480	1329	1424638_at	6.56422e-07	JTK_CYCLE	23	22.5	3.61	1421679_a_at|1424638_at	26|23	21.5|22.5	1424638_at|1421679_a_at
TL06912	chr17:74600045-74694323:-	76890	Memo1	94278	894	488	1449821_a_at	6.56422e-07	JTK_CYCLE	22	21.5	1.81	1420339_at|1449821_a_at	23|22	20.5|21.5	1420339_at|1449821_a_at
TL07666	chr19:21671802-21727281:-	66206	1110059E24Rik	55479	468	877	1416841_at	6.56422e-07	JTK_CYCLE	25	12	2.24	1416841_at	25	12	1416841_at
TL09398	chr3:33919000-33968266:+	14359	Fxr1	49266	2034	257	1417598_a_at	6.56422e-07	JTK_CYCLE	26	8.5	1.76	1452247_at|1417598_a_at	24|26	14.5|8.5	1452247_at|1417598_a_at
TL11889	chr5:112773799-112807433:+	192232	Hps4	33634	2016	283	1448629_at	6.56422e-07	JTK_CYCLE	24.5	3.5	2.89	1448629_at	24.5	3.5	1448629_at
TL14840	chr8:23486478-23509025:-	18408	Slc25a15	22547	906	1850	1420967_at	6.56422e-07	JTK_CYCLE	25	1.5	1.34	1420966_at|1420967_at	28|25	27.3333333333333|1.5	1420966_at|1420967_at
TL15211	chr8:87425826-87429194:+	16596	Klf1	3368	1131	356	1418600_at	6.56422e-07	JTK_CYCLE	22	13	2.14	1418600_at	22	13	1418600_at
TL15985	chr9:56842774-56910614:+	56294	Ptpn9	67840	1782	1648	1451037_at	6.56422e-07	JTK_CYCLE	25	23	2.3	1451037_at	25	23	1451037_at
TL16439	chr9:110768549-110782587:-	20776	Tmie	14038	462	814	1441926_x_at	6.56422e-07	JTK_CYCLE	24.25	22.75	4.11	1441926_x_at|1439838_a_at|1443964_at	24.25|28|23	22.75|17|0	1441926_x_at|1439838_a_at|1443964_at
TL06457	chr17:30142031-30346965:+	21769	Zfand3	204934	618	1848	1441948_x_at	7.07012e-07	JTK_CYCLE	22	11	1.73	1452274_at|1441948_x_at|1419954_s_at|1426998_at|1452275_at	21|22|25|21|27	14|11|6|13|10.5	1441948_x_at|1452274_at|1419954_s_at|1426998_at|1452275_at
TL11246	chr4:154270538-154273152:-	66469	2810405K02Rik	2614	606	141	1423266_at	7.07012e-07	JTK_CYCLE	23	21.5	1.88	1423266_at	23	21.5	1423266_at
TL16235	chr9:94418282-94438500:-	68861	1190002N15Rik	20218	1293	2451	1433582_at	7.07012e-07	JTK_CYCLE	24	16	1.84	1433581_at|1433582_at	24|24	15.5|16	1433581_at|1433582_at
TL00727	chr1:157888046-157900866:+	64164	Ifrg15	12820	396	1463	1418116_at	7.5408e-07	JTK_CYCLE	24	4.5	1.36	1418116_at|1448958_at|1418115_s_at	24|23|22	4.5|2|4.5	1418116_at|1448958_at|1418115_s_at
TL03253	chr12:30622900-30700724:+	69675	Pxdn	77824	4428	289	1428259_at	7.5408e-07	JTK_CYCLE	26.5	24.25	3.08	1428259_at	26.5	24.25	1428259_at
TL03644	chr12:111929245-111934605:-	15519	Hsp90aa1	5360	2202	504	1437497_a_at	7.5408e-07	JTK_CYCLE	23	19.5	4.01	1438902_a_at|1437497_a_at|1426645_at	23|23|22	19.5|19.5|20.5	1438902_a_at|1437497_a_at|1426645_at
TL05110	chr15:58772788-58913581:-	211401	Mtss1	140793	2280	2196	1424826_s_at	7.5408e-07	JTK_CYCLE	21	15.5	3.11	1451496_at|1434036_at|1424826_s_at	23|22|21	12.5|14|15.5	1451496_at|1434036_at|1424826_s_at
TL11262	chr4:154936500-154965110:+	192185	Nadk	27187	1320	1526	1416249_at	7.5408e-07	JTK_CYCLE	26	15.5	1.41	1416248_at|1416249_at	23|26	17|15.5	1416248_at|1416249_at
TL04029	chr13:58277522-58316953:-	56085	Ubqln1	38082	1665	365	1424368_s_at	8.1191e-07	JTK_CYCLE	26	23.5	1.97	1419385_a_at|1424368_s_at	28|26	18.5|23.5	1419385_a_at|1424368_s_at
TL10414	chr4:49548866-49562355:-	230163	Aldob	13489	1095	798	1451194_at	8.1191e-07	JTK_CYCLE	26	16.5	1.18	1451194_at	26	16.5	1451194_at
TL16019	chr9:58430046-58500686:+	20320	Nptn	70640	846	1035	1415821_at	8.1191e-07	JTK_CYCLE	25	13.5	1.48	1415821_at	25	13.5	1415821_at
TL00776	chr1:165860194-165885257:+	240880	Scyl3	25063	2208	1688	1452960_at	8.57214e-07	JTK_CYCLE	24	6.25	1.71	1452960_at|1428918_at	24|21.5	6.25|10.5	1452960_at|1428918_at
TL01613	chr10:104624718-105011535:-	278279	Tmtc2	386817	2511	2432	1429809_at	8.57214e-07	JTK_CYCLE	23	12.5	4.87	1429809_at	23	12.5	1429809_at
TL03076	chr11:117676832-117687328:-	21877	Tk1	10496	702	432	1416258_at	8.57214e-07	JTK_CYCLE	21	19	2.19	1416258_at	21	19	1416258_at
TL04256	chr13:104899869-104931521:+	218544	Sgtb	31652	915	1590	1451529_at	8.57214e-07	JTK_CYCLE	24	10.5	2.4	1451529_at	24	10.5	1451529_at
TL05534	chr15:101114731-101121365:+	68118	9430023L20Rik	6634	657	262	1424212_at	8.57214e-07	JTK_CYCLE	26	21.5	2.01	1424212_at	26	21.5	1424212_at
TL07569	chr19:8994882-9001726:+	72727	B3gat3	6844	1008	402	1416960_at	8.57214e-07	JTK_CYCLE	24	0.75	2.2	1416960_at	24	0.75	1416960_at
TL11060	chr4:138903359-138908213:-	69902	Mrto4	4854	717	211	1423823_at	8.57214e-07	JTK_CYCLE	26	14	1.7	1423823_at	26	14	1423823_at
TL13219	chr6:141753960-141804692:-	28250	Slco1a4	50732	2013	1521	1420405_at	8.57214e-07	JTK_CYCLE	26	9.5	2.7	1420405_at	26	9.5	1420405_at
TL14922	chr8:37279117-37312570:-	244421	Lonrf1	33453	2514	1379	1455665_at	8.57214e-07	JTK_CYCLE	23	15.5	5.67	1455665_at	23	15.5	1455665_at
TL00903	chr1:177531508-177555766:-	14194	Fh1	24258	1524	46	1424828_a_at	9.193e-07	JTK_CYCLE	24	14.5	1.56	1424828_a_at	24	14.5	1424828_a_at
TL03302	chr12:45370140-45414422:+	67452	Pnpla8	44282	2331	1836	1417768_at	9.193e-07	JTK_CYCLE	25	7.5	1.47	1457355_at|1417768_at	24.2777777777778|25	7.91203703703704|7.5	1457355_at|1417768_at
TL05635	chr16:4939110-4941025:+	66911	Nudt16l1	1915	636	608	1437624_x_at	9.193e-07	JTK_CYCLE	25	2.5	1.35	1428049_a_at|1437624_x_at	24.2777777777778|25	2.84722222222222|2.5	1428049_a_at|1437624_x_at
TL13587	chr7:26246720-26262644:-	26365	Ceacam1	15924	1566	2079	1450494_x_at	9.193e-07	JTK_CYCLE	26.5	22.5	2.67	1427711_a_at|1427630_x_at|1452532_x_at|1427712_at|1450494_x_at|1425675_s_at|1422123_s_at|1425538_x_at	28|26|27|27|26.5|24|26|25	20|23.5|21|22|22.5|3|23.5|24.5	1427711_a_at|1427630_x_at|1452532_x_at|1450494_x_at|1427712_at|1425675_s_at|1422123_s_at|1425538_x_at
TL13676	chr7:29678272-29747299:-	60595	Actn4	69027	2739	975	1423449_a_at	9.193e-07	JTK_CYCLE	27	21.5	1.67	1423449_a_at	27	21.5	1423449_a_at
TL02817	chr11:100642044-100711899:-	20851	Stat5b	41840	2361	2365	1422103_a_at	9.70782e-07	JTK_CYCLE	25	0	2.89	1422102_a_at|1422103_a_at	27|25	21|0	1422102_a_at|1422103_a_at
TL03895	chr13:40955500-41056261:+	14538	Gcnt2	43259	1206	2550	1425503_at	9.70782e-07	JTK_CYCLE	26	6.5	1.71	1450238_at|1437607_at|1453674_at|1430826_s_at|1425503_at|1421415_s_at|1451733_at	24.2777777777778|24.2777777777778|24.2777777777778|24.2777777777778|26|24|20	8.30092592592592|11.1805555555556|6.7962962962963|7.11805555555556|6.5|11|14.5	1450238_at|1453674_at|1437607_at|1430826_s_at|1425503_at|1451733_at|1421415_s_at
TL04131	chr13:74146925-74173201:+	72948	Tppp	26276	657	4338	1452766_at	9.70782e-07	JTK_CYCLE	24	16	3.49	1452766_at	24	16	1452766_at
TL04921	chr14:120674890-120830920:+	105559	Mbnl2	156030	1122	2749	1436858_at	9.70782e-07	JTK_CYCLE	28	12.5	1.82	1455827_at|1433754_at|1436858_at	24|25|28	16.5|14.5|12.5	1455827_at|1433754_at|1436858_at
TL08842	chr2:131735663-131764167:+	19122	Prnp	28504	765	1237	1448233_at	9.70782e-07	JTK_CYCLE	25	17.5	1.69	1416130_at|1448233_at	25|25	18.5|17.5	1416130_at|1448233_at
TL09563	chr3:82811817-82818971:+	99571	Fgg	7154	1311	200	1416025_at	9.70782e-07	JTK_CYCLE	26	0	1.18	1416025_at	26	0	1416025_at
TL11173	chr4:147822690-147931794:+	56717	Frap1	109104	7650	825	1417592_at	9.70782e-07	JTK_CYCLE	23	8.5	2.29	1417592_at|1436267_a_at	23|25	8.5|14	1417592_at|1436267_a_at
TL11185	chr4:148524093-148540816:-	110208	Pgd	16723	1452	659	1423706_a_at	9.70782e-07	JTK_CYCLE	26	20	2.18	1423706_a_at|1436771_x_at|1437380_x_at	26|26|26	20|22.5|22.5	1423706_a_at|1437380_x_at|1436771_x_at
TL14524	chr7:137305964-137410322:-	14183	Fgfr2	104358	2523	1508	1433489_s_at	9.70782e-07	JTK_CYCLE	23	7	2.14	1420847_a_at|1433489_s_at	22|23	9.5|7	1420847_a_at|1433489_s_at
TL15234	chr8:88061538-88079170:-	56445	Dnaja2	17632	1239	1576	1417183_at	9.70782e-07	JTK_CYCLE	24	14	1.73	1417182_at|1417183_at	25|24	10.5|14	1417183_at|1417182_at
TL04189	chr13:94426051-94444257:-	64918	Bhmt2	18206	1092	966	1418914_s_at	1.04339e-06	JTK_CYCLE	27	19.5	1.32	1418914_s_at|1418913_at	27|27	19.5|18.5	1418914_s_at|1418913_at
TL07928	chr19:57435498-57464084:+	226252	Fam160b1	28586	2295	3018	1455429_at	1.04339e-06	JTK_CYCLE	21.6667	10.6667	2.91	1455429_at|1423875_at|1423876_at	21.6666666666667|23|26	10.6666666666667|9|2.25	1455429_at|1423875_at|1423876_at
TL11687	chr5:87753996-87766201:-	72094	Ugt2a3	12205	1605	480	1450133_at	1.04339e-06	JTK_CYCLE	25	12	1.51	1450133_at	25	12	1450133_at
TL14911	chr8:34893115-35040313:-	19663	Rbpms	147198	594	1653	1455936_a_at	1.04339e-06	JTK_CYCLE	24.5	0.75	2.72	1425652_s_at|1455936_a_at|1437161_x_at|1429359_s_at	23|24.5|23|23	5|0.75|4.5|3	1425652_s_at|1455936_a_at|1437161_x_at|1429359_s_at
TL03670	chr12:113344893-113365784:+	104816	Aspg	20891	1695	828	1435036_at	1.10973e-06	JTK_CYCLE	23	8	2.62	1435036_at	23	8	1435036_at
TL04978	chr15:10498732-10643295:-	75646	Rai14	144563	2940	1719	1417400_at	1.10973e-06	JTK_CYCLE	23	2.5	2.47	1417401_at|1417400_at	26|23	21.5|2.5	1417401_at|1417400_at
TL06508	chr17:33517123-33531582:-	22643	Zfp101	14459	1839	763	1450090_at	1.10973e-06	JTK_CYCLE	24.5	22.25	2.49	1425831_at|1450090_at	24.2777777777778|24.5	2.35648148148148|22.25	1450090_at|1425831_at
TL06698	chr17:43804373-43888380:+	56050	Cyp39a1	84007	1413	1456	1418780_at	1.10973e-06	JTK_CYCLE	24	18	2.79	1418780_at	24	18	1418780_at
TL08237	chr2:32390878-32425270:+	98952	Fam102a	34392	1179	2310	1426894_s_at	1.10973e-06	JTK_CYCLE	22	16	2.97	1426893_at|1426894_s_at	22|22	15.5|16	1426893_at|1426894_s_at
TL13714	chr7:31140532-31147791:-	233067	Lrfn3	7259	1881	124	1456767_at	1.10973e-06	JTK_CYCLE	25	22	8.09	1456767_at	25	22	1456767_at
TL04251	chr13:102450717-102538172:-	18708	Pik3r1	87455	2175	4117	1425515_at	1.18682e-06	JTK_CYCLE	22	16.5	1.94	1425514_at|1425515_at|1438682_at|1451737_at	23|22|21|23	15.5|16.5|18.5|15.5	1425514_at|1425515_at|1438682_at|1451737_at
TL07676	chr19:24168991-24299444:-	21873	Tjp2	130453	3504	923	1450985_a_at	1.18682e-06	JTK_CYCLE	24	1.5	2.54	1434599_a_at|1450985_a_at|1434600_at|1450984_at	25.6666666666667|24|25|26	23.5|1.5|24|23.5	1450985_a_at|1434599_a_at|1434600_at|1450984_at
TL07880	chr19:46781932-46815585:+	57344	As3mt	33653	1131	527	1431980_a_at	1.18682e-06	JTK_CYCLE	25	18.5	1.82	1431980_a_at	25	18.5	1431980_a_at
TL12226	chr5:139856620-139872368:+	80290	Gpr146	6511	1002	2968	1423632_at	1.18682e-06	JTK_CYCLE	22	12.5	2.66	1454685_at|1459864_at|1451060_at|1423632_at	25|20|21|22	7|16.25|14|12.5	1454685_at|1459864_at|1451060_at|1423632_at
TL14620	chr7:148277073-148286445:-	24058	Sigirr	9372	1230	163	1449163_at	1.18682e-06	JTK_CYCLE	26	19	1.55	1449163_at	26	19	1449163_at
TL15374	chr8:108240012-108282507:-	70575	Gfod2	42495	1158	639	1451429_at	1.18682e-06	JTK_CYCLE	25	20.5	1.95	1451429_at	25	20.5	1451429_at
TL16534	chr9:123081402-123125156:-	109332	Cdcp1	43754	2502	1218	1427095_at	1.18682e-06	JTK_CYCLE	23	0	4.02	1427095_at	23	0	1427095_at
TL02070	chr11:51577208-51605423:+	66397	Sar1b	28215	597	478	1428163_at	1.25924e-06	JTK_CYCLE	25	17	1.41	1428163_at	25	17	1428163_at
TL06960	chr17:85082470-85099673:+	67470	Abcg8	17203	2022	1534	1420656_at	1.25924e-06	JTK_CYCLE	22	10	4.52	1420656_at	22	10	1420656_at
TL09652	chr3:89075657-89083563:-	13636	Efna1	7906	618	756	1416895_at	1.25924e-06	JTK_CYCLE	25	24.5	5.52	1416895_at|1448510_at	25|27	24.5|20	1416895_at|1448510_at
TL11323	chr5:8893720-8959226:+	18670	Abcb4	65506	3831	51	1449818_at	1.25924e-06	JTK_CYCLE	23	8	1.83	1449818_at	23	8	1449818_at
TL11578	chr5:64300136-64360136:-	100532	Rell1	60000	819	2257	1452359_at	1.25924e-06	JTK_CYCLE	26	1.5	2.36	1452359_at|1427243_at	26|26	1.5|2	1452359_at|1427243_at
TL13988	chr7:56085767-56099021:-	13009	Csrp3	13254	585	232	1460318_at	1.25924e-06	JTK_CYCLE	26	1.5	2.47	1460318_at	26	1.5	1460318_at
TL06816	chr17:56207676-56214412:-	66530	Ubxn6	6736	1329	301	1417557_at	1.35264e-06	JTK_CYCLE	24	13	1.57	1417557_at	24	13	1417557_at
TL07333	chr18:75098975-75120917:-	16891	Lipg	21942	1503	1995	1450188_s_at	1.35264e-06	JTK_CYCLE	23.5	12.5	8.09	1450188_s_at|1421262_at|1421261_at	23.5|22|24.2777777777778	12.5|13.5|8.24305555555556	1450188_s_at|1421262_at|1421261_at
TL14206	chr7:107376116-107427382:+	70974	Pgm2l1	51266	1866	6443	1452841_at	1.35264e-06	JTK_CYCLE	24	15.25	2.73	1452841_at|1456478_at	24|23	15.25|15	1452841_at|1456478_at
TL00488	chr1:99540479-99558552:-	52392	D1Ertd622e	18073	624	1812	1448721_at	1.43989e-06	JTK_CYCLE	23	14	2.44	1417471_s_at|1448721_at	27|23	8.5|14	1417471_s_at|1448721_at
TL03758	chr13:16106307-16119044:+	16323	Inhba	12737	1275	82	1422053_at	1.43989e-06	JTK_CYCLE	22	1	4.62	1422053_at	22	1	1422053_at
TL13588	chr7:26301060-26325023:-	26367	Ceacam2	23963	1563	2024	1460682_s_at	1.43989e-06	JTK_CYCLE	24	4	1.99	1460682_s_at|1421603_a_at|1460681_at	24|24.2777777777778|26	4|6.44212962962963|1	1460682_s_at|1421603_a_at|1460681_at
TL14041	chr7:77496835-77511632:-	11819	Nr2f2	8644	1245	2707	1416158_at	1.43989e-06	JTK_CYCLE	24	7.5	2.79	1416158_at|1416160_at|1416159_at|1436475_at	24|26|24|25	7.5|2.5|5.5|8	1416158_at|1416160_at|1416159_at|1436475_at
TL15179	chr8:86239097-86247247:+	68278	Ddx39	8150	1284	207	1423643_at	1.43989e-06	JTK_CYCLE	27	17.5	1.43	1451065_a_at|1455814_x_at|1438168_x_at|1423643_at	25|24|22|27	19|22.5|0.5|17.5	1451065_a_at|1455814_x_at|1438168_x_at|1423643_at
TL01047	chr10:10264836-10278005:-	67844	Rab32	13169	672	1263	1416527_at	1.54619e-06	JTK_CYCLE	28	19.5	1.93	1416527_at	28	19.5	1416527_at
TL03135	chr11:120479685-120486316:-	209011	Sirt7	6631	1209	476	1424238_at	1.54619e-06	JTK_CYCLE	24	3	1.98	1434054_at|1424238_at	24|24	8|3	1434054_at|1424238_at
TL05173	chr15:75487462-75509220:-	72960	Top1mt	21758	1782	79	1460370_at	1.54619e-06	JTK_CYCLE	25	2.5	2.24	1460370_at	25	2.5	1460370_at
TL06798	chr17:53968961-53985283:-	69083	Sult1c2	16322	891	365	1449409_at	1.54619e-06	JTK_CYCLE	24	10.25	4.1	1449409_at	24	10.25	1449409_at
TL06879	chr17:66460885-66469843:+	68767	ORF19	8958	1428	1367	1424597_at	1.54619e-06	JTK_CYCLE	24	5	1.91	1424597_at|1451404_at	24|24.2777777777778	5|10.4212962962963	1424597_at|1451404_at
TL00416	chr1:89373403-89470445:-	53972	Ngef	97042	2133	725	1448978_at	1.63831e-06	JTK_CYCLE	23	13	4.88	1448978_at	23	13	1448978_at
TL01682	chr10:120847406-120913306:-	192678	Rassf3	65900	699	2585	1448546_at	1.63831e-06	JTK_CYCLE	26	4.5	2.31	1448547_at|1448546_at|1417015_at	27|26|20	3.25|4.5|15.5	1448547_at|1448546_at|1417015_at
TL03473	chr12:85350451-85358619:+	26897	Acot1	8168	1260	290	1449065_at	1.63831e-06	JTK_CYCLE	27	15.5	2.88	1449065_at	27	15.5	1449065_at
TL04554	chr14:48283430-48356239:+	16709	Ktn1	72809	3984	470	1455434_a_at	1.63831e-06	JTK_CYCLE	25	5.5	2.08	1455434_a_at	25	5.5	1455434_a_at
TL14316	chr7:117161938-117198628:+	233726	Ipo7	36690	3117	0	1454955_at	1.63831e-06	JTK_CYCLE	23.5	6	1.59	1454955_at	23.5	6	1454955_at
TL16430	chr9:110559006-110614097:+	72654	Ccdc12	55091	501	260	1419803_s_at	1.63831e-06	JTK_CYCLE	24.5	2.75	1.5	1419803_s_at|1419802_at|1424517_at	24.5|24.2777777777778|24.2777777777778	2.75|5.22685185185185|3.58333333333333	1419803_s_at|1424517_at|1419802_at
TL00232	chr1:59696277-59727678:-	22218	Sumo1	31401	306	766	1451005_at	1.76066e-06	JTK_CYCLE	24	15	2	1451005_at	24	15	1451005_at
TL11577	chr5:64203733-64290858:+	76261	0610040J01Rik	87125	942	755	1424404_at	1.76066e-06	JTK_CYCLE	24.5	11	1.44	1424404_at	24.5	11	1424404_at
TL14122	chr7:91257865-91300403:-	70178	Fam108c	42538	963	1226	1423519_at	1.76066e-06	JTK_CYCLE	26	0.25	2.62	1423519_at	26	0.25	1423519_at
TL15215	chr8:87480508-87489910:-	69724	Rnaseh2a	9402	906	1113	1452725_a_at	1.76066e-06	JTK_CYCLE	26	14.5	1.51	1452725_a_at	26	14.5	1452725_a_at
TL04011	chr13:55736387-55782617:+	212880	Ddx46	46230	3096	2425	1424571_at	1.86944e-06	JTK_CYCLE	24.5	10.25	1.69	1424569_at|1455103_at|1457744_at|1424570_at|1424571_at	21|22|25|22|24.5	13|9.5|3|13|10.25	1424569_at|1455103_at|1457744_at|1424570_at|1424571_at
TL05083	chr15:54403039-54434393:+	105853	Mal2	31354	528	2096	1427042_at	1.86944e-06	JTK_CYCLE	21	3	3.37	1427042_at	21	3	1427042_at
TL08885	chr2:143773130-143836999:-	81910	Rrbp1	63869	4395	496	1452767_at	1.86944e-06	JTK_CYCLE	25	2.5	2.54	1449221_a_at|1452767_at|1426123_a_at	25|25|24	0.25|2.5|2.75	1449221_a_at|1452767_at|1426123_a_at
TL14117	chr7:90780526-90790838:+	170460	Stard5	10312	642	1759	1422821_s_at	1.86944e-06	JTK_CYCLE	23	15.5	1.66	1450769_s_at|1422821_s_at|1422822_at	20.5|23|20	7|15.5|18	1450769_s_at|1422821_s_at|1422822_at
TL14742	chr8:11312828-11449287:+	12827	Col4a2	136459	5124	971	1424051_at	1.86944e-06	JTK_CYCLE	25	2.5	2.25	1424051_at	25	2.5	1424051_at
TL18509	chr4:138523026-138524281:+	66825	Rnf186	1255	843	373	1424794_at	1.86944e-06	JTK_CYCLE	23	11	4.99	1424794_at	23	11	1424794_at
TL03610	chr12:105625373-105632467:+	20717	Serpina3m	7094	1257	330	1421921_at	2.00405e-06	JTK_CYCLE	24	16.5	2.09	1421921_at	24	16.5	1421921_at
TL05561	chr15:101904203-101927604:+	75705	Eif4b	23401	1836	1840	1426380_at	2.00405e-06	JTK_CYCLE	24	7	1.64	1426379_at|1426378_at|1426380_at	20.5|23|24	13.5|8.5|7	1426379_at|1426378_at|1426380_at
TL15105	chr8:74066828-74071925:+	73711	Fam125a	5097	816	202	1424773_at	2.00405e-06	JTK_CYCLE	24	18	1.49	1455895_x_at|1437043_a_at|1424773_at	25|23|24	16|18.5|18	1455895_x_at|1437043_a_at|1424773_at
TL19170	chr9:121823473-121825423:-	13124	Cyp8b1	1950	1503	406	1449309_at	2.00405e-06	JTK_CYCLE	26.5	22.75	3.63	1449309_at	26.5	22.75	1449309_at
TL00870	chr1:174056885-174066628:+	19298	Pex19	9743	900	2207	1416425_at	2.12304e-06	JTK_CYCLE	21	15	1.63	1455208_at|1416425_at|1448332_at	26|21|22	6|15|14.5	1455208_at|1416425_at|1448332_at
TL01516	chr10:82693883-82800562:-	338365	Slc41a2	106679	1722	2426	1452445_at	2.12304e-06	JTK_CYCLE	24	0.75	4.23	1452445_at	24	0.75	1452445_at
TL01640	chr10:114635513-114688521:-	66687	Tbc1d15	53008	2016	1094	1416060_at	2.12304e-06	JTK_CYCLE	25.6667	5.66667	1.68	1416061_at|1416060_at|1416062_at	22|25.6666666666667|24.2777777777778	12.5|5.66666666666667|8.44444444444444	1416061_at|1416060_at|1416062_at
TL01739	chr10:127335590-127348815:+	70061	Sdr9c7	13225	942	1797	1456074_at	2.12304e-06	JTK_CYCLE	23	1	2.25	1430785_at|1456074_at	24|23	22.5|1	1430785_at|1456074_at
TL03335	chr12:56590395-56593634:-	18035	Nfkbia	3239	945	513	1420088_at	2.12304e-06	JTK_CYCLE	22	12	1.77	1420088_at|1448306_at|1449731_s_at	22|23.5|25	12|10.5|7	1420088_at|1449731_s_at|1448306_at
TL03959	chr13:51740600-51746031:+	66197	Cks2	5431	240	273	1417458_s_at	2.12304e-06	JTK_CYCLE	26	20.5	1.9	1417458_s_at|1417457_at	26|23	20.5|0.5	1417458_s_at|1417457_at
TL06909	chr17:74154180-74181433:+	57440	Ehd3	27253	1608	1648	1417236_at	2.12304e-06	JTK_CYCLE	27	22	1.76	1417236_at|1417235_at	27|27	22|22	1417236_at|1417235_at
TL07641	chr19:12770282-12794384:+	64697	Keg1	24102	888	712	1416833_at	2.12304e-06	JTK_CYCLE	24	16.75	1.78	1416833_at	24	16.75	1416833_at
TL06845	chr17:57136775-57138745:+	66400	Alkbh7	1970	666	230	1428516_a_at	2.27529e-06	JTK_CYCLE	27	20	2.16	1428516_a_at	27	20	1428516_a_at
TL07948	chr19:60837018-60866596:-	13669	Eif3a	29578	4035	965	1416661_at	2.27529e-06	JTK_CYCLE	25	24	1.46	1416660_at|1416659_at|1416661_at|1448425_at	22|22|25|24	4|6|24|2	1416660_at|1416661_at|1416659_at|1448425_at
TL09565	chr3:82846226-82853712:-	110135	Fgb	7486	1446	98	1428079_at	2.27529e-06	JTK_CYCLE	24.5	3.25	1.2	1428079_at	24.5	3.25	1428079_at
TL09937	chr3:107843325-107847700:-	14865	Gstm4	4375	657	828	1424835_at	2.27529e-06	JTK_CYCLE	25	3.5	1.84	1424835_at	25	3.5	1424835_at
TL11241	chr4:153531594-153534793:-	67808	Tprgl	3199	801	885	1451172_at	2.27529e-06	JTK_CYCLE	26	2.5	1.4	1451172_at	26	2.5	1451172_at
TL01580	chr10:93321234-93353947:-	56307	Metap2	32713	1437	2860	1436531_at	2.39525e-06	JTK_CYCLE	28	5	1.4	1451048_at|1423610_at|1434120_a_at|1436531_at	24.2777777777778|24|28|28	7.46759259259259|13.5|6|5	1451048_at|1423610_at|1434120_a_at|1436531_at
TL03901	chr13:41345212-41371946:+	108934	BC024659	26734	267	3821	1433986_at	2.39525e-06	JTK_CYCLE	25	5.5	1.89	1433986_at	25	5.5	1433986_at
TL05562	chr15:101933418-101946832:+	209039	Tenc1	13414	4203	405	1452264_at	2.39525e-06	JTK_CYCLE	24	8	7.49	1452264_at	24	8	1452264_at
TL06713	chr17:45722170-45729342:-	63959	Slc29a1	7172	1377	449	1451782_a_at	2.39525e-06	JTK_CYCLE	28	18	1.89	1451782_a_at	28	18	1451782_a_at
TL07998	chr2:11627162-11655589:+	16169	Il15ra	28427	372	713	1448681_at	2.39525e-06	JTK_CYCLE	25	8	2.38	1422397_a_at|1448681_at	21|25	14|8	1422397_a_at|1448681_at
TL08938	chr2:150855420-150865115:-	67311	Nanp	9695	747	575	1417941_at	2.39525e-06	JTK_CYCLE	26	9	1.62	1417941_at	26	9	1417941_at
TL09362	chr3:27081925-27143833:+	320024	Aadacl1	61908	1227	3093	1455227_at	2.39525e-06	JTK_CYCLE	26	8	2.05	1435135_at|1455227_at|1435134_at	27|26|20	6|8|18	1455227_at|1435135_at|1435134_at
TL12317	chr5:147020779-147033013:-	74132	Rnf6	12234	2004	999	1427899_at	2.39525e-06	JTK_CYCLE	26	1	1.39	1427899_at|1427898_at	26|27	1|2	1427899_at|1427898_at
TL12460	chr6:29644255-29668558:+	232670	Tspan33	24303	852	920	1455618_x_at	2.39525e-06	JTK_CYCLE	24.5	1	1.86	1451608_a_at|1451609_at|1425157_x_at|1455618_x_at	27|24.2777777777778|23|24.5	22.5|4.49074074074074|1.5|1	1451608_a_at|1451609_at|1425157_x_at|1455618_x_at
TL12673	chr6:59158863-59162027:+	68140	Tigd2	3164	1578	306	1429194_at	2.39525e-06	JTK_CYCLE	26	2.75	1.81	1429194_at	26	2.75	1429194_at
TL13794	chr7:38745020-38804561:-	19777	C80913	59541	1596	1513	1419273_at	2.39525e-06	JTK_CYCLE	26	6	1.63	1419274_at|1433913_at|1419273_at	24|27|26	12|7|6	1419274_at|1433913_at|1419273_at
TL14015	chr7:71036252-71083743:-	50794	Klf13	47491	870	141	1432543_a_at	2.39525e-06	JTK_CYCLE	21	15.5	4.44	1432543_a_at	21	15.5	1432543_a_at
TL17207	chrX:156940621-157029654:+	110094	Phka2	89033	3708	613	1434518_at	2.39525e-06	JTK_CYCLE	23	8.5	2.02	1434518_at	23	8.5	1434518_at
TL05383	chr15:85565993-85637281:+	19013	Ppara	71076	1407	5593	1439675_at	2.5638e-06	JTK_CYCLE	22	13	2.78	1439675_at|1457721_at|1449051_at	22|23|21	13|11.5|13.5	1439675_at|1457721_at|1449051_at
TL08276	chr2:35035724-35056640:-	68365	Rab14	20916	648	2065	1419246_s_at	2.5638e-06	JTK_CYCLE	23	7	1.71	1419246_s_at|1419243_at|1419244_a_at|1415686_at|1419245_at	23|28|25|27|24.2777777777778	7|21|2.5|0|3.69907407407407	1419246_s_at|1419244_a_at|1419243_at|1415686_at|1419245_at
TL12353	chr5:151374217-151397100:-	100637	N4bp2l1	22883	717	1100	1417707_at	2.5638e-06	JTK_CYCLE	22	14	2.42	1417707_at|1452914_at	22|21	14|15.5	1417707_at|1452914_at
TL01280	chr10:62524364-62540284:+	68371	Pbld	15920	867	1075	1425057_at	2.71034e-06	JTK_CYCLE	21	12	1.75	1425057_at	21	12	1425057_at
TL03976	chr13:54652585-54666701:-	97820	4833439L19Rik	14116	912	1387	1448100_at	2.71034e-06	JTK_CYCLE	26	15.5	1.77	1448100_at|1450463_at|1422017_s_at	26|20|28	15.5|17|15	1448100_at|1450463_at|1422017_s_at
TL04106	chr13:68721124-68731156:+	69577	Fastkd3	10032	1986	250	1452797_at	2.71034e-06	JTK_CYCLE	25	15	1.75	1452797_at	25	15	1452797_at
TL04319	chr13_random:308619-326235:-	208715	Hmgcs1	17616	1563	1599	1433444_at	2.71034e-06	JTK_CYCLE	24	1.5	3.17	1433443_a_at|1433444_at|1433445_x_at|1433446_at	24|24|24|25	2|1.5|1.25|24.5	1433443_a_at|1433444_at|1433445_x_at|1433446_at
TL04534	chr14:45903995-45938202:-	50527	Ero1l	34207	1395	1707	1419030_at	2.71034e-06	JTK_CYCLE	26	14.5	1.84	1449324_at|1419029_at|1419030_at	25|28|26	14.25|13.5|14.5	1449324_at|1419029_at|1419030_at
TL07858	chr19:45824748-45857781:-	76055	Mgea5	33033	2751	1885	1433654_at	2.71034e-06	JTK_CYCLE	25	3.5	2.21	1422902_s_at|1422901_at|1422900_at|1433654_at	22|20|22|25	9.5|14|9.5|3.5	1422902_s_at|1433654_at|1422901_at|1422900_at
TL07866	chr19:46227047-46361000:+	107338	Gbf1	133953	5586	570	1438207_at	2.71034e-06	JTK_CYCLE	28	22	1.71	1415757_at|1415709_s_at|1438207_at	21|25.5|28	3.5|22.75|22	1415757_at|1438207_at|1415709_s_at
TL07945	chr19:59979598-60019267:-	74998	Rab11fip2	39669	1590	2528	1455169_at	2.71034e-06	JTK_CYCLE	24	13	1.59	1432028_at|1434948_at|1455169_at	24.2777777777778|26|24	0.61574074074074|12.5|13	1432028_at|1434948_at|1455169_at
TL08031	chr2:20769545-20889348:-	71435	Arhgap21	119803	5868	793	1428368_at	2.71034e-06	JTK_CYCLE	21.5	15.25	1.97	1428369_s_at|1428368_at	25|21.5	9.5|15.25	1428369_s_at|1428368_at
TL10604	chr4:102986450-103039033:+	67013	Oma1	52583	1566	243	1424299_at	2.71034e-06	JTK_CYCLE	25	24	1.55	1424299_at	25	24	1424299_at
TL06322	chr17:24830135-24833101:-	11692	Gfer	2966	597	1089	1426995_a_at	2.9062e-06	JTK_CYCLE	23	22	1.42	1452272_a_at|1426995_a_at	23|23	3.5|22	1452272_a_at|1426995_a_at
TL14067	chr7:86882149-86887911:-	18631	Pex11a	5762	741	78	1449442_at	2.9062e-06	JTK_CYCLE	24.5	13.75	2.03	1449442_at|1419365_at	24.5|23	13.75|15	1449442_at|1419365_at
TL03352	chr12:60230780-60291162:+	217615	Ctage5	60382	2334	376	1426445_at	3.0752e-06	JTK_CYCLE	24	11.25	1.47	1426445_at	24	11.25	1426445_at
TL07056	chr18:21159841-21186724:+	56515	Rnf138	26883	738	2069	1419369_at	3.0752e-06	JTK_CYCLE	28	5.75	1.56	1454064_a_at|1419369_at|1419368_a_at	26|28|25.5	6|5.75|10.75	1454064_a_at|1419369_at|1419368_a_at
TL07097	chr18:32996878-33026074:+	225348	Wdr36	29125	2652	126	1451087_at	3.0752e-06	JTK_CYCLE	25	13.5	1.52	1423735_a_at|1451087_at	25|25	13.5|13.5	1451087_at|1423735_a_at
TL09794	chr3:95666574-95674542:-	66292	Mrps21	7968	264	100	1422451_at	3.0752e-06	JTK_CYCLE	22	19.5	1.71	1422451_at	22	19.5	1422451_at
TL09991	chr3:116621179-116671870:-	114301	Palmd	50691	1656	328	1417251_at	3.0752e-06	JTK_CYCLE	22	10	2.08	1417251_at	22	10	1417251_at
TL10243	chr4:24825247-24832148:+	68493	Ndufaf4	6901	522	3026	1435333_at	3.0752e-06	JTK_CYCLE	24	15.75	2.6	1435333_at|1427997_at	24|24	15.75|14.5	1435333_at|1427997_at
TL11954	chr5:116858503-116872873:-	80888	Hspb8	14370	591	836	1417014_at	3.0752e-06	JTK_CYCLE	26	15	1.68	1417014_at|1417013_at	26|23	15|16.5	1417014_at|1417013_at
TL14853	chr8:24283417-24318925:-	102247	Agpat6	35508	1371	1606	1450776_at	3.0752e-06	JTK_CYCLE	23	15.5	1.7	1450776_at|1422841_at	23|22	15.5|15.5	1450776_at|1422841_at
TL03353	chr12:60301641-60320470:-	70611	Fbxo33	18829	1689	1753	1426870_at	3.30619e-06	JTK_CYCLE	24.5	15	1.95	1426871_at|1426870_at	23|24.5	16.5|15	1426871_at|1426870_at
TL10215	chr4:14736651-14753734:-	72201	Otud6b	17083	978	2159	1428277_at	3.30619e-06	JTK_CYCLE	24	16.5	2.26	1428277_at	24	16.5	1428277_at
TL01034	chr10:7350033-7383382:-	18537	Pcmt1	33349	858	778	1431086_s_at	3.50821e-06	JTK_CYCLE	24	8	1.31	1422665_a_at|1456604_a_at|1431086_s_at|1431085_a_at	24|25|24|24.2777777777778	9|6.5|8|9.09953703703704	1422665_a_at|1456604_a_at|1431086_s_at|1431085_a_at
TL04229	chr13:100114740-100185516:+	218506	Mrps27	70776	1248	583	1433646_at	3.50821e-06	JTK_CYCLE	24	19.5	1.87	1433646_at	24	19.5	1433646_at
TL04884	chr14:99433768-99445299:-	76789	2410129H14Rik	11531	237	1940	1455052_a_at	3.50821e-06	JTK_CYCLE	28	4	1.48	1434664_at|1434663_at|1455052_a_at	24.2777777777778|25|28	9.32407407407407|11.5|4	1434664_at|1434663_at|1455052_a_at
TL06627	chr17:35960301-35969732:+	14251	Flot1	9431	1287	248	1448559_at	3.50821e-06	JTK_CYCLE	23	9.5	1.91	1448559_at	23	9.5	1448559_at
TL12203	chr5:138605816-138613090:-	17220	Mcm7	7274	2160	130	1438320_s_at	3.50821e-06	JTK_CYCLE	24	2	1.75	1438320_s_at|1416031_s_at|1439269_x_at|1416030_a_at	24|28|20|28	2|21|6|18.75	1438320_s_at|1416031_s_at|1439269_x_at|1416030_a_at
TL12206	chr5:138628762-138635122:+	66455	Cnpy4	6360	738	993	1428325_at	3.50821e-06	JTK_CYCLE	25	20	2.36	1428325_at	25	20	1428325_at
TL12494	chr6:34830425-34860831:-	101240	Wdr91	30406	2247	378	1456181_at	3.50821e-06	JTK_CYCLE	25	24.5	2.24	1456181_at|1437819_s_at	25|24.2777777777778	24.5|4.85416666666666	1456181_at|1437819_s_at
TL02714	chr11:97021023-97049206:-	16211	Kpnb1	28183	2631	2971	1448526_at	3.75933e-06	JTK_CYCLE	26	19.5	1.67	1448526_at|1416925_at|1451967_x_at	26|25|23.6666666666667	19.5|24.5|2	1448526_at|1451967_x_at|1416925_at
TL05388	chr15:85729187-85864207:-	12614	Celsr1	135020	9105	1938	1418925_at	3.75933e-06	JTK_CYCLE	27	18.5	4.12	1418925_at	27	18.5	1418925_at
TL06043	chr16:76291106-76373294:-	268903	Nrip1	82188	3486	320	1449089_at	3.75933e-06	JTK_CYCLE	24	22	2.1	1418469_at|1454295_at|1449089_at	26|23|24	22.5|21.5|22	1418469_at|1454295_at|1449089_at
TL07984	chr2:6109510-6134040:-	67856	Echdc3	24530	903	875	1418862_at	3.75933e-06	JTK_CYCLE	24	5	1.33	1418862_at	24	5	1418862_at
TL09975	chr3:115413356-115417965:-	13609	S1pr1	4609	1149	1356	1423571_at	3.75933e-06	JTK_CYCLE	27	18.5	2.57	1423571_at	27	18.5	1423571_at
TL02190	chr11:60745558-60766305:+	26397	Map2k3	20747	1044	956	1451714_a_at	3.97306e-06	JTK_CYCLE	23	13.5	1.6	1425456_a_at|1451714_a_at	22|23	15.5|13.5	1425456_a_at|1451714_a_at
TL02265	chr11:68785988-68787322:-	100043585|57785	100043585|Rangrf	1334	558	134	1448740_at	3.97306e-06	JTK_CYCLE	23	19.5	2.62	1448740_at	23	19.5	1448740_at
TL03374	chr12:70791438-70825805:-	217666	L2hgdh	34367	1395	1849	1424858_at	3.97306e-06	JTK_CYCLE	25	11.5	1.48	1424858_at	25	11.5	1424858_at
TL05837	chr16:30312509-30388616:-	224088	Atp13a3	76107	3750	3280	1434513_at	3.97306e-06	JTK_CYCLE	28	4.5	1.64	1443868_at|1442145_at|1434513_at	24.2777777777778|25|28	8.85185185185185|14|4.5	1443868_at|1442145_at|1434513_at
TL06994	chr18:3266351-3337587:-	12916	Crem	71236	1074	1234	1449037_at	3.97306e-06	JTK_CYCLE	25	21.5	1.96	1418322_at|1430598_at|1449037_at|1430847_a_at	23|24.2777777777778|25|24.2777777777778	22|2.46064814814815|21.5|6.88657407407407	1418322_at|1430598_at|1449037_at|1430847_a_at
TL10629	chr4:106964069-106979748:-	13370	Dio1	15679	774	865	1417991_at	3.97306e-06	JTK_CYCLE	25	14.5	1.81	1417991_at	25	14.5	1417991_at
TL11378	chr5:23946857-23951053:-	66587	Fastk	4196	1638	114	1460635_at	3.97306e-06	JTK_CYCLE	27	6	1.65	1460635_at	27	6	1460635_at
TL11683	chr5:87429884-87442299:+	243085	Ugt2b35	12415	1590	1736	1439624_at	3.97306e-06	JTK_CYCLE	25	5.5	1.53	1439624_at	25	5.5	1439624_at
TL15095	chr8:73898017-73905851:-	13864	Nr2f6	7834	1173	364	1460648_at	3.97306e-06	JTK_CYCLE	26	25.5	1.89	1460647_a_at|1460648_at	24|26	3|25.5	1460647_a_at|1460648_at
TL02364	chr11:70783714-70791306:+	69723	Rpain	7592	660	117	1428828_at	4.24809e-06	JTK_CYCLE	25	11.5	1.55	1428828_at|1441814_s_at|1457621_at	25|27|24.2777777777778	11.5|10|3.71064814814815	1428828_at|1441814_s_at|1457621_at
TL02843	chr11:101229043-101239217:+	14377	G6pc	10174	1074	1104	1417880_at	4.24809e-06	JTK_CYCLE	26	20	3.32	1417880_at	26	20	1417880_at
TL05403	chr15:88919536-88930770:+	223776	1300018J18Rik	11234	2004	354	1428894_at	4.24809e-06	JTK_CYCLE	23	9	1.81	1428894_at	23	9	1428894_at
TL14446	chr7:133920488-133924028:+	66090	Ypel3	3540	360	398	1426624_a_at	4.24809e-06	JTK_CYCLE	24	6.5	2.03	1426624_a_at	24	6.5	1426624_a_at
TL15207	chr8:87365986-87370830:-	12317	Calr	4844	1251	559	1433806_x_at	4.24809e-06	JTK_CYCLE	25	0	1.93	1456170_x_at|1433806_x_at|1417606_a_at	25|25|26	0|0|24	1456170_x_at|1433806_x_at|1417606_a_at
TL15409	chr8:109674560-109711370:+	66427	Cyb5b	36810	441	3802	1417766_at	4.24809e-06	JTK_CYCLE	25.6667	24	1.62	1417767_at|1448844_at|1417766_at	28|27.5|25.6666666666667	20.5|19.5|24	1417767_at|1448844_at|1417766_at
TL01592	chr10:94977795-95008292:+	93765	Ube2n	30497	459	3346	1422559_at	4.47683e-06	JTK_CYCLE	26	19	1.46	1435384_at|1422559_at	22|26	21.5|19	1435384_at|1422559_at
TL02615	chr11:87861172-87867259:+	110809	Sfrs1	6087	747	4151	1430982_at	4.47683e-06	JTK_CYCLE	25.5	18.75	1.42	1453722_s_at|1428100_at|1430982_at|1428099_a_at|1452430_s_at	25.6666666666667|22|25.5|20|28	21.5|21.25|18.75|5.25|17	1453722_s_at|1428100_at|1430982_at|1428099_a_at|1452430_s_at
TL03917	chr13:45017448-45097465:-	94245	Dtnbp1	80017	1059	127	1431619_a_at	4.47683e-06	JTK_CYCLE	22	11.5	1.84	1431619_a_at	22	11.5	1431619_a_at
TL06895	chr17:71554015-71597565:+	64898	Lpin2	43550	2682	1254	1460290_at	4.47683e-06	JTK_CYCLE	22	14.5	4.21	1452837_at|1460290_at|1452836_at	22|22|22	14|14.5|14	1452837_at|1460290_at|1452836_at
TL08363	chr2:62435506-62484217:-	71586	Ifih1	48711	3078	459	1426276_at	4.47683e-06	JTK_CYCLE	23.5	7.25	1.54	1426276_at	23.5	7.25	1426276_at
TL09233	chr2:174290591-174298442:-	66390	Slmo2	7851	588	723	1448543_at	4.47683e-06	JTK_CYCLE	24	16	2.16	1448543_at	24	16	1448543_at
TL09366	chr3:27883235-28032156:+	18805	Pld1	148921	3111	1496	1437113_s_at	4.47683e-06	JTK_CYCLE	25	24.5	1.96	1437113_s_at|1425739_at|1437112_at	25|28|28	24.5|22.75|21.5	1437113_s_at|1425739_at|1437112_at
TL09988	chr3:116373715-116415198:-	229782	Slc35a3	41483	981	2830	1429648_at	4.47683e-06	JTK_CYCLE	28	4	1.39	1429649_at|1424580_at|1429648_at|1424579_at	24.2777777777778|24.2777777777778|28|24	8.80324074074074|7.47916666666666|4|15	1429649_at|1424580_at|1429648_at|1424579_at
TL12377	chr6:5433350-5446278:-	27273	Pdk4	12928	1239	2098	1417273_at	4.47683e-06	JTK_CYCLE	24	0.5	14.3	1417273_at	24	0.5	1417273_at
TL12590	chr6:48543881-48549081:+	58887	Repin1	5200	1638	1138	1434044_at	4.47683e-06	JTK_CYCLE	25	24	1.75	1434044_at|1434043_a_at	25|25	24|24	1434044_at|1434043_a_at
TL14475	chr7:134400475-134404181:-	66422	Dctpp1	3706	513	74	1416439_at	4.47683e-06	JTK_CYCLE	24	14.5	2.05	1416439_at	24	14.5	1416439_at
TL14701	chr8:3458816-3467648:-	69129	Pex11c	8832	726	383	1429407_at	4.47683e-06	JTK_CYCLE	26	2.5	1.36	1430857_s_at|1430856_at|1429407_at	24.2777777777778|24.2777777777778|26	4.24305555555556|1.28472222222222|2.5	1430857_s_at|1430856_at|1429407_at
TL00360	chr1:79772592-79778020:+	69163	Mrpl44	5428	1002	307	1437391_x_at	4.7768e-06	JTK_CYCLE	24	2	1.58	1452144_a_at|1426651_at|1437391_x_at	23.5|28|24	2.75|20.75|2	1452144_a_at|1437391_x_at|1426651_at
TL00662	chr1:138740160-138856904:-	26424	Nr5a2	110018	1500	1879	1420410_at	4.7768e-06	JTK_CYCLE	27	25	1.7	1420410_at|1449706_s_at	27|24.2777777777778	25|3.43287037037037	1420410_at|1449706_s_at
TL10745	chr4:118081941-118088387:+	80509	Med8	6446	705	994	1431423_a_at	4.7768e-06	JTK_CYCLE	27	20.5	1.57	1442417_at|1431423_a_at	23|27	20|20.5	1442417_at|1431423_a_at
TL13428	chr7:16523184-16531457:-	68077	Gltscr2	8273	1455	47	1423803_s_at	4.7768e-06	JTK_CYCLE	22	10.5	2.14	1423803_s_at|1452409_at|1451121_a_at	22|20|21	10.5|15|13	1423803_s_at|1452409_at|1451121_a_at
TL16388	chr9:108505273-108551711:-	23807	Arih2	46438	1479	2139	1454802_x_at	4.7768e-06	JTK_CYCLE	26	5	1.78	1418523_at|1454802_x_at|1449119_at|1455013_at	24.2777777777778|26|24.2777777777778|25	9.59953703703704|5|9.48148148148148|7	1454802_x_at|1418523_at|1449119_at|1455013_at
TL03208	chr12:11272691-11326591:+	67241	Smc6	53900	3294	1901	1448829_at	5.06201e-06	JTK_CYCLE	26	6	1.47	1448829_at|1422910_s_at|1417736_at|1422909_at|1448828_at	26|24.2777777777778|24.2777777777778|24.2777777777778|28	6|3.37268518518518|5.48148148148148|5.01388888888889|5.25	1448829_at|1422910_s_at|1417736_at|1448828_at|1422909_at
TL05182	chr15:75799614-75806295:+	69020	Zfp707	6681	1017	590	1441842_s_at	5.06201e-06	JTK_CYCLE	23	4.5	2.72	1441842_s_at	23	4.5	1441842_s_at
TL05240	chr15:77745480-77759424:-	56551	Txn2	13944	501	693	1452782_a_at	5.06201e-06	JTK_CYCLE	25	17	1.28	1421557_x_at|1452782_a_at	25|25	17|17	1421557_x_at|1452782_a_at
TL06824	chr17:56326104-56358259:-	224897	Dpp9	32155	2589	687	1455884_at	5.06201e-06	JTK_CYCLE	24.5	1	2.51	1455884_at	24.5	1	1455884_at
TL11681	chr5:87318794-87335962:-	100727	Ugt2b34	17168	1599	1432	1427961_s_at	5.06201e-06	JTK_CYCLE	24	16	1.29	1427960_at|1427961_s_at	24|24	16|16	1427960_at|1427961_s_at
TL11736	chr5:92481171-92512761:-	23881	G3bp2	31412	1449	2635	1421323_a_at	5.06201e-06	JTK_CYCLE	24	0	1.52	1415697_at|1421323_a_at|1423758_at	26|24|22	20|0|3	1421323_a_at|1415697_at|1423758_at
TL12091	chr5:130271439-130293080:-	100678	Psph	21641	678	227	1415673_at	5.06201e-06	JTK_CYCLE	23	20.5	2.26	1415673_at	23	20.5	1415673_at
TL02399	chr11:72989034-72990539:-	66048	Tmem93	1505	333	838	1417912_at	5.39998e-06	JTK_CYCLE	24	14.5	1.3	1417912_at|1448882_at	24|24	14.5|16	1417912_at|1448882_at
TL03347	chr12:60059370-60113004:-	20334	Sec23a	53634	2298	1613	1423347_at	5.39998e-06	JTK_CYCLE	25	11.5	1.53	1423347_at	25	11.5	1423347_at
TL07384	chr19:3323300-3385733:+	12894	Cpt1a	62433	2322	1892	1460409_at	5.39998e-06	JTK_CYCLE	21	14	2.58	1438156_x_at|1434866_x_at|1460409_at	25|25|21	8|8.5|14	1438156_x_at|1434866_x_at|1460409_at
TL14649	chr7:148748078-148818910:+	11772	Ap2a2	70832	2817	1642	1452490_a_at	5.39998e-06	JTK_CYCLE	28	20	2.44	1432006_at|1432007_s_at|1452490_a_at|1455482_at|1435869_s_at	24.2777777777778|24.6666666666667|28|27|26	2.59722222222222|23.8333333333333|20|23|23.5	1432007_s_at|1432006_at|1452490_a_at|1455482_at|1435869_s_at
TL17082	chrX:132420389-132425620:+	70237	Bhlhb9	5231	1620	421	1428512_at	5.39998e-06	JTK_CYCLE	23	12.5	3.34	1428512_at	23	12.5	1428512_at
TL03709	chr13:3633321-3651025:+	142688	Asb13	17704	837	1472	1449459_s_at	5.71138e-06	JTK_CYCLE	25	23	2.07	1449460_at|1419401_at|1449459_s_at	28|22|25	18.5|2.25|23	1449460_at|1449459_s_at|1419401_at
TL05483	chr15:98761861-98764821:-	22143	Tuba1b	2960	1356	151	1423846_x_at	5.71138e-06	JTK_CYCLE	27	24.5	1.52	1423846_x_at	27	24.5	1423846_x_at
TL06498	chr17:33042014-33054023:-	64385	Cyp4f14	12009	1575	431	1419559_at	5.71138e-06	JTK_CYCLE	28	20	1.75	1419559_at	28	20	1419559_at
TL07971	chr2:4802609-4831602:+	109079	Sephs1	28993	1179	3761	1454792_s_at	5.71138e-06	JTK_CYCLE	26	6	1.38	1455511_at|1433973_at|1433974_at|1454792_s_at	24|24.2777777777778|24.2777777777778|26	16|9.12731481481482|9.38425925925926|6	1455511_at|1454792_s_at|1433974_at|1433973_at
TL04466	chr14:32454250-32481369:+	26363	Btd	27119	1590	270	1417987_at	6.08063e-06	JTK_CYCLE	27	22	2.06	1417987_at	27	22	1417987_at
TL08191	chr2:30040650-30061219:-	70266	Ccbl1	20569	1275	373	1428151_x_at	6.08063e-06	JTK_CYCLE	27	21.5	1.83	1452678_a_at|1428151_x_at	26|27	23.5|21.5	1452678_a_at|1428151_x_at
TL12199	chr5:138526311-138549050:+	74570	Zkscan1	22739	1686	6340	1429152_at	6.08063e-06	JTK_CYCLE	24	3	1.59	1453051_at|1418801_at|1447944_at|1439908_at|1429152_at	24.2777777777778|21|24.2777777777778|24.2777777777778|24	4.47685185185185|0|2.33564814814815|0.601851851851851|3	1453051_at|1418801_at|1447944_at|1439908_at|1429152_at
TL15776	chr9:35011805-35018510:-	235169	Foxred1	6705	1482	648	1451354_at	6.08063e-06	JTK_CYCLE	25	15	1.36	1451354_at	25	15	1451354_at
TL16292	chr9:103966032-104029976:+	102632	Acad11	63944	2340	950	1433545_s_at	6.08063e-06	JTK_CYCLE	22	14.5	1.31	1454647_at|1433545_s_at	22|22	14.75|14.5	1454647_at|1433545_s_at
TL05634	chr16:4886251-4938296:+	17237	Mgrn1	52045	1599	1405	1454645_at	6.44777e-06	JTK_CYCLE	20	14.5	2.24	1431285_at|1454645_at	20|20	14.5|14.5	1454645_at|1431285_at
TL05789	chr16:21934399-21947617:-	66664	Tmem41a	13218	795	498	1424191_a_at	6.44777e-06	JTK_CYCLE	25	15	2.01	1424191_a_at	25	15	1424191_a_at
TL07040	chr18:15547902-15562193:-	11829	Aqp4	14291	972	4057	1434449_at	6.44777e-06	JTK_CYCLE	26.3333	10.3333	2.33	1425382_a_at|1434449_at|1447745_at	20|26.3333333333333|24.2777777777778	16|10.3333333333333|7.03935185185185	1434449_at|1425382_a_at|1447745_at
TL07166	chr18:38456342-38477457:+	56736	Rnf14	21115	1458	1191	1437035_x_at	6.44777e-06	JTK_CYCLE	24	11	1.38	1425929_a_at|1437035_x_at|1431030_a_at|1422429_at	23|24|24.2777777777778|24	14|11|10.7592592592593|9	1437035_x_at|1425929_a_at|1431030_a_at|1422429_at
TL11816	chr5:105699720-105722718:-	100702	Mpa2l	22998	1836	2400	1447927_at	6.44777e-06	JTK_CYCLE	23	3	3.35	1447927_at	23	3	1447927_at
TL13079	chr6:124989865-124999282:+	28019	Ing4	9417	747	857	1460728_s_at	6.44777e-06	JTK_CYCLE	25	24.5	1.83	1460728_s_at	25	24.5	1460728_s_at
TL14686	chr7:151621628-151656646:-	13043	Cttn	35018	1641	1241	1423917_a_at	6.44777e-06	JTK_CYCLE	20	14.5	1.99	1421315_s_at|1421313_s_at|1433908_a_at|1423917_a_at|1421314_at	20|20|21|20|25	15.75|16|12|14.5|14.5	1421315_s_at|1421313_s_at|1433908_a_at|1423917_a_at|1421314_at
TL10085	chr3:138078460-138093856:+	26876	Adh4	15396	1134	143	1422070_at	6.88722e-06	JTK_CYCLE	23	6	1.7	1422070_at	23	6	1422070_at
TL11551	chr5:45884662-45903910:+	66988	Lap3	19248	1560	601	1450860_at	6.88722e-06	JTK_CYCLE	28	20.5	1.38	1450860_at	28	20.5	1450860_at
TL13081	chr6:125046180-125080519:+	107932	Chd4	34339	5748	500	1436343_at	6.88722e-06	JTK_CYCLE	27	23	2.49	1438476_a_at|1451295_a_at|1436343_at	26|25|27	23.5|2|23	1438476_a_at|1451295_a_at|1436343_at
TL00474	chr1:95601967-95651415:-	67026	Thap4	49448	1710	145	1424052_at	7.29537e-06	JTK_CYCLE	23	6.5	1.87	1424052_at	23	6.5	1424052_at
TL01184	chr10:42941567-43159763:+	71365	Pdss2	218196	1206	0	1444085_at	7.29537e-06	JTK_CYCLE	24	3.5	2	1430723_at|1444085_at	24.2777777777778|24	4.6875|3.5	1430723_at|1444085_at
TL02166	chr11:59605252-59623275:-	216805	Flcn	18023	1740	859	1438167_x_at	7.29537e-06	JTK_CYCLE	23	8	3.86	1438167_x_at|1423663_at|1456744_x_at	23|23|24.2777777777778	8|8|7.2337962962963	1438167_x_at|1423663_at|1456744_x_at
TL11035	chr4:137297646-137352292:-	11647	Alpl	54646	1575	705	1423611_at	7.29537e-06	JTK_CYCLE	26	15	2.63	1423611_at	26	15	1423611_at
TL14924	chr8:37630798-37676928:-	50768	Dlc1	46130	3279	2538	1436173_at	7.29537e-06	JTK_CYCLE	25	2	2.38	1436173_at|1460602_at|1450206_at	25|24|24.2777777777778	2|2|3.70601851851852	1436173_at|1460602_at|1450206_at
TL08494	chr2:84776812-84798666:+	58207	Slc43a3	21854	1509	725	1422788_at	7.79039e-06	JTK_CYCLE	23	14.5	1.78	1422788_at	23	14.5	1422788_at
TL10897	chr4:129516716-129527219:+	19244	Ptp4a2	10503	504	2153	1460707_at	7.79039e-06	JTK_CYCLE	28	3	1.41	1420612_s_at|1420613_at|1460707_at	24.2777777777778|28|28	8.73148148148148|1|3	1420612_s_at|1460707_at|1420613_at
TL11043	chr4:137894442-137923870:-	72269	Cda	29428	441	356	1427357_at	7.79039e-06	JTK_CYCLE	27	18	2.96	1427357_at	27	18	1427357_at
TL16370	chr9:108205288-108208282:-	102791	Tcta	2994	369	1253	1420123_at	7.79039e-06	JTK_CYCLE	25	20.5	1.68	1424068_at|1420123_at|1420124_s_at	28|25|26	19|20.5|18.5	1424068_at|1420123_at|1420124_s_at
TL16893	chrX:72355071-72376288:-	17524	Mpp1	21217	1401	934	1450919_at	7.79039e-06	JTK_CYCLE	24	15	1.52	1423243_at|1450919_at	20|24	16.5|15	1450919_at|1423243_at
TL01160	chr10:40007264-40021992:-	100041585|11702	Amd1|Amd2	14728	1005	1870	1448484_at	8.25764e-06	JTK_CYCLE	24	13.5	3.14	1416835_s_at|1448484_at	24|24	13.75|13.5	1448484_at|1416835_s_at
TL03124	chr11:120345982-120350068:+	56282	Mrpl12	4086	606	320	1452048_at	8.25764e-06	JTK_CYCLE	24	12.75	1.33	1452048_at	24	12.75	1452048_at
TL03707	chr13:3537320-3565507:+	14569	Gdi2	28187	1338	1119	1436016_x_at	8.25764e-06	JTK_CYCLE	28	4.5	1.21	1435898_x_at|1431645_a_at|1420815_at|1456581_x_at|1436016_x_at|1420814_at	28|24.2777777777778|28|28|28|24	4|6.47453703703704|6|4.5|4.5|14.5	1435898_x_at|1431645_a_at|1420815_at|1456581_x_at|1436016_x_at|1420814_at
TL04452	chr14:31832323-31934778:+	66923	Pbrm1	102455	5115	2691	1426877_a_at	8.25764e-06	JTK_CYCLE	24	7.5	1.54	1427266_at|1426877_a_at|1426878_at	25|24|21	4.5|7.5|11	1427266_at|1426877_a_at|1426878_at
TL07575	chr19:9063773-9151409:+	66395	Ahnak	87636	453	336	1428057_a_at	8.25764e-06	JTK_CYCLE	23	21.5	1.98	1452217_at|1429866_at|1428058_at|1428057_a_at	24.2777777777778|27|24.2777777777778|23	0.70601851851852|26|4.26388888888889|21.5	1452217_at|1429866_at|1428058_at|1428057_a_at
TL09513	chr3:65332368-65359440:+	99929	Tiparp	27072	1974	1953	1452160_at	8.25764e-06	JTK_CYCLE	25	14	2.22	1426721_s_at|1452160_at|1452161_at	26|25|23	11.5|14|17.5	1426721_s_at|1452160_at|1452161_at
TL11240	chr4:153516480-153530927:+	59002	Wdr8	14447	1389	138	1423923_a_at	8.25764e-06	JTK_CYCLE	26	23.5	1.82	1423923_a_at	26	23.5	1423923_a_at
TL03714	chr13:4058836-4089668:+	105387	Akr1c14	30832	972	1432	1418979_at	8.77848e-06	JTK_CYCLE	25	13.5	2.12	1418979_at	25	13.5	1418979_at
TL07142	chr18:36826900-36829947:-	24068	Sra1	3047	663	207	1437423_a_at	8.77848e-06	JTK_CYCLE	25	14.5	1.45	1437423_a_at	25	14.5	1437423_a_at
TL08241	chr2:32455228-32476324:+	50935	St6galnac6	13844	1002	1275	1423115_at	8.77848e-06	JTK_CYCLE	23	1	1.54	1423115_at	23	1	1423115_at
TL10209	chr4:12067263-12073892:+	72397	Rbm12b	6629	2511	205	1435158_at	8.77848e-06	JTK_CYCLE	21	2	4.37	1435158_at	21	2	1435158_at
TL12723	chr6:72558414-72566994:-	22134	Tgoln1	8580	1062	3684	1423309_at	8.77848e-06	JTK_CYCLE	25	1	1.45	1423307_s_at|1423309_at|1423308_at|1418520_at	25|25|26|27	22.5|1|21|19.5	1423307_s_at|1423309_at|1423308_at|1418520_at
TL16882	chrX:71612739-71613866:-	27643	Ubl4	1127	474	75	1424539_at	8.77848e-06	JTK_CYCLE	23	16	1.49	1424538_at|1424539_at	23|23	19|16	1424538_at|1424539_at
TL01425	chr10:79630585-79634398:+	12696	Cirbp	3813	519	655	1416332_at	9.26503e-06	JTK_CYCLE	24	5.5	8.08	1416332_at	24	5.5	1416332_at
TL02422	chr11:75007494-75081264:+	237847	Rtn4rl1	73770	1338	1681	1436868_at	9.26503e-06	JTK_CYCLE	26	22.5	2.05	1436868_at|1455664_at	26|26	22.5|24.5	1436868_at|1455664_at
TL03559	chr12:101437750-101448016:+	12313	Calm1	10266	450	3378	1433592_at	9.26503e-06	JTK_CYCLE	22	1.5	1.62	1417366_s_at|1454611_a_at|1433592_at|1417365_a_at|1455571_x_at	21|20|22|20|20	2.5|4.5|1.5|4.5|6.5	1417366_s_at|1454611_a_at|1433592_at|1455571_x_at|1417365_a_at
TL06036	chr16:70314331-70569961:+	74185	Gbe1	255630	2109	671	1420654_a_at	9.26503e-06	JTK_CYCLE	25	16	1.58	1420654_a_at	25	16	1420654_a_at
TL07939	chr19:59047847-59150559:-	71653	4930506M07Rik	102712	1896	1628	1429055_at	9.26503e-06	JTK_CYCLE	24	2	1.83	1429055_at	24	2	1429055_at
TL12071	chr5:125757459-125821444:-	20778	Scarb1	63985	1530	776	1455820_x_at	9.26503e-06	JTK_CYCLE	22	7.5	2.6	1416050_a_at|1455820_x_at|1437378_x_at	23|22|23	6.5|7.5|6.5	1416050_a_at|1455820_x_at|1437378_x_at
TL14461	chr7:134158564-134160866:-	67278	2900092E17Rik	2302	762	219	1449618_s_at	9.26503e-06	JTK_CYCLE	25	17	1.62	1424014_at|1449618_s_at|1449617_at	25|25|24.2777777777778	15.5|17|6.22916666666666	1424014_at|1449618_s_at|1449617_at
TL14938	chr8:41947720-42007424:+	11988	Slc7a2	59704	1974	5536	1426008_a_at	9.26503e-06	JTK_CYCLE	20	15.5	4.91	1436555_at|1426008_a_at|1422648_at|1450703_at	24.5|20|21|20	6.75|15.5|13|14.5	1436555_at|1426008_a_at|1422648_at|1450703_at
TL15048	chr8:72596830-72603951:+	107770	Tm6sf2	7121	1131	224	1425079_at	9.26503e-06	JTK_CYCLE	28	19	2.49	1425079_at	28	19	1425079_at
TL15996	chr9:57392074-57400559:-	110119	Mpi	8485	1272	452	1451540_at	9.26503e-06	JTK_CYCLE	27	16.5	2.17	1451540_at	27	16.5	1451540_at
TL16892	chrX:72341254-72355109:+	245474	Dkc1	13855	1530	1009	1438016_at	9.26503e-06	JTK_CYCLE	27	9	1.72	1441788_s_at|1438015_at|1438016_at	27|24.2777777777778|27	7|7.56018518518518|9	1441788_s_at|1438016_at|1438015_at
TL03369	chr12:70397667-70411674:+	69554	Klhdc2	14007	1221	411	1435086_s_at	9.90482e-06	JTK_CYCLE	23	7	1.45	1435020_at|1460678_at|1435086_s_at	28|24.2777777777778|23	3|7.9236111111111|7	1435020_at|1460678_at|1435086_s_at
TL04157	chr13:81234066-81772143:-	110789	Gpr98	538077	18897	315	1425314_at	9.90482e-06	JTK_CYCLE	25	12	2.76	1421693_a_at|1425314_at	24.2777777777778|25	7.625|12	1421693_a_at|1425314_at
TL07996	chr2:11507065-11524826:-	76938	Rbm17	17761	1218	186	1452691_at	9.90482e-06	JTK_CYCLE	25	7.25	1.4	1452691_at	25	7.25	1452691_at
TL08350	chr2:60047992-60086442:+	57438	2012-03-07	38450	2082	476	1420609_at	9.90482e-06	JTK_CYCLE	25	5.5	1.74	1420609_at|1436893_a_at	25|27	5.5|1.5	1420609_at|1436893_a_at
TL00062	chr1:21208711-21220248:+	75712	Tmem14a	11537	300	537	1428447_at	1.04612e-05	JTK_CYCLE	23	19.5	2.38	1428447_at	23	19.5	1428447_at
TL00665	chr1:140381290-140516273:-	59125	Nek7	134983	909	2286	1416816_at	1.04612e-05	JTK_CYCLE	26	5.5	1.74	1448474_at|1416817_at|1416816_at	28|27.5|26	3|9|5.5	1448474_at|1416817_at|1416816_at
TL01306	chr10:70793241-70807597:-	52637	Cisd1	14356	327	543	1416850_s_at	1.04612e-05	JTK_CYCLE	25	6.5	1.29	1443822_s_at|1416850_s_at|1416849_at	24|25|20.5	1.5|6.5|15.25	1443822_s_at|1416850_s_at|1416849_at
TL03444	chr12:81208746-81214000:-	12192	Zfp36l1	5254	1017	1829	1422528_a_at	1.04612e-05	JTK_CYCLE	27	21.5	2.21	1422528_a_at|1450644_at	27|25	21.5|24	1422528_a_at|1450644_at
TL04510	chr14:37868015-37878124:+	239037	Lrit1	10109	1875	2347	1441110_at	1.04612e-05	JTK_CYCLE	25	4	2.6	1441110_at	25	4	1441110_at
TL07071	chr18:24643462-24688705:-	225283	Rprd1a	45243	939	3220	1454964_at	1.04612e-05	JTK_CYCLE	21	1.5	1.9	1454964_at|1451631_at	21|21	1.5|1	1454964_at|1451631_at
TL07264	chr18:61457789-61560085:-	170826	Ppargc1b	102296	3045	547	1449945_at	1.04612e-05	JTK_CYCLE	21	12	5.48	1449945_at	21	12	1449945_at
TL07908	chr19:53966720-54004341:+	18569	Pdcd4	37621	1410	708	1418840_at	1.04612e-05	JTK_CYCLE	25	3.5	1.87	1418840_at	25	3.5	1418840_at
TL10033	chr3:129235303-129341411:+	170439	Elovl6	106108	804	5003	1417403_at	1.04612e-05	JTK_CYCLE	24	15.75	3.86	1417404_at|1417403_at	23|24	16.5|15.75	1417404_at|1417403_at
TL10549	chr4:88783273-88826994:+	66902	Mtap	43721	852	1584	1451345_at	1.04612e-05	JTK_CYCLE	28	17	1.73	1451346_at|1424426_at|1424425_a_at|1451345_at	28|27.6666666666667|26|28	18.5|18.5|19.5|17	1451346_at|1424426_at|1424425_a_at|1451345_at
TL11550	chr5:45825293-45841396:-	110391	Qdpr	16103	726	518	1423664_at	1.04612e-05	JTK_CYCLE	26	24.5	1.4	1423664_at	26	24.5	1423664_at
TL12687	chr6:67216972-67239296:+	66870	Serbp1	22324	1224	5343	1418565_at	1.04612e-05	JTK_CYCLE	21	1.25	1.38	1418565_at|1418564_s_at|1440195_at|1418563_at	21|24.2777777777778|23|21	1.25|8.21527777777778|21.5|1.25	1418565_at|1440195_at|1418564_s_at|1418563_at
TL14727	chr8:4284781-4325100:-	15568	Elavl1	40319	981	4818	1448151_at	1.04612e-05	JTK_CYCLE	26	23.5	1.66	1452858_at|1445521_at|1448151_at|1428653_x_at|1431037_a_at	24.2777777777778|24.2777777777778|26|24.2777777777778|28	7.64583333333333|0.787037037037038|23.5|5.00462962962963|19.75	1452858_at|1445521_at|1448151_at|1428653_x_at|1431037_a_at
TL08794	chr2:128752003-128769756:-	57432	Zc3h8	17753	918	553	1418495_at	1.11892e-05	JTK_CYCLE	24	13.5	2.74	1418495_at	24	13.5	1418495_at
TL02607	chr11:87476588-87549041:+	207742	Rnf43	72453	2355	1340	1427008_at	1.18255e-05	JTK_CYCLE	23	9	4.14	1427008_at	23	9	1427008_at
TL03793	chr13:23795709-23802680:-	15216	Hfe	6971	1080	545	1450702_at	1.18255e-05	JTK_CYCLE	24	21	1.41	1422645_at|1450702_at	25|24	21.5|21	1422645_at|1450702_at
TL04412	chr14:26883408-26886447:-	66039	D14Ertd449e	3039	390	617	1428738_a_at	1.18255e-05	JTK_CYCLE	28	18.5	2.13	1428738_a_at	28	18.5	1428738_a_at
TL05447	chr15:96242128-96291274:-	72193	Sfrs2ip	49146	4371	3090	1452884_at	1.18255e-05	JTK_CYCLE	22	10.5	1.83	1460445_at|1452884_at|1434691_at|1452885_at	24.2777777777778|22|24.2777777777778|25	10.1875|10.5|4.72916666666666|3.5	1460445_at|1452884_at|1452885_at|1434691_at
TL05621	chr16:4287544-4419587:-	11515	Adcy9	132043	4062	353	1418586_at	1.18255e-05	JTK_CYCLE	25	4	5.67	1418586_at	25	4	1418586_at
TL08198	chr2:30255995-30271268:-	12908	Crat	15273	1881	2102	1417008_at	1.18255e-05	JTK_CYCLE	28	18	1.86	1448544_at|1417008_at|1441919_x_at	24.2777777777778|28|28	6.0162037037037|18|14	1448544_at|1417008_at|1441919_x_at
TL12861	chr6:91414269-91423417:-	72170	Chchd4	9148	420	739	1417233_at	1.18255e-05	JTK_CYCLE	23	16	2.18	1417233_at	23	16	1417233_at
TL14821	chr8:22887026-22905657:+	13214	Defb1	18631	210	609	1419491_at	1.18255e-05	JTK_CYCLE	24	4	4.4	1419491_at|1419492_s_at	24|23	4|4.5	1419491_at|1419492_s_at
TL06522	chr17:34053120-34056270:+	81630	Zbtb22	3150	1917	526	1448705_at	1.26041e-05	JTK_CYCLE	25	3.75	2.5	1448705_at	25	3.75	1448705_at
TL07563	chr19:8912218-8923157:+	14705	Bscl2	10939	1332	82	1437345_a_at	1.26041e-05	JTK_CYCLE	24	3.5	1.8	1437345_a_at	24	3.5	1437345_a_at
TL12318	chr5:147043250-147114450:+	264064	Cdk8	71200	1395	1173	1460389_at	1.26041e-05	JTK_CYCLE	25	5.5	1.7	1460389_at	25	5.5	1460389_at
TL19156	chr9:95460235-95462540:+	75552	Paqr9	2305	1128	1035	1455025_at	1.26041e-05	JTK_CYCLE	26	22.25	3.42	1455025_at	26	22.25	1455025_at
TL01738	chr10:127321082-127325789:-	54150	Rdh7	4707	951	524	1448723_at	1.33295e-05	JTK_CYCLE	22	10.25	1.25	1448723_at	22	10.25	1448723_at
TL03348	chr12:60114379-60128975:+	66603	Sip1	14596	810	212	1451044_at	1.33295e-05	JTK_CYCLE	26	10.5	2.32	1451044_at	26	10.5	1451044_at
TL04496	chr14:35050220-35123689:-	75698	3110001K24Rik	73469	2676	313	1437654_at	1.33295e-05	JTK_CYCLE	24.5	16	3.08	1437654_at	24.5	16	1437654_at
TL12127	chr5:135528826-135539980:-	66138	Wbscr22	11154	846	413	1423575_a_at	1.33295e-05	JTK_CYCLE	26	18	1.53	1423575_a_at	26	18	1423575_a_at
TL00981	chr1:192752423-192769617:+	52477	Angel2	17194	1635	647	1415731_at	1.41922e-05	JTK_CYCLE	23	16.5	1.63	1437050_s_at|1448360_s_at|1415731_at|1453741_x_at|1431606_a_at	23|22.5|23|24.2777777777778|27	17|6.75|16.5|5.34722222222222|13.5	1437050_s_at|1448360_s_at|1415731_at|1453741_x_at|1431606_a_at
TL01694	chr10:124664540-124765591:-	20503	Slc16a7	101051	1455	527	1448502_at	1.41922e-05	JTK_CYCLE	24	14.5	1.89	1448502_at	24	14.5	1448502_at
TL04896	chr14:103469432-103476847:+	211286	Cln5	7415	1026	1291	1426886_at	1.41922e-05	JTK_CYCLE	23	18.75	1.47	1426886_at	23	18.75	1426886_at
TL09496	chr3:62142698-62266143:+	622434	4631416L12Rik	123445	2610	1875	1429185_at	1.41922e-05	JTK_CYCLE	24	13	4.23	1429185_at	24	13	1429185_at
TL12097	chr5:130417982-130458760:+	69568	Vkorc1l1	40778	531	523	1429092_at	1.41922e-05	JTK_CYCLE	24	15	1.62	1429092_at	24	15	1429092_at
TL02805	chr11:100337669-100389215:-	104112	Acly	51546	3276	888	1425326_at	1.49375e-05	JTK_CYCLE	27	18.5	3.54	1425326_at|1451666_at|1439459_x_at	27|26|24	18.5|20|21.75	1425326_at|1451666_at|1439459_x_at
TL02972	chr11:109534239-109583570:-	208659	Fam20a	49331	1626	374	1433653_at	1.49375e-05	JTK_CYCLE	24	3	8.15	1433653_at	24	3	1433653_at
TL03198	chr12:8778201-8800493:+	20969	Sdc1	22292	936	1880	1415944_at	1.49375e-05	JTK_CYCLE	27	19	1.56	1415944_at|1437279_x_at|1415943_at|1448158_at	27|27|28|28	19|20.5|19.5|18	1415944_at|1448158_at|1437279_x_at|1415943_at
TL09290	chr2:180962319-180976732:-	229003	BC006779	14413	8844	1130	1435454_a_at	1.49375e-05	JTK_CYCLE	25	0	3.64	1435454_a_at	25	0	1435454_a_at
TL10048	chr3:130993408-131006145:-	71519	Cyp2u1	12737	1593	638	1453500_at	1.49375e-05	JTK_CYCLE	25	1.5	2.17	1453500_at	25	1.5	1453500_at
TL11591	chr5:65804460-65827081:-	22235	Ugdh	22621	1482	734	1416308_at	1.49375e-05	JTK_CYCLE	26	5	1.45	1416308_at	26	5	1416308_at
TL11911	chr5:114580443-114589330:+	22256	Ung	8887	921	945	1425753_a_at	1.49375e-05	JTK_CYCLE	28	7	2.29	1425753_a_at	28	7	1425753_a_at
TL12322	chr5:147546387-147606532:-	22217	Usp12	60145	1113	2867	1434483_at	1.49375e-05	JTK_CYCLE	23	17.5	1.74	1434483_at|1425805_a_at|1427478_at	23|24.2777777777778|26	17.5|4.75|14	1434483_at|1425805_a_at|1427478_at
TL15375	chr8:108292207-108351250:-	74334	Ranbp10	59043	1947	3279	1424585_at	1.49375e-05	JTK_CYCLE	24.5	3.75	2.32	1424584_a_at|1424585_at	24|24.5	4|3.75	1424585_at|1424584_a_at
TL16098	chr9:66623293-66643230:-	208117	Aph1b	19937	774	3726	1456500_at	1.49375e-05	JTK_CYCLE	23	20.5	2.15	1456500_at|1429466_s_at|1435793_at	23|22|23.3333333333333	20.5|0.5|20	1456500_at|1429466_s_at|1435793_at
TL16470	chr9:117949616-117973025:+	27215	Azi2	23409	1218	1781	1431822_a_at	1.49375e-05	JTK_CYCLE	27	5	1.5	1431822_a_at	27	5	1431822_a_at
TL01584	chr10:93661753-93683693:+	66414	Ndufa12	21940	450	87	1418814_s_at	1.59375e-05	JTK_CYCLE	21	1.25	1.32	1418814_s_at|1433513_x_at	21|20	1.25|4.5	1418814_s_at|1433513_x_at
TL13007	chr6:120843136-120866838:-	12122	Bid	23702	588	1162	1417045_at	1.59375e-05	JTK_CYCLE	25.5	11	1.55	1417045_at|1448560_at	25.5|24	11|14	1417045_at|1448560_at
TL14369	chr7:126669778-126686874:+	272428	Acsm5	17096	1737	562	1437662_at	1.59375e-05	JTK_CYCLE	21	13	1.68	1437662_at	21	13	1437662_at
TL00901	chr1:176763915-176851950:-	23893	Grem2	88035	507	2990	1418492_at	1.68244e-05	JTK_CYCLE	23	12.5	7.73	1418492_at	23	12.5	1418492_at
TL02193	chr11:60965443-60988561:-	216825	Usp22	23118	1578	2529	1437151_at	1.68244e-05	JTK_CYCLE	21	14.5	2.18	1437151_at|1456043_at	21|20	14.5|16	1437151_at|1456043_at
TL03750	chr13:14090217-14131867:-	70430	Tbce	41650	1575	138	1428282_at	1.68244e-05	JTK_CYCLE	26	2.5	1.89	1428282_at	26	2.5	1428282_at
TL04204	chr13:96371743-96388388:-	14062	F2r	16645	1293	1944	1437308_s_at	1.68244e-05	JTK_CYCLE	25	2.5	1.42	1450852_s_at|1437308_s_at	22|25	7|2.5	1450852_s_at|1437308_s_at
TL05972	chr16:45746345-45844491:-	208177	Phldb2	98146	3750	1558	1454862_at	1.68244e-05	JTK_CYCLE	25	6	1.72	1454862_at	25	6	1454862_at
TL07764	chr19:38470469-38480097:+	240660	Tmem20	9628	1107	2229	1435452_at	1.68244e-05	JTK_CYCLE	23	15	2.63	1435452_at	23	15	1435452_at
TL08189	chr2:30027043-30029589:+	13804	Endog	2546	885	96	1421097_at	1.68244e-05	JTK_CYCLE	23	19	1.44	1421097_at|1438317_a_at	23|24	19|16.5	1421097_at|1438317_a_at
TL10722	chr4:116662821-116666980:-	22275	Urod	4159	1104	70	1443849_x_at	1.68244e-05	JTK_CYCLE	22	17.5	1.34	1417206_at|1443849_x_at	23|22	20|17.5	1417206_at|1443849_x_at
TL11660	chr5:77516014-77544148:-	74318	Hopx	28134	222	749	1451776_s_at	1.68244e-05	JTK_CYCLE	24	15.5	1.98	1428662_a_at|1451776_s_at	24|24	15|15.5	1451776_s_at|1428662_a_at
TL12608	chr6:49193919-49214051:-	101214	Tra2a	20132	849	800	1454725_at	1.68244e-05	JTK_CYCLE	20	5	3.25	1454725_at	20	5	1454725_at
TL01069	chr10:17775745-17844961:+	19707	Reps1	69216	2388	207	1416216_at	1.79185e-05	JTK_CYCLE	23	8	2.67	1416216_at	23	8	1416216_at
TL01683	chr10:120983515-121023803:-	56480	Tbk1	40288	2190	677	1460315_s_at	1.79185e-05	JTK_CYCLE	21.5	8.5	1.57	1422469_at|1460315_s_at	23|21.5	7.5|8.5	1422469_at|1460315_s_at
TL04395	chr14:22650782-22665101:+	22334	Vdac2	14319	888	642	1415990_at	1.79185e-05	JTK_CYCLE	23	14	1.36	1415990_at	23	14	1415990_at
TL11588	chr5:65739649-65775242:+	83379	Klb	35593	3132	306	1449568_at	1.79185e-05	JTK_CYCLE	20	13.5	2.21	1449568_at	20	13.5	1449568_at
TL14125	chr7:91763563-91827861:-	65098	Zfand6	64298	672	766	1422032_a_at	1.79185e-05	JTK_CYCLE	27	3	1.46	1422032_a_at|1422031_a_at	27|24.2777777777778	3|5.00925925925926	1422032_a_at|1422031_a_at
TL14483	chr7:134615127-134620272:+	233895	Prr14	5145	1839	98	1460349_at	1.79185e-05	JTK_CYCLE	22	8.5	2.16	1460349_at	22	8.5	1460349_at
TL16521	chr9:122041019-122078817:+	20623	Snrk	37798	2247	2296	1425678_a_at	1.79185e-05	JTK_CYCLE	23	17	1.87	1448864_at|1425678_a_at	21|23	18|17	1448864_at|1425678_a_at
TL00713	chr1:155302887-155334790:-	13211	Dhx9	31903	4152	311	1451770_s_at	1.88292e-05	JTK_CYCLE	23	12	1.55	1451770_s_at|1425617_at|1425618_at	23|23|24.2777777777778	12|12|11.1805555555556	1451770_s_at|1425617_at|1425618_at
TL02037	chr11:49488208-49526212:-	104625	Cnot6	38004	1659	486	1426682_at	1.88292e-05	JTK_CYCLE	25	7.5	1.24	1426684_at|1426682_at|1426685_a_at|1426683_at	20|25|28|24.2777777777778	1.5|7.5|2.5|9.52314814814815	1426684_at|1426682_at|1426685_a_at|1426683_at
TL02928	chr11:105898185-105920637:+	71833	Wdr68	22452	1029	4468	1429151_at	1.88292e-05	JTK_CYCLE	25	2.5	2.18	1429385_at|1429151_at|1429386_at	24.2777777777778|25|24.2777777777778	10.1273148148148|2.5|4.89351851851852	1429385_at|1429151_at|1429386_at
TL03120	chr11:120317917-120319377:-	66431	1810049H13Rik	1460	606	160	1441878_s_at	1.88292e-05	JTK_CYCLE	26	4	1.55	1441878_s_at|1460254_at	26|28	4|3.5	1441878_s_at|1460254_at
TL06088	chr16:91729615-91920824:+	16443	Itsn1	191209	5145	8570	1452338_s_at	1.88292e-05	JTK_CYCLE	25	23	1.75	1452338_s_at|1436579_s_at|1425899_a_at|1435884_at|1435885_s_at|1459621_at|1421192_a_at	25|24.2777777777778|28|20|22|24.2777777777778|24.2777777777778	23|1.28009259259259|19.5|6|3|5.39814814814815|9.82175925925926	1452338_s_at|1436579_s_at|1425899_a_at|1435885_s_at|1435884_at|1459621_at|1421192_a_at
TL06140	chr17:5841379-5930711:+	66616	Snx9	89332	1788	94	1423076_at	1.88292e-05	JTK_CYCLE	21	11.5	1.37	1423077_at|1423076_at	20|21	14|11.5	1423077_at|1423076_at
TL06634	chr17:36034542-36047013:-	73242	2610110G12Rik	12471	1266	143	1429006_s_at	1.88292e-05	JTK_CYCLE	26	23.5	2.33	1429603_at|1452979_at|1429006_s_at|1435381_at	24.2777777777778|24.2777777777778|26|24.3333333333333	3.33101851851852|3.27314814814815|23.5|23.8333333333333	1429603_at|1452979_at|1429006_s_at|1435381_at
TL07118	chr18:35020860-35024610:+	13653	Egr1	3750	1602	1188	1417065_at	1.88292e-05	JTK_CYCLE	24	2.5	23.41	1417065_at	24	2.5	1417065_at
TL14608	chr7:148049561-148068208:-	64384	Sirt3	18647	774	400	1417892_a_at	1.88292e-05	JTK_CYCLE	22	12.25	1.4	1417892_a_at	22	12.25	1417892_a_at
TL15740	chr9:24216224-24307584:-	244745	Dpy19l1	91360	2241	2486	1456533_at	1.88292e-05	JTK_CYCLE	23	21	1.74	1433759_at|1456533_at	22|23	21.5|21	1433759_at|1456533_at
TL15899	chr9:48399994-48413182:-	18113	Nnmt	13188	795	40	1432517_a_at	1.88292e-05	JTK_CYCLE	24	16.5	2.4	1432517_a_at	24	16.5	1432517_a_at
TL16390	chr9:108594473-108651842:+	19087	Prkar2a	57369	1209	2517	1428783_at	1.88292e-05	JTK_CYCLE	23	22.5	1.54	1452915_at|1428783_at|1427414_at|1432409_at	24|23|28|24.2777777777778	23|22.5|15|3.39814814814815	1452915_at|1428783_at|1427414_at|1432409_at
TL03531	chr12:88790859-88813249:-	66354	Snw1	22390	1611	608	1429002_at	2.00786e-05	JTK_CYCLE	25	12	1.5	1429002_at|1429003_at	25|24	12|15.75	1429002_at|1429003_at
TL05434	chr15:93114328-93167339:-	67057	Yaf2	53011	540	1490	1423399_a_at	2.00786e-05	JTK_CYCLE	24	14.5	1.96	1429839_a_at|1423399_a_at	25|24	12.5|14.5	1429839_a_at|1423399_a_at
TL07398	chr19:4000579-4002102:+	66387	Nudt8	1523	633	79	1450111_a_at	2.00786e-05	JTK_CYCLE	22	21	1.79	1450111_a_at	22	21	1450111_a_at
TL14968	chr8:47556395-47621404:+	14081	Acsl1	65009	2100	1570	1422526_at	2.00786e-05	JTK_CYCLE	28	17	1.6	1450643_s_at|1422526_at|1423883_at|1460316_at	28|28|28|28	17|17|18.75|15.5	1450643_s_at|1422526_at|1460316_at|1423883_at
TL15175	chr8:86132091-86135802:+	81489	Dnajb1	3711	1023	1084	1416756_at	2.00786e-05	JTK_CYCLE	24	15.5	3.12	1416756_at|1416755_at	24|23	15.5|16.5	1416756_at|1416755_at
TL18958	chr7:120383267-120386730:+	320743	A630005I04Rik	3463	315	2255	1438862_at	2.00786e-05	JTK_CYCLE	25	21	4.32	1438862_at	25	21	1438862_at
TL03452	chr12:82046490-82051494:+	20384	Sfrs5	5004	810	529	1423130_a_at	2.12064e-05	JTK_CYCLE	24	3.5	2.42	1423130_a_at	24	3.5	1423130_a_at
TL03553	chr12:100433303-100688284:-	71375	Foxn3	254981	1374	1173	1438255_at	2.12064e-05	JTK_CYCLE	24	4.5	1.79	1453094_at|1438255_at	27|24	1|4.5	1453094_at|1438255_at
TL04855	chr14:77424007-77436424:-	210808	9030625A04Rik	12417	1293	775	1455263_at	2.12064e-05	JTK_CYCLE	26	17	2.06	1455263_at	26	17	1455263_at
TL05781	chr16:20717898-20722338:+	245841	Polr2h	4440	453	238	1424473_at	2.12064e-05	JTK_CYCLE	24	15.5	2.16	1424473_at	24	15.5	1424473_at
TL10540	chr4:86302468-86315963:-	11520	Adfp	13495	1278	468	1448318_at	2.12064e-05	JTK_CYCLE	24	3	2.18	1448318_at	24	3	1448318_at
TL15913	chr9:50341191-50363243:-	170752	Bco2	22052	1599	319	1421221_at	2.12064e-05	JTK_CYCLE	25.5	0.5	2.21	1421221_at	25.5	0.5	1421221_at
TL01573	chr10:92623620-92704087:+	237459	Pctk2	80467	1572	1717	1434082_at	2.25577e-05	JTK_CYCLE	24	2.5	1.35	1434082_at	24	2.5	1434082_at
TL01843	chr11:5176331-5344850:-	407821	Znrf3	168519	2742	3395	1435608_at	2.25577e-05	JTK_CYCLE	24	8	2.11	1437646_at|1435608_at	24.2777777777778|24	9.14351851851852|8	1437646_at|1435608_at
TL02639	chr11:93820238-93829835:-	18102	Nme1	9597	459	471	1424110_a_at	2.25577e-05	JTK_CYCLE	22	21.5	1.56	1424110_a_at	22	21.5	1424110_a_at
TL08590	chr2:104266638-104334646:-	15259	Hipk3	68008	3579	3373	1426819_at	2.25577e-05	JTK_CYCLE	25	7	1.69	1419191_at|1426819_at	24.2777777777778|25	7.77314814814815|7	1419191_at|1426819_at
TL10586	chr4:100151471-100222750:+	381534	Ube2u	71279	720	143	1437609_at	2.25577e-05	JTK_CYCLE	23	1.5	5.32	1437609_at	23	1.5	1437609_at
TL12621	chr6:51420614-51433703:+	12417	Cbx3	13089	552	1098	1448504_a_at	2.25577e-05	JTK_CYCLE	28	2.5	1.55	1448504_a_at|1416884_at|1439421_x_at	28|28|28	2.5|4|3.5	1448504_a_at|1416884_at|1439421_x_at
TL12741	chr6:82596705-82602859:-	66979	Pole4	6154	357	1311	1423371_at	2.25577e-05	JTK_CYCLE	23	19.5	1.95	1423372_at|1423371_at	24|23	17.5|19.5	1423372_at|1423371_at
TL14377	chr7:126999326-127038917:-	233805	Dcun1d3	39591	915	1760	1437763_at	2.25577e-05	JTK_CYCLE	23	15.5	2.26	1437763_at	23	15.5	1437763_at
TL05046	chr15:38224167-38230462:-	21847	Klf10	6295	1440	1492	1416029_at	2.37363e-05	JTK_CYCLE	23	12	8.87	1416029_at	23	12	1416029_at
TL05269	chr15:78861349-78868784:+	26912	Gcat	7435	1251	1060	1417823_at	2.37363e-05	JTK_CYCLE	23	0.5	1.43	1417824_at|1417823_at	24.2777777777778|23	3.12731481481482|0.5	1417824_at|1417823_at
TL07604	chr19:10969781-10980021:+	28000	Prpf19	10240	1515	399	1456531_x_at	2.37363e-05	JTK_CYCLE	24	5	1.9	1460633_at|1449635_at|1419839_x_at|1456531_x_at	24|26|25|24	3|1.5|2.5|5	1460633_at|1449635_at|1419839_x_at|1456531_x_at
TL07806	chr19:42120340-42145429:+	67432	Npl2	25089	966	602	1450098_at	2.37363e-05	JTK_CYCLE	23	11	1.39	1450098_at	23	11	1450098_at
TL08585	chr2:103867955-103903394:+	57443	Fbxo3	35439	1443	3152	1423490_at	2.37363e-05	JTK_CYCLE	25	19.5	1.52	1431078_at|1423491_at|1441019_at|1423490_at	22|21|23|25	21|2|19.5|19.5	1431078_at|1423491_at|1441019_at|1423490_at
TL10530	chr4:82866204-82970093:-	69863	Ttc39b	103889	1854	6833	1452008_at	2.37363e-05	JTK_CYCLE	25	5.5	2.03	1452009_at|1458963_at|1452008_at|1440192_at|1453392_at	26|24.2777777777778|25|20|24.2777777777778	6|9.85416666666666|5.5|16|9.05787037037037	1452009_at|1458963_at|1452008_at|1440192_at|1453392_at
TL11157	chr4:147234899-147242656:-	28010	D4Wsu114e	7757	1155	223	1448599_s_at	2.37363e-05	JTK_CYCLE	25	6.5	1.92	1448599_s_at|1417120_at	25|25	6.5|7	1448599_s_at|1417120_at
TL11712	chr5:89846546-89886790:-	14473	Gc	40244	1431	190	1426547_at	2.37363e-05	JTK_CYCLE	24	15.5	1.11	1426547_at	24	15.5	1426547_at
TL12051	chr5:124566116-124568204:+	65105	Arl6ip4	2088	690	154	1424285_s_at	2.37363e-05	JTK_CYCLE	25	12	1.33	1424285_s_at	25	12	1424285_s_at
TL12652	chr6:55120620-55124984:-	21743	Inmt	4364	795	221	1418697_at	2.37363e-05	JTK_CYCLE	23	16	1.38	1418697_at	23	16	1418697_at
TL12891	chr6:98880083-99113012:-	108655	Foxp1	232929	2118	0	1435222_at	2.37363e-05	JTK_CYCLE	24	3.5	2.29	1455242_at|1435221_at|1421142_s_at|1421140_a_at|1435222_at|1421141_a_at	27|25|24.2777777777778|24|24|24.2777777777778	0.5|3|1.94675925925926|2|3.5|2.84259259259259	1455242_at|1435221_at|1435222_at|1421142_s_at|1421140_a_at|1421141_a_at
TL12911	chr6:108778634-108809350:+	192193	Edem1	30716	1959	3800	1451218_at	2.37363e-05	JTK_CYCLE	24	0.25	1.5	1451218_at|1424065_at	24|28	0.25|20.5	1451218_at|1424065_at
TL14191	chr7:106035252-106289654:-	78610	Uvrag	254402	2097	1147	1454706_at	2.37363e-05	JTK_CYCLE	22	14	1.57	1454706_at	22	14	1454706_at
TL15412	chr8:109936388-109948938:-	67619	Nob1	12550	1212	425	1454957_at	2.37363e-05	JTK_CYCLE	23	18.5	1.93	1454957_at	23	18.5	1454957_at
TL02149	chr11:58791617-58804960:+	94091	Trim11	13343	1404	724	1419630_a_at	2.53688e-05	JTK_CYCLE	22	10	2.34	1419630_a_at	22	10	1419630_a_at
TL02118	chr11:55208002-55233582:-	20692	Sparc	25580	909	1084	1416589_at	2.68041e-05	JTK_CYCLE	25	0.5	1.79	1416589_at|1448392_at	25|27	0.5|26.5	1416589_at|1448392_at
TL05037	chr15:36407422-36426506:-	68839	Ankrd46	19084	687	1589	1428063_at	2.68041e-05	JTK_CYCLE	26	19	1.59	1428063_at	26	19	1428063_at
TL07203	chr18:46872858-46887996:-	12583	Cdo1	15138	603	727	1448842_at	2.68041e-05	JTK_CYCLE	27	1.5	1.6	1448842_at	27	1.5	1448842_at
TL07408	chr19:4125959-4132307:+	66990	Tmem134	6348	589	863	1455752_a_at	2.68041e-05	JTK_CYCLE	24	15	1.78	1455752_a_at|1421993_a_at	24|27.5	15|13.25	1455752_a_at|1421993_a_at
TL07574	chr19:9041530-9052670:+	67160	Eef1g	11140	1314	78	1417364_at	2.68041e-05	JTK_CYCLE	28	17	1.4	1417364_at	28	17	1417364_at
TL09799	chr3:95733213-95750899:+	66471	Anp32e	17686	783	1726	1451356_at	2.68041e-05	JTK_CYCLE	26	18.75	1.83	1420592_a_at|1451356_at	24|26	20.25|18.75	1420592_a_at|1451356_at
TL10312	chr4:41709230-41716346:+	16157	Il11ra1	7116	1299	353	1417505_s_at	2.68041e-05	JTK_CYCLE	24	21.75	1.79	1417505_s_at	24	21.75	1417505_s_at
TL14358	chr7:125679357-125728200:-	209760	Tmc7	48843	2181	2293	1456981_at	2.68041e-05	JTK_CYCLE	23.5	14.25	2.6	1456981_at|1459099_at	23.5|24.2777777777778	14.25|9.44907407407407	1456981_at|1459099_at
TL16081	chr9:65308743-65336277:+	27965	Spg21	27534	927	1521	1451036_at	2.68041e-05	JTK_CYCLE	26	2	1.76	1451036_at	26	2	1451036_at
TL16111	chr9:69860356-69870654:+	235459	Gtf2a2	10298	330	385	1433528_at	2.68041e-05	JTK_CYCLE	27	7	1.7	1433528_at	27	7	1433528_at
TL03055	chr11:116295407-116300391:+	319370	Fam100b	4984	495	772	1436747_at	2.83979e-05	JTK_CYCLE	24	5	1.51	1436747_at|1443835_x_at	24|24.2777777777778	5|7.20601851851852	1436747_at|1443835_x_at
TL03165	chr11:121296281-121311798:+	63828	Fn3k	15517	930	34	1418311_at	2.83979e-05	JTK_CYCLE	22	13.5	1.68	1418311_at|1442436_at	22|20	13.5|15.25	1418311_at|1442436_at
TL04404	chr14:26513655-26519952:+	105675	Ppif	6297	621	864	1416940_at	2.83979e-05	JTK_CYCLE	24	15.5	1.87	1416940_at	24	15.5	1416940_at
TL05315	chr15:81230617-81285318:+	321003	Xpnpep3	54701	1161	2039	1437926_at	2.83979e-05	JTK_CYCLE	27	14.5	1.53	1437926_at	27	14.5	1437926_at
TL10083	chr3:137940608-137953655:+	11522	Adh1	13047	1128	132	1416225_at	2.83979e-05	JTK_CYCLE	27	15	1.16	1416225_at	27	15	1416225_at
TL11585	chr5:65522469-65559381:+	71778	Klhl5	36912	2127	1115	1426530_a_at	2.83979e-05	JTK_CYCLE	28	0	1.41	1426530_a_at	28	0	1426530_a_at
TL11821	chr5:106305620-106344831:+	54367	Zfp326	39211	1743	803	1419181_at	2.83979e-05	JTK_CYCLE	25	17.5	2.05	1419181_at	25	17.5	1419181_at
TL14399	chr7:129130235-129164712:-	74105	Gga2	34477	1812	2969	1428141_at	2.83979e-05	JTK_CYCLE	26	19	2.61	1428141_at	26	19	1428141_at
TL16621	chrX:12252496-12339099:-	26896	Med14	86603	4380	2207	1437632_at	2.83979e-05	JTK_CYCLE	24	15.75	1.37	1443597_at|1437632_at|1456785_at|1450229_at	24.2777777777778|24|24.2777777777778|20	10.1527777777778|15.75|4.65509259259259|16.5	1443597_at|1437632_at|1456785_at|1450229_at
TL00473	chr1:95582270-95592339:+	51800	Bok	10069	642	600	1417040_a_at	2.98556e-05	JTK_CYCLE	23	2	2.94	1417040_a_at	23	2	1417040_a_at
TL03839	chr13:30428224-30474736:+	11607	Agtr1a	46512	1080	834	1436739_at	2.98556e-05	JTK_CYCLE	24	3	3.25	1436739_at	24	3	1436739_at
TL04037	chr13:59686693-59736142:+	78689	Mak10	49449	2178	304	1454657_s_at	2.98556e-05	JTK_CYCLE	25	5	1.28	1429720_at|1453263_at|1460544_at|1454657_s_at|1433570_s_at	26|24.2777777777778|28|25|26	3|4.28472222222222|2|5|3.5	1429720_at|1453263_at|1460544_at|1454657_s_at|1433570_s_at
TL04873	chr14:80037496-80061977:-	16840	Lect1	24481	1005	272	1460258_at	2.98556e-05	JTK_CYCLE	24	14.25	3.44	1460258_at	24	14.25	1460258_at
TL07029	chr18:12348202-12394895:-	18145	Npc1	46693	3834	1226	1423086_at	2.98556e-05	JTK_CYCLE	21	12	4.6	1423086_at	21	12	1423086_at
TL10050	chr3:131227854-131306632:+	23971	Papss1	78778	1875	566	1415890_at	2.98556e-05	JTK_CYCLE	27	19.5	2.46	1415890_at	27	19.5	1415890_at
TL12327	chr5:147828230-147888148:-	140887	Lnx2	59918	2064	2266	1460249_at	2.98556e-05	JTK_CYCLE	23	1	2.48	1460249_at	23	1	1460249_at
TL12649	chr6:54935088-54942861:-	110175	Ggct	7773	567	763	1435695_a_at	2.98556e-05	JTK_CYCLE	22	3.25	2.15	1429090_at|1435695_a_at	24.2777777777778|22	6.82407407407407|3.25	1435695_a_at|1429090_at
TL14223	chr7:108438129-108450602:-	73683	Atg16l2	12473	1872	231	1429396_at	2.98556e-05	JTK_CYCLE	26	21.25	5.34	1429396_at	26	21.25	1429396_at
TL14771	chr8:13567217-13677587:-	19414	Rasa3	110370	2505	1473	1415850_at	2.98556e-05	JTK_CYCLE	22	10	2.11	1415850_at	22	10	1415850_at
TL00197	chr1:55042013-55084322:-	81898	Sf3b1	42309	3915	2164	1449138_at	3.16703e-05	JTK_CYCLE	26	5	1.47	1418561_at|1440818_s_at|1418562_at|1449138_at	24.2777777777778|26.5|24|26	3.82638888888889|5.5|7|5	1440818_s_at|1418561_at|1449138_at|1418562_at
TL00393	chr1:87942437-87952031:+	72792	2810459M11Rik	9594	864	2367	1452354_at	3.16703e-05	JTK_CYCLE	25	2.33333	1.78	1452354_at	25	2.33333	1452354_at
TL03616	chr12:106270898-106279120:+	73046	Glrx5	8222	459	460	1428553_at	3.16703e-05	JTK_CYCLE	20.3333	4.5	1.37	1428553_at	20.3333	4.5	1428553_at
TL04180	chr13:93124737-93159008:+	13361	Dhfr	34271	564	4250	1419172_at	3.16703e-05	JTK_CYCLE	26	9.5	1.83	1419172_at|1430750_at	26|27	9.5|4.5	1419172_at|1430750_at
TL09928	chr3:107466037-107499466:-	229709	Ahcyl1	33429	1593	1987	1426831_at	3.16703e-05	JTK_CYCLE	28	19	1.34	1426831_at|1425576_at|1426830_a_at	28|27|24.2777777777778	19|18.5|2.59259259259259	1426831_at|1425576_at|1426830_a_at
TL14011	chr7:66484119-66562097:+	22215	Ube3a	77976	2613	1797	1416680_at	3.16703e-05	JTK_CYCLE	28	3.75	1.61	1416681_at|1416682_at|1416680_at	24|28|28	15|4.75|3.75	1416681_at|1416682_at|1416680_at
TL14624	chr7:148375832-148379903:-	15461	Hras1	4071	567	1499	1422407_s_at	3.16703e-05	JTK_CYCLE	24	17	1.58	1424132_at|1422407_s_at	26|24	11|17	1424132_at|1422407_s_at
TL02718	chr11:97223864-97259856:+	192157	Socs7	35992	1740	5184	1455402_at	3.33853e-05	JTK_CYCLE	25	8	1.78	1420766_at|1455402_at|1434834_at	24.2777777777778|25|28	3.18287037037037|8|4.25	1420766_at|1455402_at|1434834_at
TL03718	chr13:4267417-4278645:-	622402	Akr1c12	11228	972	216	1422000_at	3.33853e-05	JTK_CYCLE	24	14.5	1.51	1422000_at|1450455_s_at	24|24	14.5|14	1422000_at|1450455_s_at
TL04597	chr14:52694473-52723657:-	15381	Hnrnpc	29184	942	281	1460240_a_at	3.33853e-05	JTK_CYCLE	22	21.5	1.8	1418693_at|1460240_a_at	22|22	0.5|21.5	1418693_at|1460240_a_at
TL08258	chr2:33071480-33103234:+	26360	Angptl2	31754	1482	1428	1455090_at	3.33853e-05	JTK_CYCLE	24.5	11.25	1.48	1421002_at|1431848_at|1450085_at|1455090_at	24.2777777777778|24.2777777777778|24.2777777777778|24.5	10.6180555555556|4.00462962962963|10.5787037037037|11.25	1421002_at|1431848_at|1455090_at|1450085_at
TL12672	chr6:58883529-58974496:-	58909	Fam13a	90967	2082	2049	1456611_at	3.33853e-05	JTK_CYCLE	20	13.5	3.05	1456611_at|1456621_at	20|20	13.5|13.75	1456611_at|1456621_at
TL13091	chr6:125256588-125263888:-	17000	Ltbr	7300	1248	659	1416435_at	3.33853e-05	JTK_CYCLE	24	9.5	1.74	1416435_at	24	9.5	1416435_at
TL13925	chr7:52728932-52744166:-	71755	Dhdh	15234	1002	1703	1453487_at	3.33853e-05	JTK_CYCLE	24	5.5	2.07	1453487_at	24	5.5	1453487_at
TL14603	chr7:148021394-148023867:+	76974	1190003J15Rik	2473	357	193	1431786_s_at	3.33853e-05	JTK_CYCLE	25	14	1.24	1431786_s_at|1455186_a_at	25|26	14|12	1431786_s_at|1455186_a_at
TL15679	chr9:20673085-20678751:+	319278	A230050P20Rik	5666	873	536	1435193_at	3.33853e-05	JTK_CYCLE	25	24	3.15	1435193_at	25	24	1435193_at
TL16310	chr9:106135785-106150285:-	11655	Alas1	14500	1929	582	1424126_at	3.33853e-05	JTK_CYCLE	23	14	11.72	1424126_at	23	14	1424126_at
TL09145	chr2:164571514-164593719:+	76233	Dnttip1	22205	987	218	1417666_at	3.55504e-05	JTK_CYCLE	23	7	1.68	1417666_at	23	7	1417666_at
TL09208	chr2:172171076-172181249:+	67017	2010011I20Rik	10173	573	2947	1451450_at	3.55504e-05	JTK_CYCLE	28	20	1.4	1424694_at|1424695_at|1451450_at	22|27.5|28	7.5|17.25|20	1424695_at|1424694_at|1451450_at
TL12837	chr6:88674821-88778351:+	23945	Mgll	103530	912	2581	1453836_a_at	3.55504e-05	JTK_CYCLE	24	16	2.08	1450391_a_at|1431331_at|1426785_s_at|1453836_a_at	22|24.2777777777778|21|24	16.25|3.47222222222222|18|16	1450391_a_at|1431331_at|1426785_s_at|1453836_a_at
TL00169	chr1:45368382-45406551:+	12825	Col3a1	38169	4395	959	1427883_a_at	3.74698e-05	JTK_CYCLE	27	26.5	2.57	1427883_a_at|1427884_at	27|27	26.5|0.5	1427883_a_at|1427884_at
TL00959	chr1:186610645-186635192:-	66112	Mosc1	24547	1029	948	1446074_at	3.74698e-05	JTK_CYCLE	26	1.5	1.3	1428005_at|1446074_at	26|26	24|1.5	1446074_at|1428005_at
TL02866	chr11:102006900-102010790:+	217214	Nags	3485	1584	0	1425230_at	3.74698e-05	JTK_CYCLE	28	19	1.77	1425230_at	28	19	1425230_at
TL04658	chr14:56297938-56300569:-	28113	Tinf2	2631	1245	236	1451163_at	3.74698e-05	JTK_CYCLE	25	9.5	1.63	1451163_at	25	9.5	1451163_at
TL04889	chr14:100269861-100549015:-	16597	Klf12	279154	1209	4490	1439847_s_at	3.74698e-05	JTK_CYCLE	23	4.5	2.4	1439846_at|1422227_at|1439847_s_at	25|28|23	1|22|4.5	1439846_at|1422227_at|1439847_s_at
TL08338	chr2:57090088-57223130:+	14571	Gpd2	133042	2184	3242	1417434_at	3.74698e-05	JTK_CYCLE	22	11	1.96	1417434_at	22	11	1417434_at
TL15232	chr8:87932657-87956730:-	66714	4921524J17Rik	24073	465	1013	1454136_a_at	3.74698e-05	JTK_CYCLE	24	15	2.1	1454136_a_at	24	15	1454136_a_at
TL01065	chr10:17443051-17445461:+	17684	Cited2	2410	810	900	1452207_at	3.9888e-05	JTK_CYCLE	25	24	2.9	1452207_at	25	24	1452207_at
TL01992	chr11:43233749-43239750:-	30939	Pttg1	6001	600	81	1438390_s_at	3.9888e-05	JTK_CYCLE	26	3.5	1.44	1438390_s_at|1419620_at	26|24.2777777777778	3.5|8.0949074074074	1438390_s_at|1419620_at
TL02127	chr11:57615138-57624117:+	50724	Sap30l	8979	549	545	1415718_at	3.9888e-05	JTK_CYCLE	24	10.5	1.46	1415718_at	24	10.5	1415718_at
TL03638	chr12:110089338-110095025:+	104910	AI132487	5687	933	596	1435007_s_at	3.9888e-05	JTK_CYCLE	22.5	11.75	3.23	1435007_s_at	22.5	11.75	1435007_s_at
TL07168	chr18:38578628-38624060:+	65113	Ndfip1	45432	666	132	1424821_at	3.9888e-05	JTK_CYCLE	23	12.5	1.34	1451493_at|1424820_a_at|1424821_at	22.5|28|23	15.5|7.25|12.5	1451493_at|1424820_a_at|1424821_at
TL03778	chr13:21478872-21494624:-	72739	Zkscan3	15752	1662	795	1422551_at	4.17887e-05	JTK_CYCLE	24	0.5	1.75	1422551_at|1415689_s_at	24|22.5	0.5|2.5	1422551_at|1415689_s_at
TL04692	chr14:57409424-57430553:-	219105	Zmym5	21129	1884	3178	1442007_at	4.17887e-05	JTK_CYCLE	26	6	2.18	1442007_at|1425577_at	26|27	6|3	1442007_at|1425577_at
TL06964	chr17:85462825-85489545:-	213760	Prepl	26720	1917	1158	1426345_at	4.17887e-05	JTK_CYCLE	28	18.5	1.44	1426345_at|1452034_at|1426346_at	28|28|24.2777777777778	18.5|15|5.90509259259259	1426345_at|1452034_at|1426346_at
TL10008	chr3:122122744-122233100:+	29815	Bcar3	110356	2463	422	1415936_at	4.17887e-05	JTK_CYCLE	25	0	2.03	1415936_at	25	0	1415936_at
TL12082	chr5:129490435-129514439:-	13852	Stx2	24004	870	1914	1418164_at	4.17887e-05	JTK_CYCLE	25.5	5.25	1.87	1418164_at	25.5	5.25	1418164_at
TL12348	chr5:150419419-150438890:-	15505	Hsph1	19471	2577	662	1423566_a_at	4.17887e-05	JTK_CYCLE	26	15.5	7.99	1423566_a_at|1425993_a_at	26|24	15.5|18.5	1423566_a_at|1425993_a_at
TL12483	chr6:33199149-33922930:+	20336	Exoc4	723781	2928	779	1422685_at	4.17887e-05	JTK_CYCLE	23	7.5	1.65	1422685_at|1431062_a_at|1453977_at|1422686_s_at|1422684_a_at	23|24.2777777777778|24.2777777777778|26|25	7.5|6.09722222222222|5.6412037037037|2.75|4.5	1422685_at|1431062_a_at|1453977_at|1422686_s_at|1422684_a_at
TL12685	chr6:66846449-66971288:+	14701	Gng12	124839	219	3705	1455089_at	4.17887e-05	JTK_CYCLE	23.5	12.5	1.38	1421947_at|1455089_at	26|23.5	14|12.5	1421947_at|1455089_at
TL12773	chr6:83720407-83725806:-	21766	Tex261	5399	591	774	1450965_at	4.17887e-05	JTK_CYCLE	24	18.5	1.3	1423384_s_at|1450965_at|1452768_at	27|24|24.2777777777778	13|18.5|5.30092592592592	1423384_s_at|1450965_at|1452768_at
TL12831	chr6:88034509-88055298:+	103963	Rpn1	20789	1827	1757	1416470_a_at	4.17887e-05	JTK_CYCLE	24	0	1.51	1439257_x_at|1416470_a_at|1456438_x_at|1448353_x_at|1438943_x_at	24|24|25.6666666666667|24|25	1.5|0|23.8333333333333|0.5|24	1439257_x_at|1416470_a_at|1456438_x_at|1448353_x_at|1438943_x_at
TL14955	chr8:46422068-46467645:-	212326	Fam149a	45577	2364	2584	1455793_at	4.17887e-05	JTK_CYCLE	27	22.5	2.16	1437950_at|1455793_at	26|27	23|22.5	1455793_at|1437950_at
TL15636	chr9:14080744-14130578:+	75747	Sesn3	49834	1479	428	1453313_at	4.17887e-05	JTK_CYCLE	24	2.5	2.71	1453313_at	24	2.5	1453313_at
TL17358	chr10:67007258-67011703:-	211488	Ado	4445	771	3492	1435923_at	4.17887e-05	JTK_CYCLE	22	0.25	1.62	1442133_at|1442135_at|1435923_at	24.2777777777778|24.2777777777778|22	5.13657407407407|4.23148148148148|0.25	1442133_at|1442135_at|1435923_at
TL17683	chr13:23830675-23832235:+	50708	Hist1h1c	1560	639	879	1416101_a_at	4.17887e-05	JTK_CYCLE	26	18.5	4.38	1436994_a_at|1416101_a_at	25|26	18.5|18.5	1436994_a_at|1416101_a_at
TL07915	chr19:55390840-55701051:+	53611	Vti1a	310211	654	2651	1419190_at	4.45316e-05	JTK_CYCLE	25	11	1.56	1454077_at|1419189_at|1419190_at	24.2777777777778|24.2777777777778|25	8.21759259259259|9.68518518518518|11	1454077_at|1419189_at|1419190_at
TL09675	chr3:89876615-89904526:+	59069	Tpm3	27911	855	994	1427260_a_at	4.45316e-05	JTK_CYCLE	25	0.5	1.79	1449997_at|1449996_a_at|1427567_a_at|1427260_a_at	24.2777777777778|24.2777777777778|28|25	4.46064814814815|4|18|0.5	1449997_at|1449996_a_at|1427567_a_at|1427260_a_at
TL16916	chrX:80194208-82450389:+	13405	Dmd	2256181	11037	2568	1417307_at	4.45316e-05	JTK_CYCLE	25	15	1.91	1430320_at|1448665_at|1417307_at	28|25|25	27.5|14.5|15	1430320_at|1448665_at|1417307_at
TL00424	chr1:90159683-90174132:-	212427|381280	6430706D22Rik|A730008H23Rik	14412	2004	2072	1433685_a_at	4.67729e-05	JTK_CYCLE	22	9.5	2.16	1451456_at|1433685_a_at|1454686_at	25|22|21	3|9.5|12	1451456_at|1433685_a_at|1454686_at
TL02099	chr11:53914425-53945169:+	18452	P4ha2	30744	1614	407	1417149_at	4.67729e-05	JTK_CYCLE	27	15.5	2.9	1417149_at	27	15.5	1417149_at
TL03321	chr12:55746360-55757559:-	104725	1110002B05Rik	11199	216	1058	1448388_a_at	4.67729e-05	JTK_CYCLE	28	4.5	1.55	1448388_a_at	28	4.5	1448388_a_at
TL04142	chr13:74777319-74829323:+	80898	Erap1	52004	2793	1146	1416942_at	4.67729e-05	JTK_CYCLE	26	13	1.83	1439068_at|1416942_at	28|26	10.5|13	1439068_at|1416942_at
TL07259	chr18:61204803-61244721:+	18596	Pdgfrb	39918	3300	1684	1436970_a_at	4.67729e-05	JTK_CYCLE	24	3	3.01	1436970_a_at|1417148_at	24|24.2777777777778	3|3.4212962962963	1436970_a_at|1417148_at
TL09519	chr3:66789593-67162325:+	66880	Rsrc1	372732	1005	2090	1448584_at	4.67729e-05	JTK_CYCLE	28	7	1.74	1448584_at	28	7	1448584_at
TL09544	chr3:78866450-78949797:-	76089	Rapgef2	83347	4485	2007	1452833_at	4.67729e-05	JTK_CYCLE	21	12	2.14	1452833_at	21	12	1452833_at
TL11778	chr5:100384954-100407957:-	11991	Hnrnpd	23003	1068	5428	1425142_a_at	4.67729e-05	JTK_CYCLE	24	9	2.39	1458273_at|1457568_at|1425142_a_at	24.2777777777778|24.2777777777778|24	4.40509259259259|5.90509259259259|9	1458273_at|1457568_at|1425142_a_at
TL12802	chr6:86145409-86225151:+	21802	Tgfa	79742	480	3202	1421943_at	4.67729e-05	JTK_CYCLE	23	7.5	1.78	1421942_s_at|1450421_at|1421943_at	24.2777777777778|20|23	2.32638888888889|15|7.5	1421942_s_at|1450421_at|1421943_at
TL16423	chr9:110235796-110287450:+	235623	Scap	51654	3831	145	1433520_at	4.67729e-05	JTK_CYCLE	23	7	3.28	1433520_at	23	7	1433520_at
TL00063	chr1:21230669-21255640:+	14859	Gsta3	24971	666	597	1423437_at	4.96377e-05	JTK_CYCLE	22	21	1.36	1423436_at|1423437_at	25|22	18.5|21	1423437_at|1423436_at
TL01181	chr10:42481301-42552320:+	140740	Sec63	71019	2283	3480	1452854_at	4.96377e-05	JTK_CYCLE	25	0	1.47	1424925_at|1419819_s_at|1452854_at|1424926_at|1424924_at	25|25|25|27|24.2777777777778	3.5|3.25|0|21|3.03472222222222	1424925_at|1452854_at|1419819_s_at|1424926_at|1424924_at
TL01360	chr10:77360320-77365281:-	237387	Lrrc3	4961	774	3251	1431251_at	4.96377e-05	JTK_CYCLE	25	19	2.01	1431251_at	25	19	1431251_at
TL04536	chr14:45970860-45996559:+	56291	Styx	25699	672	3299	1429710_at	4.96377e-05	JTK_CYCLE	28	5	1.77	1429711_at|1429710_at|1431048_at|1421664_a_at	28|28|24.2777777777778|28	4|5|8.18287037037037|3	1429711_at|1429710_at|1431048_at|1421664_a_at
TL06690	chr17:42929899-43013373:-	12488	Cd2ap	83474	1914	3377	1420907_at	4.96377e-05	JTK_CYCLE	28	1	1.47	1420907_at|1420908_at|1420906_at	28|24.2777777777778|24.2777777777778	1|2.22222222222222|5.8587962962963	1420907_at|1420908_at|1420906_at
TL07739	chr19:34885383-34953945:-	75735	Pank1	68562	1647	1434	1418715_at	4.96377e-05	JTK_CYCLE	22	13.5	1.46	1431028_a_at|1418715_at	21|22	13.5|13.5	1431028_a_at|1418715_at
TL09319	chr3:8929435-9004515:-	21985	Tpd52	34619	744	1616	1419494_a_at	4.96377e-05	JTK_CYCLE	28	13.5	1.56	1458668_at|1419493_a_at|1419494_a_at	24.2777777777778|25|28	11.1805555555556|14.5|13.5	1458668_at|1419493_a_at|1419494_a_at
TL09389	chr3:32428407-32476598:+	67414	Mfn1	48191	2226	535	1426773_at	4.96377e-05	JTK_CYCLE	25	9	1.43	1426773_at	25	9	1426773_at
TL14724	chr8:4253101-4256220:+	102209	Snapc2	3119	1080	414	1436703_x_at	4.96377e-05	JTK_CYCLE	23	6	2.17	1436703_x_at|1448726_at	23|24.2777777777778	6|4.72453703703704	1436703_x_at|1448726_at
TL01083	chr10:19868725-20001396:+	17761	Mtap7	132671	2193	1584	1421836_at	5.21337e-05	JTK_CYCLE	25	24.5	1.98	1421836_at|1421835_at|1429894_a_at	25|27|20	24.5|21.5|15	1421836_at|1421835_at|1429894_a_at
TL01100	chr10:23614665-23625145:+	22361	Vnn1	10480	1539	685	1418486_at	5.21337e-05	JTK_CYCLE	25	12	2.72	1418486_at	25	12	1418486_at
TL01520	chr10:83062778-83111409:-	216190	Appl2	48631	1989	873	1426743_at	5.21337e-05	JTK_CYCLE	25	3.75	2.84	1426743_at	25	3.75	1426743_at
TL02954	chr11:107069205-107332034:-	71795	Pitpnc1	262829	807	4761	1452939_a_at	5.21337e-05	JTK_CYCLE	27	6.16667	2.05	1428879_at|1453750_x_at|1455204_at|1452939_a_at|1452940_x_at|1431074_a_at|1435066_at|1428878_a_at	24.2777777777778|24.2777777777778|25|27|22|20|21|28	10.2754629629630|9.90509259259259|8.5|6.16666666666666|13|15.75|14.5|8.75	1428879_at|1453750_x_at|1455204_at|1452939_a_at|1431074_a_at|1452940_x_at|1435066_at|1428878_a_at
TL03614	chr12:106001323-106103286:-	94040	Clmn	101963	3159	8678	1429166_s_at	5.21337e-05	JTK_CYCLE	25	8	3.13	1457985_at|1436539_at|1425321_a_at|1451656_at|1439117_at|1429166_s_at	24.2777777777778|21|21|20|21|25	10.6203703703704|14|13.5|16|13.5|8	1457985_at|1436539_at|1425321_a_at|1451656_at|1439117_at|1429166_s_at
TL04193	chr13:94971387-95055236:-	107767	Scamp1	83849	1017	2566	1426775_s_at	5.21337e-05	JTK_CYCLE	22.5	9.75	1.98	1426775_s_at|1453054_at	22.5|23	9.75|12.5	1426775_s_at|1453054_at
TL11015	chr4:135866890-135896593:+	74326	Hnrnpr	29703	1899	650	1452030_a_at	5.21337e-05	JTK_CYCLE	26	23	1.55	1452030_a_at|1437526_x_at|1427129_a_at	26|20|25	23|5|24	1452030_a_at|1437526_x_at|1427129_a_at
TL12922	chr6:113187836-113231386:+	97287	Mtmr14	43550	1947	606	1425066_a_at	5.21337e-05	JTK_CYCLE	25	6	1.44	1425066_a_at	25	6	1425066_a_at
TL14017	chr7:71432555-71485692:+	233315	Mtmr10	53137	2316	2777	1452288_at	5.21337e-05	JTK_CYCLE	28	5.5	1.53	1452288_at	28	5.5	1452288_at
TL14759	chr8:13105720-13147939:+	99375	Cul4a	42219	2280	1312	1451971_at	5.21337e-05	JTK_CYCLE	24	12	1.8	1426060_at|1426061_x_at|1451971_at	24.2777777777778|20|24	0.965277777777779|6|12	1426061_x_at|1426060_at|1451971_at
TL03997	chr13:55445193-55464144:-	66890	Lman2	18951	1077	3044	1423075_at	5.54183e-05	JTK_CYCLE	28	17	1.52	1423075_at|1423074_at	28|25	17|22	1423075_at|1423074_at
TL05576	chr15:102236746-102266835:+	20683	Sp1	30089	2346	5372	1418180_at	5.54183e-05	JTK_CYCLE	24	2.5	1.47	1448994_at|1454852_at|1418180_at	24.2777777777778|24|24	3.26851851851852|2|2.5	1454852_at|1448994_at|1418180_at
TL08762	chr2:126378759-126413979:+	26458	Slc27a2	35220	1863	307	1416316_at	5.54183e-05	JTK_CYCLE	23	10	1.37	1416316_at	23	10	1416316_at
TL15685	chr9:20807180-20813281:+	66163	Mrpl4	6101	885	198	1416510_at	5.54183e-05	JTK_CYCLE	26	19.25	1.6	1416510_at	26	19.25	1416510_at
TL01834	chr11:4795345-4828868:+	107829	Thoc5	33523	2052	127	1452672_at	5.82365e-05	JTK_CYCLE	28	14.5	1.94	1452672_at	28	14.5	1452672_at
TL03636	chr12:110031520-110054842:+	22632	Yy1	23322	1245	977	1422569_at	5.82365e-05	JTK_CYCLE	22	10	1.83	1422570_at|1422569_at	24|22	7|10	1422570_at|1422569_at
TL07449	chr19:5099206-5106996:-	76308	Rab1b	7790	606	1171	1424064_at	5.82365e-05	JTK_CYCLE	25	14	1.45	1424064_at	25	14	1424064_at
TL10119	chr3:145421655-145557241:+	69219	Ddah1	135586	858	2719	1454995_at	5.82365e-05	JTK_CYCLE	25	3.5	1.82	1434519_at|1429298_at|1454995_at|1429299_at|1455400_at	24.2777777777778|22.5|25|24.2777777777778|23	8.51388888888889|8.5|3.5|4.1087962962963|8.5	1434519_at|1429298_at|1454995_at|1455400_at|1429299_at
TL11978	chr5:120961200-120984033:+	170756	Slc24a6	22833	1758	967	1417811_at	5.82365e-05	JTK_CYCLE	24	6.5	6.24	1417811_at	24	6.5	1417811_at
TL12828	chr6:87837933-87863588:+	54161	Copg	25655	2625	1292	1415670_at	5.82365e-05	JTK_CYCLE	28	18.25	1.91	1415670_at|1429575_at|1416017_at	28|24.2777777777778|27	18.25|6.9074074074074|19	1415670_at|1429575_at|1416017_at
TL13787	chr7:36332203-36340947:-	110959	Nudt19	8744	1074	724	1434216_a_at	5.82365e-05	JTK_CYCLE	22	15.5	1.41	1434216_a_at	22	15.5	1434216_a_at
TL02402	chr11:73012983-73038008:+	74637	Shpk	25025	1431	1313	1452853_at	6.17375e-05	JTK_CYCLE	22	13	1.67	1452853_at	22	13	1452853_at
TL07004	chr18:6024447-6136096:-	75415	Arhgap12	111649	2517	2106	1451525_at	6.17375e-05	JTK_CYCLE	25	5.5	1.52	1451525_at|1451526_at|1431052_at	25|24.2777777777778|24.2777777777778	5.5|3.71759259259259|5.63657407407407	1451525_at|1451526_at|1431052_at
TL07033	chr18:12914536-13100229:-	64291	Osbpl1a	185693	2853	177	1460192_at	6.17375e-05	JTK_CYCLE	23	12	1.41	1460192_at|1416823_a_at	23|20	12|14.5	1460192_at|1416823_a_at
TL08061	chr2:24909898-24918401:+	56876	Nelf	8503	1599	1112	1436959_x_at	6.17375e-05	JTK_CYCLE	24	3.5	2.07	1449474_a_at|1436959_x_at	25|24	0.5|3.5	1449474_a_at|1436959_x_at
TL10071	chr3:136333733-136598743:+	19055	Ppp3ca	265010	1566	554	1426401_at	6.17375e-05	JTK_CYCLE	21	12.5	1.54	1438478_a_at|1426401_at|1452056_s_at	28|21|25	2.5|12.5|7	1438478_a_at|1426401_at|1452056_s_at
TL15650	chr9:15087782-15106000:-	70984	4931406C07Rik	18218	948	1479	1416607_at	6.17375e-05	JTK_CYCLE	20	4	1.27	1454067_a_at|1416607_at	24|20	20.5|4	1454067_a_at|1416607_at
TL02619	chr11:88152883-88579543:-	76626	Msi2	426660	1041	5310	1435521_at	6.50295e-05	JTK_CYCLE	26	1	1.71	1435521_at|1421231_at|1421230_a_at|1435520_at|1436818_a_at	26|24.2777777777778|27|28|28	1|2.48842592592592|26.75|1|1.5	1435521_at|1421231_at|1421230_a_at|1436818_a_at|1435520_at
TL04447	chr14:31742365-31756475:-	16424	Itih1	14110	2724	330	1417973_at	6.50295e-05	JTK_CYCLE	25	2	1.83	1417973_at	25	2	1417973_at
TL05626	chr16:4626883-4679720:-	78885	Coro7	52837	2769	610	1437146_x_at	6.50295e-05	JTK_CYCLE	21	12.5	2.01	1428147_at|1428149_at|1428148_s_at|1428150_at|1437524_x_at|1437146_x_at	22|20|28|24.2777777777778|21|21	9.5|15|8.5|4.84259259259259|12.25|12.5	1428149_at|1428148_s_at|1428147_at|1428150_at|1437524_x_at|1437146_x_at
TL05848	chr16:31948631-31958558:+	68092	Ncbp2	9927	471	1462	1423046_s_at	6.50295e-05	JTK_CYCLE	24	18	1.95	1450847_at|1423045_at|1423046_s_at	25|23|24	18.5|19.5|18	1450847_at|1423045_at|1423046_s_at
TL08010	chr2:13948457-13977662:-	30963	Ptpla	29205	747	93	1456315_a_at	6.50295e-05	JTK_CYCLE	24	17	1.85	1456315_a_at|1457434_s_at	24|27	17|12.5	1456315_a_at|1457434_s_at
TL11001	chr4:135426843-135429742:-	52830	Pnrc2	2899	423	1085	1416186_at	6.50295e-05	JTK_CYCLE	22	2.5	2.09	1416186_at|1416187_s_at|1438766_at	22|20|24.2777777777778	2.5|6.5|3.7199074074074	1416186_at|1416187_s_at|1438766_at
TL12367	chr6:4026903-4036927:-	12068	Bet1	10024	357	977	1416866_at	6.50295e-05	JTK_CYCLE	24	21	1.87	1416867_at|1416866_at	25|24	19.5|21	1416867_at|1416866_at
TL01527	chr10:84380360-84479192:+	237422	Ric8b	98832	1683	1260	1435096_at	6.90477e-05	JTK_CYCLE	28	19.25	2.41	1435096_at	28	19.25	1435096_at
TL03863	chr13:34094742-34127039:+	19766	Ripk1	32297	1971	2388	1419508_at	6.90477e-05	JTK_CYCLE	24	16	1.47	1419508_at|1449485_at|1439273_at	24|22|24.2777777777778	16|18.5|7.09722222222222	1419508_at|1449485_at|1439273_at
TL10096	chr3:142193301-142213047:+	229900	Gbp6	19742	1917	3509	1434380_at	6.90477e-05	JTK_CYCLE	26	6	1.84	1434380_at|1425156_at	26|23	6|10.5	1434380_at|1425156_at
TL10377	chr4:45408795-45421633:-	230125	Mcart1	12838	948	3317	1454712_at	6.90477e-05	JTK_CYCLE	24	14.25	2.48	1454712_at	24	14.25	1454712_at
TL10609	chr4:104829951-104905372:+	67916	Ppap2b	75421	939	1745	1429514_at	6.90477e-05	JTK_CYCLE	21	11.5	3.06	1429514_at|1448908_at	21|20	11.5|14.5	1429514_at|1448908_at
TL16461	chr9:114640320-114658461:+	67213	Cmtm6	18141	552	2767	1451114_at	6.90477e-05	JTK_CYCLE	24	2	1.6	1423792_a_at|1451114_at	20|24	7.5|2	1423792_a_at|1451114_at
TL17565	chr11:102977638-102981038:+	192231	Hexim1	3400	1071	1732	1425937_a_at	6.90477e-05	JTK_CYCLE	26	19	1.96	1425937_a_at	26	19	1425937_a_at
TL04302	chr13:115608444-115619628:+	17434	Mocs2	11184	267	1553	1424310_at	7.25444e-05	JTK_CYCLE	22	21	1.32	1424309_a_at|1424310_at	23.5|22	21|21	1424309_a_at|1424310_at
TL13012	chr6:121250313-121287736:+	14412	Slc6a13	37423	1809	302	1424338_at	7.25444e-05	JTK_CYCLE	26	21.5	1.65	1424338_at	26	21.5	1424338_at
TL13254	chr6:146673529-146727328:+	232533	Stk38l	53799	1395	3085	1435877_at	7.25444e-05	JTK_CYCLE	24	18.5	2.03	1435877_at|1435878_at|1455183_at	24|23.5|26	18.5|19|15.5	1435877_at|1435878_at|1455183_at
TL14726	chr8:4259730-4275905:-	21856	Timm44	16175	1359	405	1448801_a_at	7.25444e-05	JTK_CYCLE	28	4	1.32	1448801_a_at|1417670_at	28|24.2777777777778	4|8.59953703703704	1448801_a_at|1417670_at
TL15517	chr8:124114367-124121947:+	67443	Map1lc3b	7580	378	1277	1415928_a_at	7.25444e-05	JTK_CYCLE	21	11	1.43	1415929_at|1415928_a_at|1415930_a_at	20|21|25	14.5|11|11.5	1415929_at|1415928_a_at|1415930_a_at
TL17056	chrX:130757493-130811479:-	215201	Trmt2b	53986	1482	1624	1433672_at	7.25444e-05	JTK_CYCLE	26	10.5	1.64	1433672_at	26	10.5	1433672_at
TL01089	chr10:21015784-21088695:+	56422	Hbs1l	72911	2049	589	1421029_a_at	7.68705e-05	JTK_CYCLE	22	10.75	1.48	1421029_a_at|1453604_a_at|1440050_at	22|24.2777777777778|24.2777777777778	10.75|7.82407407407407|2.2337962962963	1421029_a_at|1453604_a_at|1440050_at
TL03657	chr12:112776311-112784824:+	217869	Eif5	8513	1290	1995	1415723_at	7.68705e-05	JTK_CYCLE	27	3	1.45	1433631_at|1454664_a_at|1415723_at|1454663_at	24|24|27|24.2777777777778	7.5|5.5|3|7.66898148148148	1433631_at|1454664_a_at|1415723_at|1454663_at
TL08039	chr2:22923720-22970032:+	74159	Acbd5	45441	1530	1995	1428236_at	7.68705e-05	JTK_CYCLE	27	4.5	1.7	1428236_at	27	4.5	1428236_at
TL09523	chr3:67386689-67408153:+	66868	Mfsd1	21464	1395	1533	1451247_at	7.68705e-05	JTK_CYCLE	21	12	1.42	1451247_at|1424129_at|1437055_x_at	21|20|28	12|15.75|6.5	1451247_at|1424129_at|1437055_x_at
TL03764	chr13:18809167-18958670:+	218035	Vps41	149503	2562	601	1433666_s_at	8.07094e-05	JTK_CYCLE	26	4	1.47	1433666_s_at|1433665_at	26|28	4|5.5	1433666_s_at|1433665_at
TL08417	chr2:71711328-71741915:+	228026	Pdk1	30587	1305	3734	1423748_at	8.07094e-05	JTK_CYCLE	22	18.5	1.73	1423747_a_at|1423748_at|1435836_at	24|22|23	16.5|18.5|20	1423747_a_at|1423748_at|1435836_at
TL09381	chr3:30894692-30951662:+	18759	Prkci	56970	1788	2463	1417410_s_at	8.07094e-05	JTK_CYCLE	23	22.5	1.43	1417410_s_at|1448695_at	23|24.2777777777778	22.5|3.16203703703704	1417410_s_at|1448695_at
TL09407	chr3:36347845-36374809:-	11747	Anxa5	26964	960	420	1425567_a_at	8.07094e-05	JTK_CYCLE	24	1	1.43	1425567_a_at	24	1	1425567_a_at
TL09797	chr3:95697918-95702213:+	226548	Aph1a	3410	798	706	1451554_a_at	8.07094e-05	JTK_CYCLE	21	14	1.56	1424980_s_at|1451554_a_at|1424979_at	23|21|24	12|14|11	1451554_a_at|1424980_s_at|1424979_at
TL10131	chr3:146244336-146278562:-	56629	Dnase2b	34226	1065	901	1450237_at	8.07094e-05	JTK_CYCLE	23	19	1.8	1450237_at	23	19	1450237_at
TL11462	chr5:31926811-31999983:-	71336	Rbks	73172	972	44	1424840_at	8.07094e-05	JTK_CYCLE	24	15	1.86	1424841_s_at|1424840_at	24|24	15|15	1424841_s_at|1424840_at
TL13000	chr6:120314116-120394592:+	214899	Kdm5a	80476	5073	5381	1452360_a_at	8.07094e-05	JTK_CYCLE	24	3	1.7	1441318_at|1452360_a_at|1437105_at|1437106_at	24.2777777777778|24|24.2777777777778|28	9.37037037037037|3|7.00231481481482|1	1441318_at|1452360_a_at|1437106_at|1437105_at
TL13011	chr6:121195923-121220935:+	24110	Usp18	25012	1107	400	1418191_at	8.07094e-05	JTK_CYCLE	26	5	2.09	1418191_at	26	5	1418191_at
TL15251	chr8:91220926-91275844:+	74256	Cyld	54902	2877	4932	1429618_at	8.07094e-05	JTK_CYCLE	25	9	1.35	1429201_at|1429617_at|1429618_at	28|24.2777777777778|25	8|8.87037037037037|9	1429201_at|1429617_at|1429618_at
TL05435	chr15:93216543-93228721:-	67197	Zcrb1	12178	654	42	1428489_at	8.58527e-05	JTK_CYCLE	27	5	1.6	1428489_at	27	5	1428489_at
TL08818	chr2:130329209-130379759:+	19262	Ptpra	50550	2490	555	1425340_a_at	8.58527e-05	JTK_CYCLE	24	4.5	1.84	1425340_a_at	24	4.5	1425340_a_at
TL11671	chr5:86539758-86601768:-	231380	Uba6	62010	3162	1916	1428944_at	8.58527e-05	JTK_CYCLE	21	1.5	2.43	1428945_at|1428944_at|1428946_at	22.5|21|22.5	19.75|1.5|20.25	1428945_at|1428944_at|1428946_at
TL15016	chr8:67218658-67373716:-	77113	Klhl2	155058	1782	1084	1426978_at	8.58527e-05	JTK_CYCLE	27	6	1.86	1458351_s_at|1426978_at	27|27	5.5|6	1458351_s_at|1426978_at
TL02825	chr11:100948603-100953521:+	21428	Mlx	4918	897	1042	1425930_a_at	9.01811e-05	JTK_CYCLE	24	16.75	1.94	1425930_a_at|1418437_a_at	24|24	16.75|15.75	1425930_a_at|1418437_a_at
TL06447	chr17:29387779-29400916:-	68816	Ppil1	13137	501	670	1428892_at	9.01811e-05	JTK_CYCLE	26	19	2.77	1428892_at	26	19	1428892_at
TL07664	chr19:21346767-21356779:+	22682	Zfand5	10012	642	1718	1416083_at	9.01811e-05	JTK_CYCLE	24	2.5	2.09	1416083_at|1416085_s_at|1453374_at|1416084_at	24|24|24.2777777777778|25	2.5|2.75|4.02546296296296|0.5	1416083_at|1416085_s_at|1453374_at|1416084_at
TL14236	chr7:109054442-109060398:+	66508	2400001E08Rik	5956	486	519	1448718_at	9.01811e-05	JTK_CYCLE	25	21.5	1.48	1434124_x_at|1448718_at|1417463_a_at	24|25|24	23.5|21.5|0	1434124_x_at|1448718_at|1417463_a_at
TL14993	chr8:59010318-59029363:-	382010	BC088983	19045	1161	168	1434462_at	9.01811e-05	JTK_CYCLE	26	22.5	1.99	1434462_at	26	22.5	1434462_at
TL18393	chr2:160189412-160192801:-	16658	Mafb	3389	972	2028	1451716_at	9.01811e-05	JTK_CYCLE	22	13.5	6.21	1451715_at|1451716_at	21|22	15|13.5	1451715_at|1451716_at
TL03241	chr12:25778663-25780957:-	15902	Id2	2294	405	785	1422537_a_at	9.5734e-05	JTK_CYCLE	25	23.5	2.24	1422537_a_at	25	23.5	1422537_a_at
TL04289	chr13:113590999-113657888:+	19012	Ppap2a	66889	855	112	1422619_at	9.5734e-05	JTK_CYCLE	25	20.5	1.98	1422619_at|1425449_at|1422620_s_at	25|24.2777777777778|25	20.5|2.33333333333333|20.5	1422619_at|1425449_at|1422620_s_at
TL08775	chr2:127095964-127124670:+	99138	Stard7	28706	1122	1643	1449628_s_at	9.5734e-05	JTK_CYCLE	24	7.5	1.57	1449628_s_at	24	7.5	1449628_s_at
TL12666	chr6:57456495-57485420:-	243382	Ppm1k	28925	1119	4216	1441988_at	9.5734e-05	JTK_CYCLE	27	0	2.74	1441988_at|1452973_at	27|25	0|4.5	1441988_at|1452973_at
TL14607	chr7:148043295-148049630:+	101489	Ric8	6335	1593	1300	1455809_x_at	9.5734e-05	JTK_CYCLE	24	8.75	1.79	1455809_x_at	24	8.75	1455809_x_at
TL00964	chr1:187156037-187181648:+	23827	Bpnt1	25611	927	1143	1418764_a_at	0.000100777	JTK_CYCLE	28	18.25	1.58	1418764_a_at|1449211_at	28|26	18.25|18	1418764_a_at|1449211_at
TL01546	chr10:87321800-87399792:+	16000	Igf1	77992	480	6347	1434413_at	0.000100777	JTK_CYCLE	24	15	1.25	1434413_at|1437401_at|1452014_a_at|1419519_at	24|25|24|24.2777777777778	15|12.5|20|3.7662037037037	1434413_at|1437401_at|1452014_a_at|1419519_at
TL02534	chr11:82617323-82684246:-	67338	Rffl	66923	1092	2186	1434432_at	0.000100777	JTK_CYCLE	24	6.75	1.92	1434432_at|1431748_a_at	24|24.2777777777778	6.75|4.11805555555556	1434432_at|1431748_a_at
TL04119	chr13:73468456-73469626:+	94066	Mrpl36	1170	309	497	1422819_at	0.000100777	JTK_CYCLE	23	21.5	1.67	1422819_at	23	21.5	1422819_at
TL05517	chr15:100218330-100253486:-	18174	Slc11a2	35156	1707	1184	1426441_at	0.000100777	JTK_CYCLE	27	20.5	2.01	1417584_at|1452078_a_at|1426441_at	26|28|27	14|18|20.5	1417584_at|1452078_a_at|1426441_at
TL06059	chr16:87354429-87368894:+	67768	N6amt1	14465	645	1078	1453821_at	0.000100777	JTK_CYCLE	26	5.5	1.88	1430380_at|1453821_at	24.2777777777778|26	7.93518518518518|5.5	1430380_at|1453821_at
TL07300	chr18:67550384-67562403:+	67951	Tubb6	12019	1344	373	1416431_at	0.000100777	JTK_CYCLE	25	19	2.3	1416431_at	25	19	1416431_at
TL10184	chr4:6192758-6202778:-	13122	Cyp7a1	10020	1512	2600	1438743_at	0.000100777	JTK_CYCLE	24	15	4.4	1438743_at|1422100_at	24|25	15|15	1438743_at|1422100_at
TL13738	chr7:31512719-31514553:-	69804	Tmem147	1834	675	79	1428465_at	0.000100777	JTK_CYCLE	22	1	1.33	1428465_at	22	1	1428465_at
TL15315	chr8:98243350-98331366:-	234594	Cnot1	88016	7128	956	1434251_at	0.000100777	JTK_CYCLE	25	2	1.91	1434251_at	25	2	1434251_at
TL15575	chr8:127159655-127187269:-	69551	2310022B05Rik	27614	969	2152	1428910_at	0.000100777	JTK_CYCLE	21	11.75	2.33	1428910_at	21	11.75	1428910_at
TL01248	chr10:60561389-60610413:-	20397	Sgpl1	49024	1707	2226	1415892_at	0.000106831	JTK_CYCLE	25	23	2.2	1415893_at|1415892_at	27.5|25	20|23	1415893_at|1415892_at
TL03258	chr12:31578190-31596477:-	11431	Acp1	18287	477	2550	1450721_at	0.000106831	JTK_CYCLE	26.75	8.5	1.48	1422717_at|1422716_a_at|1422715_s_at|1450720_at|1450721_at	25|28|22|24.2777777777778|26.75	12.5|7.5|20|6.1412037037037|8.5	1422717_at|1422716_a_at|1422715_s_at|1450720_at|1450721_at
TL06973	chr17:87362450-87399409:+	104215	Rhoq	36959	618	3009	1427918_a_at	0.000106831	JTK_CYCLE	24	9.5	1.63	1427918_a_at	24	9.5	1427918_a_at
TL07307	chr18:67934529-67955141:+	72124	Seh1l	20612	1083	2325	1424200_s_at	0.000106831	JTK_CYCLE	27	2.5	1.32	1424200_s_at|1424199_at|1424202_at|1420386_at|1424201_a_at	27|24.2777777777778|24.2777777777778|25|24.2777777777778	2.5|7.52314814814815|4.44212962962963|19.5|4.8125	1424200_s_at|1424199_at|1424202_at|1420386_at|1424201_a_at
TL13178	chr6:134665490-134742646:-	70686	Dusp16	77156	1983	2411	1418401_a_at	0.000106831	JTK_CYCLE	26	25.75	1.61	1418401_a_at	26	25.75	1418401_a_at
TL02631	chr11:90197848-90252231:-	217082	Hlf	54383	888	4224	1434735_at	0.000112188	JTK_CYCLE	24	13.5	2.43	1434735_at|1434736_at	24|22	13.5|13.5	1434735_at|1434736_at
TL04925	chr14:121685562-121778452:-	223255	Stk24	92890	1296	987	1426248_at	0.000112188	JTK_CYCLE	24	5.5	2.35	1426247_at|1426248_at	21|24	11|5.5	1426247_at|1426248_at
TL05051	chr15:38925736-38944262:-	69906	Slc25a32	18526	951	1779	1453149_at	0.000112188	JTK_CYCLE	24	12	2.69	1429462_at|1435483_x_at|1453149_at	26|24|24	9.75|11.75|12	1429462_at|1435483_x_at|1453149_at
TL05889	chr16:35694988-35769442:-	224132	Dirc2	74454	1437	3002	1454654_at	0.000112188	JTK_CYCLE	25	1.5	2.14	1454654_at	25	1.5	1454654_at
TL05947	chr16:43980467-44016472:-	207798	Gramd1c	36005	1374	1703	1434725_at	0.000112188	JTK_CYCLE	28	26	1.74	1434725_at	28	26	1434725_at
TL06906	chr17:73457333-73592706:+	225010	Lclat1	135373	1131	3146	1434690_at	0.000112188	JTK_CYCLE	22	10	1.94	1434690_at	22	10	1434690_at
TL08422	chr2:72930857-73052504:-	67059	Ola1	121647	1191	822	1438094_x_at	0.000112188	JTK_CYCLE	23	22	1.44	1432151_at|1438094_x_at|1430053_a_at|1460391_at	20|23|27|24	15.5|22|17|16	1438094_x_at|1432151_at|1430053_a_at|1460391_at
TL08454	chr2:76513371-76535392:+	83435	Plekha3	22021	894	1833	1420840_at	0.000112188	JTK_CYCLE	24	14	2.18	1420840_at|1420839_at	24|23	14|15.5	1420840_at|1420839_at
TL08742	chr2:122420208-122437013:-	67092	Gatm	16805	1272	1024	1423569_at	0.000112188	JTK_CYCLE	24.3333	23.1667	2.22	1423569_at	24.3333	23.1667	1423569_at
TL12045	chr5:124357283-124378841:+	68184	Denr	21558	597	1538	1420368_at	0.000112188	JTK_CYCLE	25.5	12	1.48	1420368_at|1420367_at	25.5|24.2777777777778	12|8.19444444444444	1420368_at|1420367_at
TL14915	chr8:35217616-35233901:+	67887	Tmem66	16285	1092	726	1424039_at	0.000112188	JTK_CYCLE	28	20.5	1.43	1424039_at	28	20.5	1424039_at
TL15860	chr9:44581091-44600797:+	76568	1500035H01Rik	19706	906	2134	1417474_at	0.000112188	JTK_CYCLE	23	8	1.67	1417474_at	23	8	1417474_at
TL19004	chr8:87500830-87502647:-	16477	Junb	1817	1035	463	1415899_at	0.000112188	JTK_CYCLE	24	6.5	4.1	1415899_at	24	6.5	1415899_at
TL04435	chr14:30809353-30822082:-	50905	Il17rb	12729	1500	456	1420678_a_at	0.000119229	JTK_CYCLE	27.5	12	1.54	1420678_a_at	27.5	12	1420678_a_at
TL05357	chr15:83206036-83295036:-	23970	Pacsin2	57244	1461	2011	1417810_a_at	0.000119229	JTK_CYCLE	21	11.5	1.6	1417810_a_at	21	11.5	1417810_a_at
TL15390	chr8:108655082-108660874:-	77411	Esrp2	5792	2154	311	1433683_at	0.000119229	JTK_CYCLE	24	2.25	1.69	1433683_at	24	2.25	1433683_at
TL00363	chr1:80263392-80337005:-	26554	Cul3	73613	2307	338	1422794_at	0.000125052	JTK_CYCLE	23.5	7.25	1.56	1422794_at|1422795_at|1450756_s_at	23.5|24.2777777777778|24.2777777777778	7.25|3.74768518518518|4.57407407407407	1422794_at|1450756_s_at|1422795_at
TL01231	chr10:58786043-58836052:+	18451	P4ha1	50009	1605	2230	1426519_at	0.000125052	JTK_CYCLE	28	14	2.58	1426519_at|1452094_at	28|24	14|18.5	1426519_at|1452094_at
TL01606	chr10:100034907-100051893:-	68281	4930430F08Rik	16986	984	1292	1453468_at	0.000125052	JTK_CYCLE	23	19.5	3.04	1433978_at|1453468_at	24|23	17.5|19.5	1433978_at|1453468_at
TL01656	chr10:116652196-116661563:-	64050	Yeats4	9367	684	526	1423105_a_at	0.000125052	JTK_CYCLE	26	3	1.61	1423105_a_at	26	3	1423105_a_at
TL03893	chr13:39024008-39052401:-	108652	Slc35b3	28393	1110	626	1448937_at	0.000125052	JTK_CYCLE	25	4	1.52	1448937_at	25	4	1448937_at
TL04348	chr14:14781527-14793739:-	66231	Thoc7	12212	615	246	1448461_a_at	0.000125052	JTK_CYCLE	27.5	7.75	1.64	1453621_at|1448461_a_at	24.2777777777778|27.5	2.96064814814815|7.75	1453621_at|1448461_a_at
TL04458	chr14:32050881-32064404:-	71838	Phf7	13523	924	477	1449800_x_at	0.000125052	JTK_CYCLE	26	9.5	1.54	1449800_x_at|1432386_a_at|1428659_at|1440828_x_at	26|24.2777777777778|25|24.2777777777778	9.5|8.72453703703704|13.5|11.1805555555556	1449800_x_at|1432386_a_at|1428659_at|1440828_x_at
TL05559	chr15:101827141-101834773:-	16691	Krt8	7632	1473	229	1420647_a_at	0.000125052	JTK_CYCLE	24	2	1.66	1420647_a_at|1423691_x_at	24|25	2|24	1420647_a_at|1423691_x_at
TL06452	chr17:29627989-29632404:+	18712	Pim1	4415	942	712	1435458_at	0.000125052	JTK_CYCLE	24	4.5	3.15	1423006_at|1435458_at	26|24	25.5|4.5	1423006_at|1435458_at
TL09932	chr3:107729251-107734663:-	68312	Gstm7	5412	657	557	1419072_at	0.000125052	JTK_CYCLE	24	1.5	1.59	1419072_at	24	1.5	1419072_at
TL11567	chr5:53449391-53462902:+	20531	Slc34a2	13511	2094	2033	1416854_at	0.000125052	JTK_CYCLE	26	23	3.68	1416854_at	26	23	1416854_at
TL11938	chr5:115747118-115750999:-	56455	Dynll1	3881	270	1586	1448682_at	0.000125052	JTK_CYCLE	25	19	3.02	1417339_a_at|1440278_at|1448682_at	25|24.2777777777778|25	19|4.13888888888889|19	1417339_a_at|1440278_at|1448682_at
TL12707	chr6:71830631-71858756:-	69956	Ptcd3	28125	2058	515	1428090_at	0.000125052	JTK_CYCLE	23	18.5	1.48	1428090_at	23	18.5	1428090_at
TL14192	chr7:106302172-106331223:-	67800	Dgat2	29051	1167	883	1422677_at	0.000125052	JTK_CYCLE	20	17	1.84	1422678_at|1422677_at	20|20	17|17	1422678_at|1422677_at
TL15592	chr8:129458449-129469730:-	67952	Tomm20	11281	438	465	1423080_at	0.000125052	JTK_CYCLE	24.5	14.75	1.9	1423080_at|1423081_a_at|1435534_a_at|1423079_a_at|1455357_x_at	24.5|24|27|25|25	14.75|16|9.5|13.5|13	1423080_at|1423081_a_at|1435534_a_at|1423079_a_at|1455357_x_at
TL05650	chr16:8513581-8621660:+	268860	Abat	108079	1503	2941	1433855_at	0.000132643	JTK_CYCLE	24	4.5	2.01	1433855_at	24	4.5	1433855_at
TL06392	chr17:26698456-26793878:+	67458	Ergic1	95422	873	1759	1423333_at	0.000132643	JTK_CYCLE	28	18.75	1.93	1423333_at|1437908_a_at|1423334_at	28|24|28	18.75|1.25|20.5	1423333_at|1437908_a_at|1423334_at
TL06877	chr17:66316840-66426386:-	106585	Ankrd12	109546	6126	2651	1435230_at	0.000132643	JTK_CYCLE	26	12	2.34	1440193_at|1435230_at|1450168_at|1443867_at	24|26|24.2777777777778|26	13.5|12|7.10416666666666|11.1666666666667	1440193_at|1435230_at|1450168_at|1443867_at
TL01565	chr10:89174717-89195040:-	67019	Actr6	20323	1191	458	1428502_at	0.000139408	JTK_CYCLE	25	14.5	2.76	1428502_at	25	14.5	1428502_at
TL01997	chr11:43543507-43561475:-	66827	Ttc1	17968	879	468	1416994_at	0.000139408	JTK_CYCLE	26	13.5	1.7	1448537_at|1416994_at	25|26	14|13.5	1448537_at|1416994_at
TL05015	chr15:31520638-31531559:-	12465	Cct5	10921	1626	44	1417258_at	0.000139408	JTK_CYCLE	23	19.5	1.48	1417258_at	23	19.5	1417258_at
TL07167	chr18:38487190-38498647:-	26384	Gnpda1	11457	870	1336	1455065_x_at	0.000139408	JTK_CYCLE	22	8.5	1.99	1455065_x_at|1448163_at	22|25	8.5|3.5	1455065_x_at|1448163_at
TL07667	chr19:21727798-21760127:+	226016	Fam108b	32329	867	1320	1433771_at	0.000139408	JTK_CYCLE	27.5	6	2.62	1454724_x_at|1433771_at	27|27.5	6|6	1454724_x_at|1433771_at
TL09580	chr3:85888355-85934443:+	27059	Sh3d19	46088	2370	3810	1449084_s_at	0.000139408	JTK_CYCLE	23	9	2.48	1418461_at|1427574_s_at|1449084_s_at|1418460_at	20|24.2777777777778|23|22	14.5|5.41898148148148|9|10.5	1418461_at|1449084_s_at|1427574_s_at|1418460_at
TL12644	chr6:54527598-54543122:-	231997	Fkbp14	15524	636	1923	1433481_at	0.000139408	JTK_CYCLE	25	19	2.96	1433481_at	25	19	1433481_at
TL15428	chr8:112514356-112523701:+	234724	Tat	9345	1365	912	1451557_at	0.000139408	JTK_CYCLE	25	17	2.1	1451557_at	25	17	1451557_at
TL15881	chr9:45646611-45670567:+	23821	Bace1	23956	1506	2189	1455826_a_at	0.000139408	JTK_CYCLE	26	23.75	1.87	1421824_at|1455826_a_at|1421825_at|1450384_at	26|26|24.2777777777778|28	23|23.75|6.31018518518518|18.5	1421824_at|1455826_a_at|1450384_at|1421825_at
TL00783	chr1:166179185-166195499:+	116914	Slc19a2	16314	1497	1850	1417902_at	0.000147431	JTK_CYCLE	24	2.5	2.39	1426117_a_at|1417902_at|1441315_s_at	28|24|23	18.75|2.5|5	1426117_a_at|1417902_at|1441315_s_at
TL01023	chr10:5151833-5326342:+	64009	Syne1	174509	9033	1808	1421545_a_at	0.000147431	JTK_CYCLE	24.5	22.75	2.12	1421545_a_at	24.5	22.75	1421545_a_at
TL02848	chr11:101309725-101320015:+	70110	Ifi35	10290	861	309	1445897_s_at	0.000147431	JTK_CYCLE	27	6.5	1.4	1424617_at|1445897_s_at|1459151_x_at	24.2777777777778|27|28	7.90972222222222|6.5|7.5	1445897_s_at|1424617_at|1459151_x_at
TL05260	chr15:78605565-78633472:-	105844	Card10	27907	3066	1457	1449491_at	0.000147431	JTK_CYCLE	22	10.25	3.12	1449491_at	22	10.25	1449491_at
TL12725	chr6:72791107-72849973:-	74287	Kcmf1	58866	1146	1755	1418695_a_at	0.000147431	JTK_CYCLE	22	10	1.37	1418694_at|1449180_at|1418695_a_at	24.2777777777778|20|22	5.69444444444444|3|10	1418694_at|1449180_at|1418695_a_at
TL13093	chr6:125299740-125312501:+	21937	Tnfrsf1a	12761	1365	489	1417291_at	0.000147431	JTK_CYCLE	23	6.5	2.01	1417291_at	23	6.5	1417291_at
TL14143	chr7:94395304-94547116:+	50490	Nox4	151812	1737	1715	1419161_a_at	0.000147431	JTK_CYCLE	26	10.5	1.74	1419161_a_at|1451827_a_at	26|28	10.5|6	1419161_a_at|1451827_a_at
TL16471	chr9:117974212-118059198:-	67899	Cmc1	84986	321	133	1431510_s_at	0.000147431	JTK_CYCLE	26	9.5	1.68	1453411_at|1431510_s_at	24.2777777777778|26	4.67592592592592|9.5	1453411_at|1431510_s_at
TL16633	chrX:17133694-17149423:-	72018	Fundc1	15729	468	1365	1424215_at	0.000147431	JTK_CYCLE	23	20	2.54	1424215_at|1453369_a_at	23|22	20|21	1424215_at|1453369_a_at
TL16934	chrX:91780812-91787413:-	94275	Maged1	6601	2328	212	1450062_a_at	0.000147431	JTK_CYCLE	28	22	1.82	1450062_a_at	28	22	1450062_a_at
TL01949	chr11:31772210-31831577:+	67579	Cpeb4	59367	2190	45	1420617_at	0.000154847	JTK_CYCLE	24	2	2.24	1449931_at|1420618_at|1420617_at	28|24|24	19|1.5|2	1449931_at|1420618_at|1420617_at
TL02113	chr11:54911618-54924400:+	14667	Gm2a	12782	582	1365	1416188_at	0.000154847	JTK_CYCLE	28	17.5	1.55	1416188_at|1448241_at	28|25	17.5|23.5	1416188_at|1448241_at
TL04606	chr14:54855159-54873604:-	13135	Dad1	18445	342	268	1418528_a_at	0.000154847	JTK_CYCLE	28	18.5	1.39	1418528_a_at	28	18.5	1418528_a_at
TL06455	chr17:29797545-29840304:+	74157	1300018I05Rik	42759	2514	1064	1423681_at	0.000154847	JTK_CYCLE	25	0.5	1.31	1451082_at|1423681_at	24.2777777777778|25	2.55324074074074|0.5	1451082_at|1423681_at
TL09345	chr3:19032143-19063065:-	74252	Armc1	30922	849	1888	1451638_s_at	0.000154847	JTK_CYCLE	25	14.5	1.57	1451638_s_at|1415719_s_at	25|24	14.5|14.5	1451638_s_at|1415719_s_at
TL11045	chr4:138011062-138016041:+	66259	Camk2n1	4979	237	3338	1456609_at	0.000154847	JTK_CYCLE	26	6.5	1.66	1456609_at|1440455_at	26|24.2777777777778	6.5|9.31944444444444	1456609_at|1440455_at
TL11104	chr4:141586907-141640219:-	214359	Tmem51	53312	750	693	1424383_at	0.000154847	JTK_CYCLE	25	5	2.53	1424383_at	25	5	1424383_at
TL11999	chr5:121847990-121890122:+	231713	C330023M02Rik	42132	2919	163	1433766_at	0.000154847	JTK_CYCLE	24	22	1.82	1433766_at	24	22	1433766_at
TL12686	chr6:66985089-66987401:-	13197	Gadd45a	2312	498	563	1449519_at	0.000154847	JTK_CYCLE	24	10.25	4.79	1449519_at	24	10.25	1449519_at
TL14976	chr8:48618998-48638191:+	192174	Rwdd4a	19193	567	2110	1424243_at	0.000154847	JTK_CYCLE	24	16	1.73	1424243_at|1457983_s_at|1424244_at	24|26|27	16|13|14.25	1424243_at|1457983_s_at|1424244_at
TL15411	chr8:109912124-109927105:-	18104	Nqo1	14981	825	594	1423627_at	0.000154847	JTK_CYCLE	24	14	2.04	1423627_at	24	14	1423627_at
TL00478	chr1:95721816-95748751:+	98314	D2hgdh	26935	1608	1348	1437840_s_at	0.000163637	JTK_CYCLE	22	9	1.45	1437840_s_at	22	9	1437840_s_at
TL01038	chr10:7487744-7500715:-	215751	BC013529	12971	984	530	1424025_at	0.000163637	JTK_CYCLE	25	14.5	1.85	1424025_at|1424026_s_at	25|28	14.5|9.5	1424025_at|1424026_s_at
TL01316	chr10:74969558-74980067:-	68778	1110038D17Rik	10509	720	2064	1428071_at	0.000163637	JTK_CYCLE	27	22	1.57	1428071_at	27	22	1428071_at
TL03125	chr11:120353185-120360480:+	27376	Slc25a10	7295	864	991	1416954_at	0.000163637	JTK_CYCLE	20	15.5	1.82	1416954_at|1416955_at	20|20	15.5|16.5	1416954_at|1416955_at
TL10811	chr4:123594675-123614240:+	54170	Rragc	19565	1197	1308	1415749_a_at	0.000163637	JTK_CYCLE	21	15	1.4	1415749_a_at	21	15	1415749_a_at
TL11555	chr5:46090934-46248745:-	209707	Lcorl	126216	1554	3120	1455260_at	0.000163637	JTK_CYCLE	28	5.5	2.01	1455260_at|1439272_at|1456712_at	28|28|26	5.5|10.5|11.6666666666667	1455260_at|1439272_at|1456712_at
TL11573	chr5:54389808-54511442:+	116873	Stim2	121634	2463	1454	1434219_at	0.000163637	JTK_CYCLE	22.5	14.5	2	1434219_at	22.5	14.5	1434219_at
TL11976	chr5:120926555-120933914:+	231691	Sds	7359	984	127	1424744_at	0.000163637	JTK_CYCLE	23	12.5	2.84	1424744_at	23	12.5	1424744_at
TL13709	chr7:31009149-31017048:-	66411	Tbcb	7899	735	102	1448533_at	0.000163637	JTK_CYCLE	26	24.5	1.36	1448533_at	26	24.5	1448533_at
TL01104	chr10:24315247-24318488:+	14219	Ctgf	3241	1047	1071	1416953_at	0.000170774	JTK_CYCLE	24	13	4.9	1416953_at	24	13	1416953_at
TL01107	chr10:24589852-24633266:+	70208	Med23	43414	4104	633	1452064_at	0.000170774	JTK_CYCLE	26	25	2.23	1452064_at	26	25	1452064_at
TL02489	chr11:78210777-78235687:-	20500	Slc13a2	24910	1761	412	1418857_at	0.000170774	JTK_CYCLE	28	20.5	2.07	1418857_at	28	20.5	1418857_at
TL04241	chr13:101267321-101322453:-	18260	Ocln	55132	1566	1447	1448873_at	0.000170774	JTK_CYCLE	24	5	3.93	1448873_at	24	5	1448873_at
TL04451	chr14:31825618-31832275:-	30877	Gnl3	6657	1617	119	1433656_a_at	0.000170774	JTK_CYCLE	27	6	2	1433656_a_at	27	6	1433656_a_at
TL05176	chr15:75692768-75697834:+	69146	Gsdmd	5066	1464	165	1428767_at	0.000170774	JTK_CYCLE	26	1	1.67	1428767_at	26	1	1428767_at
TL05250	chr15:78237533-78244440:+	246221	Mpst	6907	894	333	1418356_at	0.000170774	JTK_CYCLE	28	16	2.5	1418356_at	28	16	1418356_at
TL05962	chr16:45158941-45188651:+	67841	Atg3	29710	945	797	1448993_at	0.000170774	JTK_CYCLE	22	18.5	1.35	1448993_at|1418179_at	22|21	18.5|20.5	1448993_at|1418179_at
TL08561	chr2:93872853-93998066:-	56348	Hsd17b12	125213	939	860	1450011_at	0.000170774	JTK_CYCLE	24	0.5	1.36	1450010_at|1450011_at	27|24	19|0.5	1450010_at|1450011_at
TL10713	chr4:116273656-116300556:-	50927	Nasp	26900	2322	664	1416042_s_at	0.000170774	JTK_CYCLE	25	11.5	1.72	1416043_at|1416042_s_at	24.2777777777778|25	9.9212962962963|11.5	1416043_at|1416042_s_at
TL11007	chr4:135531516-135543159:-	66193	1110049F12Rik	11643	636	793	1428675_at	0.000170774	JTK_CYCLE	27	22.5	1.8	1428675_at	27	22.5	1428675_at
TL12281	chr5:144663572-144670687:-	231872	Jtv1	7115	843	98	1424151_at	0.000170774	JTK_CYCLE	27	14	1.61	1424151_at|1451262_a_at	27|28	14|11.75	1424151_at|1451262_a_at
TL12325	chr5:147760232-147767190:+	66596	Gtf3a	6958	1095	79	1427027_a_at	0.000170774	JTK_CYCLE	21	16.5	1.76	1427027_a_at	21	16.5	1427027_a_at
TL12523	chr6:39347819-39370368:-	54484	Mkrn1	22549	1446	1404	1434853_x_at	0.000170774	JTK_CYCLE	24	4	1.54	1418434_at|1418435_at|1434853_x_at|1441879_x_at|1451425_a_at	28|24.2777777777778|24|24.2777777777778|24.2777777777778	24|3.12037037037037|4|4.00462962962963|4.71064814814815	1418434_at|1418435_at|1434853_x_at|1441879_x_at|1451425_a_at
TL15793	chr9:36586741-36604653:-	13663	Ei24	17912	1077	950	1416555_at	0.000170774	JTK_CYCLE	26	0.5	1.31	1416555_at	26	0.5	1416555_at
TL17218	chrX:159294783-159326363:-	67043	Syap1	31580	1098	1032	1416472_at	0.000170774	JTK_CYCLE	24	14	1.62	1416472_at|1441906_x_at	24|25	14|14	1416472_at|1441906_x_at
TL02084	chr11:53235682-53236638:-	259301	Leap2	956	231	232	1427480_at	0.000180626	JTK_CYCLE	23	0.5	2.78	1427480_at	23	0.5	1427480_at
TL03190	chr12:4885837-4914326:-	217379	Ubxn2a	28489	777	1550	1425019_at	0.000180626	JTK_CYCLE	22	20.5	1.58	1425020_at|1425019_at	26|22	14.5|20.5	1425020_at|1425019_at
TL06666	chr17:37091302-37095373:-	66136	Znrd1	4071	372	170	1422517_a_at	0.000180626	JTK_CYCLE	21	1.5	2.1	1422517_a_at	21	1.5	1422517_a_at
TL07687	chr19:26679649-26852811:+	67155	Smarca2	173162	4752	951	1430526_a_at	0.000180626	JTK_CYCLE	24	11.5	2.06	1430526_a_at|1452333_at	24|24.2777777777778	11.5|8.59953703703704	1430526_a_at|1452333_at
TL08526	chr2:91024218-91035192:-	22259	Nr1h3	10974	1338	274	1450444_a_at	0.000180626	JTK_CYCLE	24	19.5	1.44	1450444_a_at	24	19.5	1450444_a_at
TL08529	chr2:91096969-91104836:+	80708	Pacsin3	7351	1275	373	1437834_s_at	0.000180626	JTK_CYCLE	25	1.5	1.5	1437834_s_at|1456191_x_at|1416995_at	25|24.2777777777778|24.2777777777778	1.5|5.60185185185185|1.59259259259259	1437834_s_at|1456191_x_at|1416995_at
TL08576	chr2:102861233-102913668:-	27402	Pdhx	52435	1506	934	1456090_at	0.000180626	JTK_CYCLE	24	13.5	1.68	1456090_at	24	13.5	1456090_at
TL12172	chr5:137751126-137755469:-	22051	Trip6	4343	1443	144	1449041_a_at	0.000180626	JTK_CYCLE	24	4.5	1.69	1449041_a_at	24	4.5	1449041_a_at
TL14424	chr7:133416132-133438513:+	104175	Sbk1	22381	1254	2350	1423978_at	0.000180626	JTK_CYCLE	23	13	4.74	1423978_at|1451190_a_at	23|23	13|14	1423978_at|1451190_a_at
TL01102	chr10:23869122-23908765:+	53331	Stx7	39643	786	1239	1418436_at	0.000189093	JTK_CYCLE	24	21	1.93	1418436_at	24	21	1418436_at
TL02600	chr11:86940578-87034184:+	68729	Trim37	93606	2886	2348	1455012_s_at	0.000189093	JTK_CYCLE	23	22	1.74	1435604_at|1436393_a_at|1436394_at|1434554_at|1455012_s_at	24.2777777777778|28|20|21|23	3.11342592592592|15|4.5|1|22	1435604_at|1436393_a_at|1436394_at|1434554_at|1455012_s_at
TL03493	chr12:86259098-86311836:-	68497	1110018G07Rik	52738	2472	2329	1433767_at	0.000189093	JTK_CYCLE	24	5.5	1.74	1433767_at|1454721_at	24|24.2777777777778	5.5|5.73148148148148	1433767_at|1454721_at
TL05179	chr15:75746892-75751990:-	66194	Pycrl	5098	825	434	1416400_at	0.000189093	JTK_CYCLE	24	17	1.8	1416400_at	24	17	1416400_at
TL06047	chr16:78540582-78576913:-	67102	D16Ertd472e	36331	873	4780	1429897_a_at	0.000189093	JTK_CYCLE	23	18	2.04	1436125_at|1424725_at|1424724_a_at|1451466_at|1429897_a_at	24|20|25|24|23	17.25|15|15.5|17|18	1436125_at|1424725_at|1451466_at|1429897_a_at|1424724_a_at
TL06748	chr17:46910855-46919605:-	66229	Rpl7l1	8750	741	1841	1426386_at	0.000189093	JTK_CYCLE	22	20.5	2.1	1439780_at|1452049_at|1426386_at	23|22.5|22	17|19.75|20.5	1439780_at|1452049_at|1426386_at
TL08296	chr2:37425387-37502805:-	20744	Strbp	77418	2019	14162	1442465_s_at	0.000189093	JTK_CYCLE	27	8	1.56	1452061_s_at|1457218_at|1421125_at|1442465_s_at|1455146_at|1426411_a_at	27|28|24.2777777777778|27|24.2777777777778|24.5	8.5|27.5|11.1805555555556|8|8.13194444444444|13.25	1457218_at|1452061_s_at|1421125_at|1442465_s_at|1455146_at|1426411_a_at
TL09094	chr2:162813216-162839863:+	27219	Sgk2	26647	1104	1053	1418739_at	0.000189093	JTK_CYCLE	24	5	3.32	1418739_at	24	5	1418739_at
TL10744	chr4:117880817-117964002:-	19268	Ptprf	83185	5697	1608	1420842_at	0.000189093	JTK_CYCLE	24.5	4	4.58	1420841_at|1420843_at|1420842_at	26|25|24.5	0.5|3|4	1420843_at|1420841_at|1420842_at
TL10917	chr4:131479341-131631228:-	269587	Epb4.1	148669	2577	2511	1424092_at	0.000189093	JTK_CYCLE	22	14	1.82	1424092_at	22	14	1424092_at
TL14492	chr7:134913328-134918664:+	269999	Orai3	5336	873	949	1434064_at	0.000189093	JTK_CYCLE	28	20	1.8	1434064_at	28	20	1434064_at
TL18528	chr5:93470148-93474048:-	78088	Ankrd56	3900	2283	1453	1438408_at	0.000189093	JTK_CYCLE	25	23	3.2	1438408_at	25	23	1438408_at
TL00751	chr1:162149304-162723069:-	29809	Rabgap1l	535734	2448	47	1434062_at	0.000199554	JTK_CYCLE	26	6	1.5	1421488_at|1429197_s_at|1453365_at|1434062_at|1429196_at	24.2777777777778|25|21|26|24.2777777777778	6.9537037037037|15|12|6|2.34953703703704	1421488_at|1429197_s_at|1453365_at|1434062_at|1429196_at
TL01373	chr10:77899491-77927693:-	216134	Pdxk	28202	939	4054	1427931_s_at	0.000199554	JTK_CYCLE	25	14	2.04	1427929_a_at|1427931_s_at|1427930_at	26|25|20	14.5|14|18	1427929_a_at|1427931_s_at|1427930_at
TL01742	chr10:127472401-127485693:+	17938	Naca	13292	6564	130	1416669_s_at	0.000199554	JTK_CYCLE	27	8	1.28	1448430_a_at|1416669_s_at	26|27	9.5|8	1448430_a_at|1416669_s_at
TL01773	chr10:128106942-128110974:-	211389	Suox	4032	1641	630	1451339_at	0.000199554	JTK_CYCLE	28	20.5	1.72	1451339_at	28	20.5	1451339_at
TL05560	chr15:101858655-101862452:+	16668	Krt18	3797	1272	60	1448169_at	0.000199554	JTK_CYCLE	23	4.5	2.03	1448169_at	23	4.5	1448169_at
TL09046	chr2:156022382-156135689:+	228829	Phf20	113307	3033	2517	1452259_at	0.000199554	JTK_CYCLE	24	16	1.69	1452259_at|1452258_at|1426962_at|1426961_at	24|20|22|24	16|14.5|16|17	1452259_at|1452258_at|1426962_at|1426961_at
TL10002	chr3:121426454-121437970:+	14066	F3	11516	885	813	1417408_at	0.000199554	JTK_CYCLE	24	10.75	2.72	1417408_at	24	10.75	1417408_at
TL10645	chr4:108132030-108232020:+	230594	Zcchc11	99990	4935	630	1437395_at	0.000199554	JTK_CYCLE	25	7.5	2.3	1439631_at|1437395_at	28|25	3.5|7.5	1439631_at|1437395_at
TL15534	chr8:125091914-125097030:+	67177	Cdt1	5116	1674	476	1424143_a_at	0.000199554	JTK_CYCLE	21	11.75	3.33	1424144_at|1424143_a_at	20|21	14.5|11.75	1424144_at|1424143_a_at
TL15651	chr9:15110703-15116548:+	75316	Taf1d	5845	969	83	1430147_a_at	0.000199554	JTK_CYCLE	27	7	2.29	1430271_x_at|1430147_a_at|1452635_x_at|1452987_at	26|27|26.5|24.2777777777778	8|7|10|4.25231481481482	1430271_x_at|1430147_a_at|1452635_x_at|1452987_at
TL16466	chr9:115151699-115219539:-	68292	Stt3b	67840	2472	1383	1426342_at	0.000199554	JTK_CYCLE	28	20	1.51	1426342_at|1426343_at	28|28	20|19	1426342_at|1426343_at
TL17486	chr11:58768186-58770176:+	319162	Hist3h2a	1990	393	1544	1435866_s_at	0.000199554	JTK_CYCLE	26	14	1.69	1435865_at|1435866_s_at|1455712_at	20|26|24.2777777777778	16|14|9.84027777777778	1435865_at|1435866_s_at|1455712_at
TL01298	chr10:68996455-69490184:+	11735	Ank3	493729	5886	3625	1452124_at	0.000209111	JTK_CYCLE	21	12.5	3.02	1451628_a_at|1425202_a_at|1452872_at|1452124_at	23.5|20|24.2777777777778|21	8.5|14.5|5.04861111111111|12.5	1451628_a_at|1425202_a_at|1452872_at|1452124_at
TL07517	chr19:6985466-6996298:-	26379	Esrra	10832	1269	774	1460652_at	0.000209111	JTK_CYCLE	22	16	1.78	1460652_at	22	16	1460652_at
TL09859	chr3:101380145-101408580:-	11928	Atp1a1	28435	3072	333	1423653_at	0.000209111	JTK_CYCLE	22	14.75	2.5	1423653_at|1451071_a_at	22|21	14.75|16	1423653_at|1451071_a_at
TL11438	chr5:31338408-31350375:-	330064	Slc5a6	11967	1905	771	1435860_at	0.000209111	JTK_CYCLE	21	14	3.75	1435860_at	21	14	1435860_at
TL11912	chr5:114615526-114700767:+	100705	Acacb	85241	7347	1138	1427052_at	0.000209111	JTK_CYCLE	25	22	5.31	1427052_at	25	22	1427052_at
TL12167	chr5:137510863-137521930:-	11769	Ap1s1	11067	477	750	1416087_at	0.000209111	JTK_CYCLE	24	17	1.65	1416087_at	24	17	1416087_at
TL13297	chr7:4377268-4397211:-	108841	Rdh13	19943	1005	1891	1433799_at	0.000209111	JTK_CYCLE	26	9.5	3.01	1433799_at	26	9.5	1433799_at
TL14734	chr8:8666575-8690537:-	234023	Arglu1	23962	816	676	1433598_at	0.000209111	JTK_CYCLE	26.5	0.5	1.33	1433598_at|1433597_at	26.5|24.2777777777778	0.5|5.87731481481482	1433598_at|1433597_at
TL16885	chrX:71654824-71674500:-	14381	G6pdx	19676	1548	721	1448354_at	0.000209111	JTK_CYCLE	22	2	2.03	1448354_at	22	2	1448354_at
TL02003	chr11:45665465-45724127:+	216705	Clint1	58662	1872	1338	1452152_at	0.000220861	JTK_CYCLE	25	0.5	1.85	1452152_at	25	0.5	1452152_at
TL02214	chr11:62338445-62352763:-	73139	Cenpv	14318	759	219	1428706_at	0.000220861	JTK_CYCLE	23	9.5	1.59	1428706_at	23	9.5	1428706_at
TL03041	chr11:115883274-115885818:-	15081	H3f3b	2544	411	1446	1420376_a_at	0.000220861	JTK_CYCLE	24	3	1.42	1430357_at|1455725_a_at|1420376_a_at	24.2777777777778|25|24	7.64351851851852|0.5|3	1430357_at|1455725_a_at|1420376_a_at
TL05863	chr16:32613253-32632876:+	22042	Tfrc	19623	2292	2454	1422966_a_at	0.000220861	JTK_CYCLE	25	15.5	5.32	1422967_a_at|1452661_at|1422966_a_at	26|24|25	15.5|16|15.5	1452661_at|1422967_a_at|1422966_a_at
TL09599	chr3:87723465-87727355:+	67707	Mrpl24	3890	651	87	1428709_a_at	0.000220861	JTK_CYCLE	22	19.75	1.43	1428709_a_at	22	19.75	1428709_a_at
TL11349	chr5:20492462-20561615:-	19248	Ptpn12	69153	2328	788	1422045_a_at	0.000220861	JTK_CYCLE	23	9	1.45	1450478_a_at|1422045_a_at|1455105_at|1450479_x_at	24.2777777777778|23|27|24.2777777777778	8.99768518518518|9|4.5|8.87731481481482	1450478_a_at|1422045_a_at|1455105_at|1450479_x_at
TL13009	chr6:121133684-121146203:+	74043	Pex26	12519	918	2570	1451393_at	0.000220861	JTK_CYCLE	23	13.5	2.56	1451393_at	23	13.5	1451393_at
TL13033	chr6:122902661-122919892:+	73149	Clec4a3	17231	714	362	1429954_at	0.000220861	JTK_CYCLE	24	17	3.24	1429954_at	24	17	1429954_at
TL02168	chr11:59661574-59690035:+	103850	Nt5m	28461	663	586	1453767_a_at	0.000231762	JTK_CYCLE	23	20	1.52	1453767_a_at	23	20	1453767_a_at
TL02894	chr11:102889875-102927419:+	18107	Nmt1	37544	1491	337	1415683_at	0.000231762	JTK_CYCLE	22	8.5	1.35	1415683_at|1418082_at	22|24.2777777777778	8.5|3.73842592592592	1415683_at|1418082_at
TL05231	chr15:77218651-77229540:-	75761	Apol7a	10889	1257	782	1453080_at	0.000231762	JTK_CYCLE	26	4.5	1.41	1453080_at|1429272_a_at	26|28	4.5|2	1453080_at|1429272_a_at
TL07826	chr19:43856797-43912708:+	12780	Abcc2	55911	4632	661	1450109_s_at	0.000231762	JTK_CYCLE	22	11	1.99	1450109_s_at	22	11	1450109_s_at
TL07946	chr19:60274488-60302600:-	76539	D19Ertd737e	28112	711	850	1452918_at	0.000231762	JTK_CYCLE	25	5.5	1.83	1444218_at|1444209_at|1452918_at	24.2777777777778|24.2777777777778|25	7.43518518518518|3.05787037037037|5.5	1444218_at|1452918_at|1444209_at
TL08214	chr2:31428244-31473039:+	320267	Fubp3	44795	1728	1867	1433679_at	0.000231762	JTK_CYCLE	24	8	1.73	1433679_at	24	8	1433679_at
TL08229	chr2:32143772-32163441:+	99412	Golga2	19669	3081	1301	1448625_at	0.000231762	JTK_CYCLE	22	9.5	2.14	1448625_at	22	9.5	1448625_at
TL12098	chr5:130464890-130478698:-	110006	Gusb	13808	1947	497	1430332_a_at	0.000231762	JTK_CYCLE	28	15	2.35	1430332_a_at|1448124_at	28|27	15|16	1430332_a_at|1448124_at
TL12142	chr5:136211359-136220042:-	215210	Tmem120a	8683	1032	202	1435031_at	0.000231762	JTK_CYCLE	24	13.5	1.57	1435031_at	24	13.5	1435031_at
TL01067	chr10:17620271-17667873:-	380629	Heca	47602	1635	1747	1434478_at	0.000244613	JTK_CYCLE	25	5.5	1.77	1434477_at|1434478_at	27|25	4.5|5.5	1434478_at|1434477_at
TL01084	chr10:20032274-20062307:+	72567	Bclaf1	30033	2760	2444	1428845_at	0.000244613	JTK_CYCLE	28	27.5	2.15	1430581_at|1428844_a_at|1436023_at|1428845_at	24.2777777777778|28|28|28	4.82638888888889|3|25|27.5	1430581_at|1428844_a_at|1436023_at|1428845_at
TL05804	chr16:23107551-23114205:+	13682	Eif4a2	6654	1089	1772	1450934_at	0.000244613	JTK_CYCLE	26	3.25	1.36	1450934_at	26	3.25	1450934_at
TL07301	chr18:67564417-67608790:-	69597	Afg3l2	44373	2409	514	1427206_at	0.000244613	JTK_CYCLE	21	15.5	1.45	1454003_at|1427207_s_at|1427206_at	24.2777777777778|21.5|21	9.20138888888889|14.25|15.5	1454003_at|1427207_s_at|1427206_at
TL07670	chr19:23215715-23241401:+	16601	Klf9	25686	735	1999	1428288_at	0.000244613	JTK_CYCLE	24	6.25	2.91	1436763_a_at|1436952_at|1428288_at|1452723_at|1428289_at	24|20|24|24.2777777777778|24	6.5|14.5|6.25|6.75462962962963|6	1436763_a_at|1436952_at|1428288_at|1452723_at|1428289_at
TL10563	chr4:95634069-95690965:+	77963	Hook1	56896	2187	1937	1438018_at	0.000244613	JTK_CYCLE	27	9	1.74	1438018_at	27	9	1438018_at
TL11691	chr5:87983674-87998031:-	53315	Sult1d1	14357	888	1287	1448973_at	0.000244613	JTK_CYCLE	24.5	15	2.6	1418138_at|1448973_at	24|24.5	16|15	1418138_at|1448973_at
TL16093	chr9:65974417-65986775:+	68250	Fam96a	12358	483	534	1416634_at	0.000244613	JTK_CYCLE	21.5	1.25	1.57	1416634_at|1416633_a_at	21.5|20	1.25|5	1416634_at|1416633_a_at
TL17006	chrX:103165816-103207125:-	67075	Magt1	41309	1008	577	1419459_a_at	0.000244613	JTK_CYCLE	24	20.5	2.07	1419459_a_at	24	20.5	1419459_a_at
TL02482	chr11:78075257-78104125:+	72503	2610507B11Rik	28868	6705	640	1455905_at	0.000257777	JTK_CYCLE	26	23	1.6	1426820_at|1455905_at	24.2777777777778|26	2.43287037037037|23	1455905_at|1426820_at
TL02604	chr11:87394632-87404041:+	18952	2012-09-04	9409	1437	164	1448729_a_at	0.000257777	JTK_CYCLE	25	0.5	1.78	1448729_a_at|1455422_x_at	25|24	0.5|3.25	1448729_a_at|1455422_x_at
TL03700	chr12:118754951-118995118:+	217944	Rapgef5	240167	2445	564	1455840_at	0.000257777	JTK_CYCLE	23	16.5	3.29	1455840_at	23	16.5	1455840_at
TL15122	chr8:74764030-74781278:+	11767	Ap1m1	17248	1272	622	1416307_at	0.000257777	JTK_CYCLE	28	18.5	1.55	1459832_s_at|1416307_at	27|28	22|18.5	1459832_s_at|1416307_at
TL15845	chr9:44144430-44152311:-	15288	Hmbs	7881	1086	324	1426475_at	0.000257777	JTK_CYCLE	24	3.5	1.39	1426475_at	24	3.5	1426475_at
TL02294	chr11:69470205-69476144:-	24070	Mpdu1	5939	744	499	1416104_at	0.000272269	JTK_CYCLE	20	16.5	1.4	1416104_at	20	16.5	1416104_at
TL02412	chr11:74462996-74484349:+	74148	1300001I01Rik	21353	4062	1237	1428106_at	0.000272269	JTK_CYCLE	26	0	3.53	1428106_at	26	0	1428106_at
TL06099	chr16:93683463-93691236:+	109857	Cbr3	7773	834	227	1427912_at	0.000272269	JTK_CYCLE	25	14.5	1.86	1427912_at	25	14.5	1427912_at
TL10153	chr3:153585322-153607396:-	11364	Acadm	22074	1266	572	1415984_at	0.000272269	JTK_CYCLE	21	13.5	1.2	1415984_at	21	13.5	1415984_at
TL10727	chr4:116801259-116806557:-	12795	Plk3	5298	1947	332	1434496_at	0.000272269	JTK_CYCLE	24	12.5	21.76	1434496_at	24	12.5	1434496_at
TL11038	chr4:137772541-137799085:+	15441	Hp1bp3	26040	1665	1430	1415751_at	0.000272269	JTK_CYCLE	23	8	1.76	1415751_at	23	8	1415751_at
TL15447	chr8:113794843-113824122:-	234736	Rfwd3	29279	2325	2076	1423882_at	0.000272269	JTK_CYCLE	23	6	1.54	1423882_at	23	6	1423882_at
TL16196	chr9:83842387-84017847:+	12040	Bckdhb	175460	969	280	1427153_at	0.000272269	JTK_CYCLE	20	17	1.41	1427153_at	20	17	1427153_at
TL16224	chr9:89949104-89970933:+	13036	Ctsh	21829	1002	338	1443814_x_at	0.000272269	JTK_CYCLE	24	15	1.43	1418365_at|1443814_x_at	22|24	16|15	1418365_at|1443814_x_at
TL02044	chr11:50013653-50024292:-	18412	Sqstm1	10639	1329	638	1450957_a_at	0.000285895	JTK_CYCLE	25	0	2.41	1450957_a_at	25	0	1450957_a_at
TL03290	chr12:37968225-38308519:+	319660	Tmem195	340294	1344	408	1434191_at	0.000285895	JTK_CYCLE	25	15	1.93	1434191_at	25	15	1434191_at
TL04388	chr14:21748654-21852895:+	22330	Vcl	104241	3201	1940	1416156_at	0.000285895	JTK_CYCLE	28	19.5	1.98	1416157_at|1416156_at	28|28	18.5|19.5	1416157_at|1416156_at
TL06756	chr17:47549695-47574276:-	75462	1700001C19Rik	24581	633	815	1460425_at	0.000285895	JTK_CYCLE	23	7.5	1.77	1460425_at|1452602_a_at	23|24.2777777777778	7.5|4.26851851851852	1460425_at|1452602_a_at
TL06794	chr17:53618558-53647003:+	271457	Rab5a	28445	648	1249	1416426_at	0.000285895	JTK_CYCLE	27.6667	3.33333	1.29	1416426_at	27.6667	3.33333	1416426_at
TL08465	chr2:79475581-79513121:+	70599	Ssfa2	37540	3759	1219	1423613_at	0.000285895	JTK_CYCLE	22	15	1.54	1423613_at	22	15	1423613_at
TL11061	chr4:138908507-138934645:+	230866	C230096C10Rik	26138	2994	3205	1435485_at	0.000285895	JTK_CYCLE	21	13	2.26	1435485_at|1436709_at|1434021_at	21|28|22	13|18|9.5	1435485_at|1436709_at|1434021_at
TL11961	chr5:117829153-117839032:-	72151	Rfc5	9879	1020	665	1452917_at	0.000285895	JTK_CYCLE	24	4	2.07	1452917_at	24	4	1452917_at
TL13571	chr7:25754768-25757747:-	14470	Rabac1	2979	558	171	1427773_a_at	0.000285895	JTK_CYCLE	24	16.5	1.78	1427773_a_at	24	16.5	1427773_a_at
TL03381	chr12:71291797-71328604:-	110095	Pygl	36807	2553	172	1417741_at	0.000301899	JTK_CYCLE	26	23.25	1.62	1417741_at	26	23.25	1417741_at
TL05197	chr15:76181735-76184803:+	68877	Maf1	3068	777	505	1420046_s_at	0.000301899	JTK_CYCLE	24	4.5	2.15	1451126_at|1420046_s_at	24|24	6.5|4.5	1451126_at|1420046_s_at
TL07331	chr18:74602272-74931131:+	17919	Myo5b	328859	5457	1028	1452298_a_at	0.000301899	JTK_CYCLE	24.5	2	1.89	1437698_at|1452298_a_at	24.2777777777778|24.5	2.67824074074074|2	1437698_at|1452298_a_at
TL13750	chr7:31742793-31758223:-	54135	Lsr	15430	1785	91	1451255_at	0.000301899	JTK_CYCLE	27	20	2.42	1451255_at	27	20	1451255_at
TL02152	chr11:58997356-59005454:-	14923	Guk1	8098	660	297	1416395_at	0.000316509	JTK_CYCLE	22	20	1.7	1416395_at	22	20	1416395_at
TL03030	chr11:115469232-115473817:-	69674	Mif4gd	4585	669	467	1451523_a_at	0.000316509	JTK_CYCLE	24.3333	20.8333	1.74	1451523_a_at	24.3333	20.8333	1451523_a_at
TL05880	chr16:33955097-33967089:-	22247	Umps	11992	1446	1751	1434859_at	0.000316509	JTK_CYCLE	25	16	1.86	1451445_at|1455832_a_at|1434859_at	24.2777777777778|24|25	8.2199074074074|19.5|16	1451445_at|1455832_a_at|1434859_at
TL07904	chr19:53384995-53450300:+	17859	Mxi1	65305	888	4074	1450376_at	0.000316509	JTK_CYCLE	23	14.5	1.38	1425732_a_at|1450376_at	27|23	13.5|14.5	1425732_a_at|1450376_at
TL08059	chr2:24827989-24830618:-	107733	Mrpl41	2629	408	1781	1428588_a_at	0.000316509	JTK_CYCLE	26	9.5	1.57	1428590_at|1428589_at|1428588_a_at	24.2777777777778|26|26	1.90740740740740|10.5|9.5	1428590_at|1428589_at|1428588_a_at
TL12372	chr6:4853319-5115661:+	243725	Ppp1r9a	262342	3288	5909	1440285_at	0.000316509	JTK_CYCLE	24.5	4.5	2.77	1457603_at|1456072_at|1440285_at	24.2777777777778|26|24.5	11.1805555555556|1|4.5	1457603_at|1456072_at|1440285_at
TL13971	chr7:54051463-54079170:+	14884	Gtf2h1	27707	1644	891	1453169_a_at	0.000316509	JTK_CYCLE	25	11.5	1.84	1453169_a_at	25	11.5	1453169_a_at
TL14266	chr7:111392970-111410750:+	94094	Trim34	17780	1458	786	1424857_a_at	0.000316509	JTK_CYCLE	21	6.5	1.87	1426092_a_at|1424857_a_at|1426093_at|1421550_a_at	24.2777777777778|21|24.2777777777778|23	4.41203703703704|6.5|7.9375|2.5	1426092_a_at|1424857_a_at|1426093_at|1421550_a_at
TL08942	chr2:151368234-151387427:+	14225	Fkbp1a	19193	327	1105	1416036_at	0.000335408	JTK_CYCLE	28	17.5	1.53	1416036_at|1448184_at|1438958_x_at	28|28|28	17.5|19|17.5	1416036_at|1448184_at|1438958_x_at
TL09546	chr3:79395310-79407572:+	67738	Ppid	12262	1113	531	1417057_a_at	0.000335408	JTK_CYCLE	25	6	1.63	1417057_a_at	25	6	1417057_a_at
TL00328	chr1:75131788-75138942:-	69171	1810031K17Rik	7154	1224	1184	1427879_at	0.00035044	JTK_CYCLE	23	8	3.58	1427879_at	23	8	1427879_at
TL00702	chr1:154217865-154233812:-	66637	Tsen15	15947	507	527	1449933_a_at	0.00035044	JTK_CYCLE	28	14.5	1.77	1449933_a_at	28	14.5	1449933_a_at
TL02271	chr11:68912457-68923459:+	18626	Per1	11002	3876	598	1449851_at	0.00035044	JTK_CYCLE	24	12	3.12	1449851_at	24	12	1449851_at
TL02818	chr11:100720716-100746483:+	20850	Stat5a	25767	2382	1173	1421469_a_at	0.00035044	JTK_CYCLE	26	22.5	1.92	1450259_a_at|1421469_a_at	28|26	21.5|22.5	1450259_a_at|1421469_a_at
TL04283	chr13:112536642-112599191:-	26401	Map3k1	62549	4482	2465	1424850_at	0.00035044	JTK_CYCLE	25.5	1.25	1.71	1424850_at	25.5	1.25	1424850_at
TL07143	chr18:36830812-36839020:-	225372	Apbb3	8208	1461	280	1424457_at	0.00035044	JTK_CYCLE	28	9	1.72	1424457_at	28	9	1424457_at
TL07396	chr19:3986660-3990005:+	71670	Acy3	3345	957	137	1448539_a_at	0.00035044	JTK_CYCLE	20	15	1.79	1448539_a_at	20	15	1448539_a_at
TL07629	chr19:11844904-11849436:+	94063	Mrpl16	4532	756	313	1450880_at	0.00035044	JTK_CYCLE	27.5	17.25	1.42	1450880_at	27.5	17.25	1450880_at
TL08087	chr2:25315007-25316614:-	227622	BC029214	1607	618	174	1455596_a_at	0.00035044	JTK_CYCLE	22	2.5	2.29	1455596_a_at	22	2.5	1455596_a_at
TL08792	chr2:128644038-128679997:+	72477	Tmem87b	35959	1668	2918	1429337_at	0.00035044	JTK_CYCLE	26	10	1.49	1429336_at|1429337_at|1433740_at	24|26|27	14.25|10|6	1429336_at|1429337_at|1433740_at
TL10100	chr3:142364043-142407874:+	229905	Ccbl2	43831	1263	777	1455991_at	0.00035044	JTK_CYCLE	23	19.5	1.56	1455991_at	23	19.5	1455991_at
TL10723	chr4:116667952-116677882:+	76608	Hectd3	9930	2586	1911	1423913_at	0.00035044	JTK_CYCLE	25	6.5	1.85	1434293_at|1423913_at	22|25	10|6.5	1434293_at|1423913_at
TL11083	chr4:140798798-140813477:+	213649	Arhgef19	14679	2409	683	1437629_at	0.00035044	JTK_CYCLE	23	1	2.11	1437629_at	23	1	1437629_at
TL11883	chr5:111847185-111886045:+	433938	Mn1	38860	3894	2234	1454867_at	0.00035044	JTK_CYCLE	24	5.5	4.66	1454867_at	24	5.5	1454867_at
TL14030	chr7:73789452-73834447:-	117589	Asb7	44995	957	3219	1435010_at	0.00035044	JTK_CYCLE	25	4	2.3	1435010_at|1438744_at	25|25	4|4	1435010_at|1438744_at
TL14225	chr7:108496582-108561100:+	69710	Arap1	64518	4326	1265	1428064_at	0.00035044	JTK_CYCLE	24	2	2.62	1428064_at	24	2	1428064_at
TL15287	chr8:97190654-97198322:+	107566	Arl2bp	7668	492	1304	1417112_at	0.00035044	JTK_CYCLE	23	6.5	2.18	1417112_at|1429859_a_at	23|24.2777777777778	6.5|9.53009259259259	1417112_at|1429859_a_at
TL02389	chr11:72420762-72499983:+	67128	Ube2g1	79221	513	2995	1415688_at	0.000370232	JTK_CYCLE	20.5	14	1.39	1455094_s_at|1415688_at	24.2777777777778|20.5	8.69444444444444|14	1455094_s_at|1415688_at
TL03388	chr12:72224158-72237662:-	30056	Timm9	13504	270	380	1449886_a_at	0.000370232	JTK_CYCLE	25	14.5	1.95	1449886_a_at	25	14.5	1449886_a_at
TL05286	chr15:79358125-79377171:-	67040	Ddx17	19046	1959	2316	1437773_x_at	0.000370232	JTK_CYCLE	24	2.5	2.39	1437773_x_at|1439037_at	24|24.2777777777778	2.5|4.7337962962963	1437773_x_at|1439037_at
TL10364	chr4:44049698-44097038:-	50798	Gne	47340	2169	291	1448810_at	0.000370232	JTK_CYCLE	20.5	14.5	2.64	1448810_at	20.5	14.5	1448810_at
TL13186	chr6:135087536-135118233:-	15199	Hebp1	30697	573	370	1418172_at	0.000370232	JTK_CYCLE	28	2	1.34	1418172_at	28	2	1418172_at
TL16144	chr9:74885420-74908120:+	59046	Arpp19	22700	438	3508	1450685_at	0.000370232	JTK_CYCLE	27	20	1.28	1422608_at|1422609_at|1450685_at	26|27|27	6|19.5|20	1422609_at|1422608_at|1450685_at
TL16687	chrX:34335646-34338801:+	11740	Slc25a5	3155	897	262	1430542_a_at	0.000370232	JTK_CYCLE	28	16	1.26	1438360_x_at|1423772_x_at|1430542_a_at	26|28|28	14|13.75|16	1438360_x_at|1423772_x_at|1430542_a_at
TL00010	chr1:6204742-6266185:+	12421	Rb1cc1	61443	4767	1829	1418968_at	0.000388042	JTK_CYCLE	24.5	10.5	1.83	1431605_at|1418968_at|1449292_at	24.2777777777778|24.5|28	11.1805555555556|10.5|27.5	1431605_at|1418968_at|1449292_at
TL00643	chr1:137198111-137210314:-	21854	Timm17a	12203	516	383	1426256_at	0.000388042	JTK_CYCLE	26	8.5	1.57	1426256_at	26	8.5	1426256_at
TL01447	chr10:80046398-80053049:-	216169	Fam108a	6651	933	184	1442883_s_at	0.000388042	JTK_CYCLE	24	14	1.63	1442883_s_at|1415753_at	24|24	14|14.5	1442883_s_at|1415753_at
TL01748	chr10:127646965-127648850:-	66701	Spryd4	1885	624	943	1452076_at	0.000388042	JTK_CYCLE	25	17.5	1.54	1452076_at	25	17.5	1452076_at
TL02423	chr11:75113849-75161806:-	68275	Rpa1	47957	1872	957	1437309_a_at	0.000388042	JTK_CYCLE	24	3.5	1.57	1437309_a_at|1423293_at	24|24.2777777777778	3.5|2.36111111111111	1437309_a_at|1423293_at
TL03343	chr12:58331398-58340854:+	328099	AU021838	9456	756	485	1454814_s_at	0.000388042	JTK_CYCLE	24	18	1.62	1454814_s_at	24	18	1454814_s_at
TL04074	chr13:64464521-64471614:-	13039	Ctsl	7093	1005	884	1451310_a_at	0.000388042	JTK_CYCLE	24	4	1.32	1451310_a_at	24	4	1451310_a_at
TL04164	chr13:85329081-85353328:+	66671	Ccnh	24247	972	945	1418585_at	0.000388042	JTK_CYCLE	21	2	1.55	1418584_at|1418585_at	24.2777777777778|21	4.13657407407407|2	1418584_at|1418585_at
TL05013	chr15:31385653-31460792:-	223455	2012-03-06	75139	2730	3290	1433834_at	0.000388042	JTK_CYCLE	23.5	6.75	2.54	1433834_at	23.5	6.75	1433834_at
TL06665	chr17:37085299-37088734:-	76497	Ppp1r11	3435	396	997	1417060_at	0.000388042	JTK_CYCLE	23.5	21.25	1.75	1448565_at|1417060_at	21|23.5	1.5|21.25	1448565_at|1417060_at
TL08705	chr2:120802797-120833578:+	96957	Tmem62	30781	1932	697	1455350_at	0.000388042	JTK_CYCLE	22	5	1.68	1455350_at	22	5	1455350_at
TL15773	chr9:34854163-34924395:-	20443	St3gal4	70232	1002	854	1425668_a_at	0.000388042	JTK_CYCLE	23	15	1.94	1425668_a_at	23	15	1425668_a_at
TL16056	chr9:63494573-63605801:-	17127	Smad3	111228	1278	3495	1454960_at	0.000388042	JTK_CYCLE	24	4	1.42	1454960_at|1450471_at|1450472_s_at	24|24.2777777777778|24.2777777777778	4|3.90509259259259|5.43055555555556	1454960_at|1450471_at|1450472_s_at
TL00128	chr1:38054854-38112424:+	226982	Eif5b	57570	3651	3866	1434605_at	0.00041023	JTK_CYCLE	22	2	1.34	1434605_at|1435592_at|1434604_at	22|24.2777777777778|26	2|2.68981481481482|0.75	1434605_at|1435592_at|1434604_at
TL00850	chr1:173259275-173272632:+	21945	Dedd	13357	957	1297	1434995_s_at	0.00041023	JTK_CYCLE	22	7	1.38	1434995_s_at|1434994_at|1432000_a_at	22|24.2777777777778|28	7|3.52546296296296|20.5	1434995_s_at|1434994_at|1432000_a_at
TL01367	chr10:77624811-77632513:-	28295	D10Jhu81e	7702	801	523	1449000_at	0.00041023	JTK_CYCLE	21	12	1.3	1449000_at	21	12	1449000_at
TL01431	chr10:79727735-79751158:+	70248	Dazap1	23423	1221	702	1419275_at	0.00041023	JTK_CYCLE	24	8.25	1.56	1419275_at	24	8.25	1419275_at
TL03269	chr12:32611340-32635088:-	73389	Hbp1	23748	1551	1014	1460367_at	0.00041023	JTK_CYCLE	24	6	1.7	1446269_at|1460367_at|1432143_a_at	24.2777777777778|24|24.2777777777778	2.03240740740740|6|3.3912037037037	1446269_at|1460367_at|1432143_a_at
TL09512	chr3:65183578-65196475:-	67437	Ssr3	12897	558	2311	1415700_a_at	0.00041023	JTK_CYCLE	21	0.5	1.32	1415700_a_at	21	0.5	1415700_a_at
TL01755	chr10:127740390-127758403:+	103135	Usp52	18013	3603	582	1426700_a_at	0.00043126	JTK_CYCLE	25	2.5	3.52	1426700_a_at	25	2.5	1426700_a_at
TL02796	chr11:100181299-100312917:+	100043225|20918|628596	EG628596|Eif1|LOC100043225	131618	342	198	1423799_at	0.00043126	JTK_CYCLE	22	10	1.42	1423799_at|1423798_a_at	22|22.5	10|12.5	1423799_at|1423798_a_at
TL03430	chr12:79327720-79785725:+	268566	Gphn	458005	2310	827	1426462_at	0.00043126	JTK_CYCLE	23	8	2.07	1426462_at|1426463_at	23|24.5	8|3.75	1426462_at|1426463_at
TL06435	chr17:28828389-28885350:+	26416	Mapk14	56961	1083	2067	1416704_at	0.00043126	JTK_CYCLE	28	13	1.66	1426104_at|1416703_at|1416704_at|1451927_a_at	24.2777777777778|21|28|28	11.1805555555556|18.5|13|14.5	1426104_at|1416703_at|1416704_at|1451927_a_at
TL06986	chr17:88929600-88987705:+	73825	Klraq1	58105	2343	652	1428655_at	0.00043126	JTK_CYCLE	22	8	1.55	1428655_at	22	8	1428655_at
TL08903	chr2:146067034-146337740:-	241694	A230067G21Rik	270706	5733	3772	1455750_at	0.00043126	JTK_CYCLE	21	13	3.26	1455750_at	21	13	1455750_at
TL06004	chr16:57121826-57154643:+	28185	Tomm70a	32817	1836	1794	1426676_s_at	0.000454975	JTK_CYCLE	28	5.5	1.59	1417192_at|1426676_s_at|1426675_at	27.5|28|28	6.75|5.5|4	1426676_s_at|1417192_at|1426675_at
TL06822	chr17:56301995-56313376:+	66443	Tnfaip8l1	11381	561	1681	1449125_at	0.000454975	JTK_CYCLE	22	6.5	1.62	1449125_at	22	6.5	1449125_at
TL08216	chr2:31526256-31536827:+	227715	Exosc2	10571	882	737	1426630_at	0.000454975	JTK_CYCLE	23	19.5	1.6	1426630_at	23	19.5	1426630_at
TL08458	chr2:77248688-77654873:-	241494	Zfp385b	406185	1449	1293	1436731_at	0.000454975	JTK_CYCLE	21	14.5	2.56	1457704_at|1436731_at	20|21	17|14.5	1457704_at|1436731_at
TL01566	chr10:89207770-89281145:+	75089	Uhrf1bp1l	73375	4374	349	1451276_at	0.000476498	JTK_CYCLE	26	7	1.62	1451276_at|1451275_at	26|26	7|6.5	1451276_at|1451275_at
TL02594	chr11:86582350-86621162:-	67487	Dhx40	38812	2340	1273	1428267_at	0.000476498	JTK_CYCLE	27.5	2	1.52	1428267_at	27.5	2	1428267_at
TL06932	chr17:79349897-79412646:-	75292	Prkd3	62749	2670	1299	1420567_at	0.000476498	JTK_CYCLE	23	6.5	2.08	1428230_at|1420567_at|1428229_at	26|23|23	1|6.5|4	1428230_at|1420567_at|1428229_at
TL08767	chr2:126617300-126701947:-	58800	Trpm7	84647	5592	1261	1416800_at	0.000476498	JTK_CYCLE	26	6.25	1.85	1416801_at|1416799_at|1431355_s_at|1416800_at	24.2777777777778|26|28|26	4.29861111111111|6|3|6.25	1416801_at|1416799_at|1431355_s_at|1416800_at
TL11299	chr5:3639960-3647936:-	67210	Gatad1	7976	801	1429	1425599_a_at	0.000476498	JTK_CYCLE	24	15	1.91	1452085_at|1425599_a_at	25|24	14.5|15	1452085_at|1425599_a_at
TL12063	chr5:125020222-125029066:-	209354	Eif2b1	8844	918	976	1460730_at	0.000476498	JTK_CYCLE	27	13.5	1.73	1460730_at	27	13.5	1460730_at
TL13258	chr6:146991291-147019424:+	232536	Mrps35	28133	963	79	1452111_at	0.000476498	JTK_CYCLE	24	11	1.42	1452111_at	24	11	1452111_at
TL15916	chr9:50404450-50411922:-	66925	Sdhd	7472	480	739	1428235_at	0.000476498	JTK_CYCLE	22	19.75	1.55	1428235_at	22	19.75	1428235_at
TL15962	chr9:54765096-54797731:+	235386	C630028N24Rik	32635	1131	3398	1435691_at	0.000476498	JTK_CYCLE	24	7	2.32	1435691_at|1442349_at	24|24.2777777777778	7|2.93287037037037	1435691_at|1442349_at
TL18056	chr19:29038409-29041284:+	74411	Ppapdc2	2875	879	1915	1428344_at	0.000476498	JTK_CYCLE	25	1	1.74	1445702_x_at|1428345_at|1428344_at	24.2777777777778|24.2777777777778|25	4.08564814814815|3.84259259259259|1	1445702_x_at|1428345_at|1428344_at
TL02182	chr11:60527650-60540723:-	14248	Flii	13073	3816	164	1448189_a_at	0.000502365	JTK_CYCLE	22	9.5	2.79	1416044_at|1448189_a_at	22|22	10|9.5	1416044_at|1448189_a_at
TL02352	chr11:70457699-70460495:-	67863	Slc25a11	2796	945	568	1426586_at	0.000502365	JTK_CYCLE	21	17	1.68	1426586_at	21	17	1426586_at
TL05653	chr16:8658679-8672246:-	52502	Carhsp1	13567	447	2354	1415975_at	0.000502365	JTK_CYCLE	26	2.5	1.45	1415976_a_at|1415975_at	24.2777777777778|26	8.44907407407407|2.5	1415976_a_at|1415975_at
TL08549	chr2:92243804-92274226:-	12953	Cry2	30422	1779	2175	1426383_at	0.000502365	JTK_CYCLE	21	15	2.39	1426383_at	21	15	1426383_at
TL09683	chr3:90145575-90162042:+	229542	Gatad2b	16467	1785	118	1425075_at	0.000502365	JTK_CYCLE	25	1.5	2.44	1425075_at	25	1.5	1425075_at
TL11315	chr5:7960471-7982213:+	117167	Steap4	21742	1413	1655	1460197_a_at	0.000502365	JTK_CYCLE	26	12.5	2.06	1425829_a_at|1460197_a_at	25|26	14|12.5	1425829_a_at|1460197_a_at
TL16651	chrX:20528790-20539104:-	22294	Uxt	10314	474	305	1418986_a_at	0.000502365	JTK_CYCLE	25	14.5	1.86	1418986_a_at	25	14.5	1418986_a_at
TL00114	chr1:36818705-36839661:+	22637	Zap70	20956	1857	232	1440178_x_at	0.000525373	JTK_CYCLE	26	10.5	1.93	1440178_x_at|1422701_at	26|24	10.5|13.5	1440178_x_at|1422701_at
TL00436	chr1:92854709-92866197:-	19329	Rab17	11488	645	751	1422178_a_at	0.000525373	JTK_CYCLE	24	4	1.81	1422178_a_at|1450516_a_at	24|24.2777777777778	4|7.59953703703704	1422178_a_at|1450516_a_at
TL01129	chr10:31052185-31165727:-	21987	Tpd52l1	113542	615	461	1418412_at	0.000525373	JTK_CYCLE	27	8.5	2.08	1418412_at	27	8.5	1418412_at
TL09054	chr2:156688857-156699298:+	67388	1110008F13Rik	10441	390	478	1416699_at	0.000525373	JTK_CYCLE	24	14	1.69	1459810_at|1416699_at	26|24	10.25|14	1459810_at|1416699_at
TL09090	chr2:160772713-160934792:-	71389	Chd6	162079	8136	2322	1427384_at	0.000525373	JTK_CYCLE	25	2.5	1.84	1427384_at|1431047_at	25|24.2777777777778	2.5|4.02314814814815	1427384_at|1431047_at
TL12402	chr6:15670660-15752169:+	16543	Mdfic	81509	744	2304	1427040_at	0.000525373	JTK_CYCLE	25	24.5	1.48	1427040_at	25	24.5	1427040_at
TL14523	chr7:136735376-136779252:+	207425	Brwd2	43876	3672	763	1452820_at	0.000525373	JTK_CYCLE	23	7	2.03	1452820_at	23	7	1452820_at
TL14843	chr8:23587171-23680088:+	20516	Slc20a2	92917	1971	1196	1434235_at	0.000525373	JTK_CYCLE	23	8	1.84	1434235_at|1451768_a_at	23|24.2777777777778	8|5.8287037037037	1434235_at|1451768_a_at
TL15425	chr8:112302539-112384835:+	11765	Ap1g1	82296	2478	740	1423388_at	0.000525373	JTK_CYCLE	28	16.25	1.75	1460658_at|1423388_at|1460712_s_at	24.2777777777778|28|27	5.13657407407407|16.25|18.5	1460658_at|1423388_at|1460712_s_at
TL16069	chr9:64834789-64869524:-	57874	Ptplad1	34735	1089	1470	1433706_a_at	0.000525373	JTK_CYCLE	21	15	1.25	1452427_s_at|1454698_at|1433706_a_at	28|23|21	14.25|13.5|15	1452427_s_at|1454698_at|1433706_a_at
TL16977	chrX:98625053-98643928:+	53610	Nono	18875	1422	861	1448103_s_at	0.000525373	JTK_CYCLE	25	3	1.24	1415820_x_at|1448103_s_at|1431239_at	24.2777777777778|25|24.2777777777778	5.09027777777778|3|3.87731481481482	1415820_x_at|1448103_s_at|1431239_at
TL17047	chrX:126284277-126995733:+	54004	Diap2	711456	3309	262	1427564_at	0.000525373	JTK_CYCLE	25	7.5	2.88	1427564_at	25	7.5	1427564_at
TL03950	chr13:49777512-49829626:+	105148	Iars	52114	3789	516	1426705_s_at	0.000554021	JTK_CYCLE	28	18	1.58	1426705_s_at|1452154_at	28|28	18|18	1426705_s_at|1452154_at
TL04312	chr13:120217406-120249127:+	218693	Paip1	31414	1203	3239	1451740_at	0.000554021	JTK_CYCLE	23	13.5	1.53	1425521_at|1456852_at|1451740_at	26.5|24.2777777777778|23	10|3.16203703703704|13.5	1425521_at|1456852_at|1451740_at
TL14981	chr8:49311018-49760044:-	23965	Odz3	449026	8148	2781	1429178_at	0.000554021	JTK_CYCLE	21	12	5.68	1449315_at|1429178_at	22|21	10.5|12	1429178_at|1449315_at
TL15778	chr9:35024549-35075365:-	109229	Fam118b	50527	1056	493	1432435_s_at	0.000554021	JTK_CYCLE	24	15.5	1.63	1432435_s_at|1454236_a_at	24|25.6666666666667	15.5|15.6666666666667	1432435_s_at|1454236_a_at
TL15956	chr9:54434317-54452469:+	67834	Idh3a	18152	1101	1297	1432016_a_at	0.000554021	JTK_CYCLE	25	14.5	1.92	1422500_at|1422501_s_at|1432016_a_at	25|26|25	16.5|4.5|14.5	1422500_at|1432016_a_at|1422501_s_at
TL16281	chr9:102910818-102990179:+	24059	Slco2a1	79361	1932	1970	1420913_at	0.000554021	JTK_CYCLE	25	0	3.14	1420913_at|1420914_at|1450032_at	25|27|28	0|21.5|22	1420913_at|1420914_at|1450032_at
TL00286	chr1:71603729-71625977:+	108147	Atic	22248	1779	732	1452811_at	0.000578093	JTK_CYCLE	28	15.5	1.6	1428506_at|1452811_at	28|28	14.5|15.5	1428506_at|1452811_at
TL00740	chr1:159065313-159342726:-	226525	Rasal2	277413	3861	5528	1436248_at	0.000578093	JTK_CYCLE	24	15.5	2.05	1436248_at|1436910_at	24|23	15.5|16.5	1436248_at|1436910_at
TL00787	chr1:166367397-166388486:-	11931	Atp1b1	21089	915	1009	1423890_x_at	0.000578093	JTK_CYCLE	22	13	2.03	1423890_x_at|1451152_a_at|1439036_a_at	22|22|22	13|13|13.25	1423890_x_at|1451152_a_at|1439036_a_at
TL01156	chr10:39721385-39745074:-	215929	AI317395	23689	1134	1042	1425596_at	0.000578093	JTK_CYCLE	22	16	1.31	1425596_at|1451760_s_at|1436109_at	22|24.2777777777778|21.5	16|5.24768518518518|15.5	1425596_at|1451760_s_at|1436109_at
TL01979	chr11:35582996-35604787:+	211347	Pank3	21791	1113	5827	1433613_at	0.000578093	JTK_CYCLE	24	13	1.53	1433613_at|1426259_at	24|24	13|18.5	1433613_at|1426259_at
TL01998	chr11:43588107-43649834:-	11548	Adra1b	61727	1548	1255	1422183_a_at	0.000578093	JTK_CYCLE	27	20	2.13	1422183_a_at	27	20	1422183_a_at
TL02282	chr11:69209292-69210173:+	78304	Lsmd1	881	378	39	1428526_at	0.000578093	JTK_CYCLE	22	20.5	1.59	1428526_at	22	20.5	1428526_at
TL02582	chr11:85166715-85639553:+	192197	Bcas3	472838	2787	701	1428454_at	0.000578093	JTK_CYCLE	21	13	2.18	1423528_at|1428454_at	20|21	16|13	1423528_at|1428454_at
TL02737	chr11:97943867-98010930:-	72194	Fbxl20	67063	1311	7037	1456378_s_at	0.000578093	JTK_CYCLE	24	7	2.66	1418419_at|1452826_s_at|1456378_s_at	26|23.5|24	4.5|7|7	1418419_at|1452826_s_at|1456378_s_at
TL04377	chr14:21319261-21365766:-	19056	Ppp3cb	46505	1578	1444	1428473_at	0.000578093	JTK_CYCLE	24.3333	10.3333	1.39	1433835_at|1428474_at|1428473_at|1427468_at	24.2777777777778|21|24.3333333333333|24.2777777777778	9.98148148148148|13|10.3333333333333|8.78935185185185	1428474_at|1433835_at|1428473_at|1427468_at
TL07596	chr19:10708722-10739700:+	71768	Vwce	30978	2790	509	1430130_at	0.000578093	JTK_CYCLE	20	14.5	4.9	1430130_at	20	14.5	1430130_at
TL07714	chr19:31943250-32023896:+	69865	A1cf	80646	1788	1896	1432212_at	0.000578093	JTK_CYCLE	26	19.5	3.58	1432212_at	26	19.5	1432212_at
TL10592	chr4:101320387-101331963:+	230514	Leprot	11576	396	1404	1424438_a_at	0.000578093	JTK_CYCLE	27	1.75	1.6	1451350_a_at|1436900_x_at|1424438_a_at	24|28|27	4|2|1.75	1451350_a_at|1436900_x_at|1424438_a_at
TL10654	chr4:108733749-108874845:-	100273	Osbpl9	141096	2172	1113	1450964_a_at	0.000578093	JTK_CYCLE	28	4.75	1.4	1420044_at|1423383_a_at|1450964_a_at	28|28|28	8.75|5|4.75	1450964_a_at|1423383_a_at|1420044_at
TL10951	chr4:133074877-133086705:+	69073	1810019J16Rik	11828	1194	421	1417797_a_at	0.000578093	JTK_CYCLE	22	6.5	1.66	1417797_a_at|1417798_at	22|24.2777777777778	6.5|8.4699074074074	1417797_a_at|1417798_at
TL11176	chr4:147965621-147968728:+	20810	Srm	3107	909	312	1421260_a_at	0.000578093	JTK_CYCLE	27	13.5	3.29	1421260_a_at	27	13.5	1421260_a_at
TL11850	chr5:109123520-109135917:+	116701	Fgfrl1	12397	1590	553	1447878_s_at	0.000578093	JTK_CYCLE	23	10.5	2.36	1447878_s_at|1451912_a_at	23|23.5	10.5|9.25	1447878_s_at|1451912_a_at
TL13576	chr7:25987858-26004878:-	67379	Dedd2	17020	993	700	1452070_at	0.000578093	JTK_CYCLE	25.5	7	2.16	1452070_at	25.5	7	1452070_at
TL00211	chr1:58086812-58163254:+	11761	Aox1	76442	4002	332	1419435_at	0.00061001	JTK_CYCLE	24	4	1.75	1419435_at	24	4	1419435_at
TL05436	chr15:93228780-93322343:+	223828	Pphln1	93563	1146	2744	1434822_at	0.00061001	JTK_CYCLE	24.5	0	1.47	1434822_at|1435766_at	24.5|22	0|21.5	1434822_at|1435766_at
TL07370	chr18:84836860-84855025:-	66054	Cndp2	18165	1428	562	1448263_a_at	0.00061001	JTK_CYCLE	25	24	1.6	1460177_at|1448263_a_at	27|25	19|24	1460177_at|1448263_a_at
TL13406	chr7:13617367-13620093:-	68953	Chmp2a	2726	669	56	1425591_a_at	0.00061001	JTK_CYCLE	24	14	1.3	1425591_a_at	24	14	1425591_a_at
TL14892	chr8:28370798-28386128:+	13685	Eif4ebp1	15330	354	545	1417562_at	0.00061001	JTK_CYCLE	26	10	1.46	1434976_x_at|1417562_at|1417563_at	28|26|24.2777777777778	6.5|10|10.2453703703704	1434976_x_at|1417562_at|1417563_at
TL00293	chr1:72629844-72679706:+	54380	Smarcal1	49862	2733	78	1416620_at	0.000637559	JTK_CYCLE	28	19.75	1.6	1416620_at	28	19.75	1416620_at
TL04313	chr13:120251565-120274924:+	67392	4833420G17Rik	23359	1920	200	1419637_s_at	0.000637559	JTK_CYCLE	24	7	2	1431318_at|1419637_s_at|1419635_at|1419636_at	24.2777777777778|24|20|25	6.64583333333333|7|14|6	1431318_at|1419637_s_at|1419636_at|1419635_at
TL07782	chr19:40227850-40261761:-	226105	Cyp2c70	33911	1470	215	1424273_at	0.000637559	JTK_CYCLE	22	2	1.64	1424273_at	22	2	1424273_at
TL07822	chr19:43738291-43749371:-	246696	Slc25a28	11080	1095	324	1424776_a_at	0.000637559	JTK_CYCLE	23	10.5	1.64	1424776_a_at	23	10.5	1424776_a_at
TL07990	chr2:10002238-10014328:+	16588	Kin	12090	1176	184	1427317_at	0.000637559	JTK_CYCLE	27.5	4.75	1.65	1427317_at	27.5	4.75	1427317_at
TL12690	chr6:70715713-70742169:-	19895	Rpia	26456	912	834	1418337_at	0.000637559	JTK_CYCLE	23.5	16.25	2.36	1418337_at	23.5	16.25	1418337_at
TL13598	chr7:26507057-26539739:-	232989	Hnrnpul1	32682	2580	208	1451984_at	0.000637559	JTK_CYCLE	23	8	2.21	1451984_at	23	8	1451984_at
TL14189	chr7:105851872-105866571:+	72981	Prkrir	14699	2277	1158	1426482_at	0.000637559	JTK_CYCLE	24	16	2.05	1426483_at|1426482_at	24|24	16.25|16	1426483_at|1426482_at
TL14932	chr8:41597136-41636488:+	52348	Vps37a	39352	1194	4859	1419177_at	0.000637559	JTK_CYCLE	28	4	1.52	1419176_at|1419177_at|1429363_at	24.2777777777778|28|24.2777777777778	6.15972222222222|4|8.65277777777778	1419176_at|1419177_at|1429363_at
TL15537	chr8:125135545-125139489:+	59005	Trappc2l	3944	420	153	1417105_at	0.000637559	JTK_CYCLE	26	10.25	1.67	1417105_at	26	10.25	1417105_at
TL15562	chr8:126177828-126187780:+	69581	Rhou	9952	786	2564	1449028_at	0.000637559	JTK_CYCLE	26	0	2.22	1449027_at|1449028_at	26|26	0.5|0	1449027_at|1449028_at
TL16535	chr9:123276057-123371782:+	102436	Lars2	95725	2709	986	1435682_at	0.000637559	JTK_CYCLE	23	3.5	1.37	1435682_at|1439225_at|1443672_at	23|24.2777777777778|24.2777777777778	3.5|4.17361111111111|7.65509259259259	1435682_at|1439225_at|1443672_at
TL00421	chr1:89749861-89841064:+	227333	Dgkd	91203	3663	2017	1433564_at	0.000672601	JTK_CYCLE	26	7	1.8	1439873_at|1454655_at|1433564_at	24.2777777777778|25|26	1.55787037037037|9|7	1454655_at|1439873_at|1433564_at
TL06751	chr17:47065239-47147442:-	224826	Ubr2	82203	5268	2068	1427163_at	0.000672601	JTK_CYCLE	21	16.5	2.09	1429515_at|1427163_at|1429516_at	24.2777777777778|21|25	9.12962962962963|16.5|13	1429515_at|1427163_at|1429516_at
TL06904	chr17:73186043-73200535:+	383295	Ypel5	14492	366	2391	1433593_at	0.000672601	JTK_CYCLE	23	10.5	1.89	1433593_at	23	10.5	1433593_at
TL10497	chr4:63205870-63211735:+	66290	Atp6v1g1	5865	357	583	1423255_at	0.000672601	JTK_CYCLE	23	19.5	1.54	1423256_a_at|1450926_at|1423255_at	24.3333333333333|24.2777777777778|23	16.3333333333333|6.24305555555556|19.5	1423256_a_at|1450926_at|1423255_at
TL12328	chr5:147889116-147922935:+	20018	Polr1d	33792	381	432	1448287_at	0.000672601	JTK_CYCLE	25	11	1.34	1448287_at|1451120_at	25|24	11|15.5	1448287_at|1451120_at
TL14640	chr7:148615650-148623517:-	68267	Slc25a22	7867	972	1353	1452653_at	0.000672601	JTK_CYCLE	23	8.5	2.87	1452653_at	23	8.5	1452653_at
TL00139	chr1:39608140-39634192:-	67702	Rnf149	26052	1185	1176	1429321_at	0.000703196	JTK_CYCLE	23.5	5	1.31	1429321_at	23.5	5	1429321_at
TL01178	chr10:42221859-42255175:+	54198	Snx3	33316	489	611	1422480_at	0.000703196	JTK_CYCLE	28	17	1.71	1422480_at	28	17	1422480_at
TL04013	chr13:55816010-55827588:+	69672	Txndc15	11578	1035	364	1428256_at	0.000703196	JTK_CYCLE	25	22	1.28	1428256_at	25	22	1428256_at
TL05778	chr16:20672821-20692956:+	208643	Eif4g1	20135	4803	452	1438686_at	0.000703196	JTK_CYCLE	28	18.25	2.69	1427036_a_at|1438686_at|1427037_at	24.2777777777778|28|28	6.41898148148148|18.25|20.5	1438686_at|1427036_a_at|1427037_at
TL07986	chr2:6460744-7317825:-	14007	Cugbp2	857081	1473	7387	1450069_a_at	0.000703196	JTK_CYCLE	28	8	1.4	1439777_at|1423895_a_at|1451154_a_at|1451155_at|1450069_a_at	24.2777777777778|24.2777777777778|23.5|24.2777777777778|28	4.84953703703704|7.55324074074074|11.75|6.60185185185185|8	1439777_at|1423895_a_at|1451154_a_at|1451155_at|1450069_a_at
TL10030	chr3:127573458-127599208:-	70617	5730508B09Rik	25750	396	214	1429678_at	0.000703196	JTK_CYCLE	23	15.5	1.57	1429678_at	23	15.5	1429678_at
TL11369	chr5:23606429-23666603:+	52323	Klhl7	60174	1761	1055	1452660_s_at	0.000703196	JTK_CYCLE	22	21.5	1.88	1428091_at|1452660_s_at	23|22	19.5|21.5	1428091_at|1452660_s_at
TL13616	chr7:27943676-27951731:-	112406	Egln2	8055	1260	498	1416533_at	0.000703196	JTK_CYCLE	25	8	1.38	1416533_at	25	8	1416533_at
TL15283	chr8:96910399-96919258:+	64209	Herpud1	8859	1176	603	1448185_at	0.000703196	JTK_CYCLE	22	14.5	2.92	1448185_at	22	14.5	1448185_at
TL15414	chr8:110104280-110112382:-	17463	Psmd7	8102	966	503	1451056_at	0.000703196	JTK_CYCLE	27	21.5	1.38	1451056_at	27	21.5	1451056_at
TL16954	chrX:96661072-96666074:-	18744	Pja1	5002	1188	831	1426448_at	0.000703196	JTK_CYCLE	22	8	1.42	1452083_a_at|1426448_at|1426449_a_at|1451792_a_at	20|22|28|24.2777777777778	9|8|19|7.7662037037037	1452083_a_at|1426448_at|1426449_a_at|1451792_a_at
TL00518	chr1:120195094-120207709:-	22099	Tsn	12615	687	2286	1416908_s_at	0.000739217	JTK_CYCLE	24	3.25	1.38	1416907_at|1448515_at|1416908_s_at|1448516_at	21|25.5|24|24	10|23.5|3.25|2.5	1416907_at|1448515_at|1416908_s_at|1448516_at
TL01026	chr10:5914188-5943372:+	66084	Rmnd1	29184	1353	300	1424505_at	0.000739217	JTK_CYCLE	23	20	1.58	1424505_at	23	20	1424505_at
TL01258	chr10:61178035-61202008:+	71361	Aifm2	23950	1122	257	1431142_s_at	0.000739217	JTK_CYCLE	25.5	15.25	1.64	1431142_s_at|1455112_at|1431143_x_at	25.5|24|23	15.25|12|14.5	1431142_s_at|1455112_at|1431143_x_at
TL01932	chr11:29072995-29119131:+	104570	Smek2	46136	2463	580	1450900_at	0.000739217	JTK_CYCLE	28	5	1.61	1450900_at|1423198_a_at|1423197_a_at|1450901_a_at	28|27|28|24.2777777777778	5|10.5|5|7.54861111111111	1450900_at|1423198_a_at|1423197_a_at|1450901_a_at
TL02873	chr11:102146274-102150738:+	72053	Tmub2	4464	960	988	1452446_a_at	0.000739217	JTK_CYCLE	24	4	2.2	1452446_a_at	24	4	1452446_a_at
TL04843	chr14:75642093-75683353:+	56373	Cpb2	41260	1269	131	1418771_a_at	0.000739217	JTK_CYCLE	20	4	1.3	1418771_a_at	20	4	1418771_a_at
TL06243	chr17:21082417-21102869:+	51792	Ppp2r1a	20452	1770	434	1455929_x_at	0.000739217	JTK_CYCLE	25	2.5	2.55	1438174_x_at|1455929_x_at|1438991_x_at|1438383_x_at|1415819_a_at	25|25|23|23.5|25	1.5|2.5|6|5.5|2.5	1438174_x_at|1455929_x_at|1438991_x_at|1438383_x_at|1415819_a_at
TL10724	chr4:116692012-116759457:+	108067	Eif2b3	67445	1359	111	1434524_at	0.000739217	JTK_CYCLE	25	14	2.42	1434524_at	25	14	1434524_at
TL12368	chr6:4455696-4491543:+	12843	Col1a2	35847	4119	881	1450857_a_at	0.000739217	JTK_CYCLE	25	2.5	1.9	1423110_at|1450857_a_at	24|25	4.5|2.5	1423110_at|1450857_a_at
TL12514	chr6:38501518-38559444:+	192196	Luc7l2	57926	1179	1114	1423251_at	0.000739217	JTK_CYCLE	28	2.5	3.74	1436767_at|1423251_at|1436766_at	24.2777777777778|28|28	4.24305555555556|2.5|27.5	1436767_at|1423251_at|1436766_at
TL13016	chr6:121788558-121839075:+	17836	Mug1	50517	4431	128	1448854_s_at	0.000739217	JTK_CYCLE	25	2.5	1.24	1417835_at|1448854_s_at	22|25	7.5|2.5	1417835_at|1448854_s_at
TL15806	chr9:37421431-37455903:+	22619	Siae	34472	1626	1794	1416539_at	0.000739217	JTK_CYCLE	27	5	1.36	1416538_at|1416539_at|1460387_a_at	23|27|20	10.5|5|16	1416538_at|1416539_at|1460387_a_at
TL16325	chr9:106561076-106588279:-	21767	Tex264	26922	930	281	1425068_a_at	0.000739217	JTK_CYCLE	25	10	1.36	1425068_a_at	25	10	1425068_a_at
TL16381	chr9:108410404-108418244:+	97541	Qars	7840	2328	67	1456726_x_at	0.000739217	JTK_CYCLE	21	10	1.32	1423712_a_at|1456726_x_at|1453237_at	20|21|24.2777777777778	14.5|10|5.7662037037037	1423712_a_at|1456726_x_at|1453237_at
TL00934	chr1:182732698-182743734:-	15078	H3f3a	11036	411	509	1423263_at	0.000772459	JTK_CYCLE	25	15.5	1.31	1434127_a_at|1423262_a_at|1423263_at	24.2777777777778|24|25	7.47222222222222|16.5|15.5	1434127_a_at|1423262_a_at|1423263_at
TL02564	chr11:83664370-83719317:+	21410	Hnf1b	54947	1677	884	1451687_a_at	0.000772459	JTK_CYCLE	24	1	2.16	1421224_a_at|1451687_a_at	24.2777777777778|24	2.30324074074074|1	1421224_a_at|1451687_a_at
TL02828	chr11:100981444-100987733:+	103733	Tubg1	6289	1356	190	1417144_at	0.000772459	JTK_CYCLE	28	17	2.12	1417144_at	28	17	1417144_at
TL04171	chr13:90229271-90254526:+	66074	Tmem167	25255	219	10476	1423208_at	0.000772459	JTK_CYCLE	20	4.5	1.99	1454151_at|1425780_a_at|1423207_at|1442662_at|1450904_at|1423209_at|1423208_at	24.2777777777778|23|20|24.2777777777778|21|24.2777777777778|20	1.01851851851852|19.5|4|11.1805555555556|1.5|6.95601851851852|4.5	1454151_at|1425780_a_at|1423207_at|1442662_at|1450904_at|1423209_at|1423208_at
TL05292	chr15:79554499-79572960:-	223697	Unc84b	18461	2100	1377	1433832_at	0.000772459	JTK_CYCLE	23	8.5	2.83	1433832_at	23	8.5	1433832_at
TL05913	chr16:36885096-36933171:+	224139	Golgb1	48075	9717	1128	1435032_at	0.000772459	JTK_CYCLE	26	4.5	2.26	1435032_at	26	4.5	1435032_at
TL08226	chr2:32092202-32110525:+	99011	Pomt1	18323	2241	561	1424284_at	0.000772459	JTK_CYCLE	26.5	21.75	2.14	1424284_at	26.5	21.75	1424284_at
TL09382	chr3:30993982-31021499:+	20482	Skil	27517	2028	3964	1452214_at	0.000772459	JTK_CYCLE	22	21.5	2.4	1452214_at|1422054_a_at	22|24.2777777777778	21.5|4.9537037037037	1452214_at|1422054_a_at
TL11503	chr5:35434154-35448346:-	16976	Lrpap1	14192	1083	1818	1452148_at	0.000772459	JTK_CYCLE	20	14.5	1.32	1452148_at|1426696_at|1426697_a_at	20|26|20	14.5|20.5|13	1452148_at|1426696_at|1426697_a_at
TL11956	chr5:117541688-117566002:-	71954	Suds3	24314	999	1152	1427896_at	0.000772459	JTK_CYCLE	22	9.5	1.34	1427897_s_at|1427896_at	25|22	12.5|9.5	1427897_s_at|1427896_at
TL14484	chr7:134716861-134726821:+	68961	Phkg2	9960	1221	278	1428511_at	0.000772459	JTK_CYCLE	28	4.25	1.46	1428511_at	28	4.25	1428511_at
TL15222	chr8:87584017-87591019:+	68628	Fbxw9	7002	1377	456	1428120_at	0.000772459	JTK_CYCLE	23	19	1.49	1428120_at	23	19	1428120_at
TL16623	chrX:12858147-12871109:+	13205	Ddx3x	12962	1989	2491	1423042_at	0.000772459	JTK_CYCLE	28	4.5	1.32	1416467_at|1423043_s_at|1423042_at	24.2777777777778|24.2777777777778|28	5.53009259259259|8.04398148148148|4.5	1416467_at|1423043_s_at|1423042_at
TL00947	chr1:183745466-183772463:-	98386	Lbr	26997	1881	1522	1415829_at	0.000813217	JTK_CYCLE	26	16	1.42	1415829_at	26	16	1415829_at
TL01727	chr10:127097973-127103759:-	17937	Nab2	5786	1578	752	1417930_at	0.000813217	JTK_CYCLE	26	0.75	2.17	1417930_at	26	0.75	1417930_at
TL07027	chr18:12287358-12315876:+	66878	Riok3	28518	1560	2040	1422650_a_at	0.000813217	JTK_CYCLE	25	12.5	1.32	1460670_at|1422650_a_at	24.5|25	13.75|12.5	1460670_at|1422650_a_at
TL07282	chr18:64616203-64648720:-	14151	Fech	32517	1269	1533	1418699_s_at	0.000813217	JTK_CYCLE	21	14.5	1.37	1427696_at|1418698_a_at|1418699_s_at|1449181_at	24.2777777777778|21|21|23	11.1805555555556|14.5|14.5|12.5	1427696_at|1418698_a_at|1418699_s_at|1449181_at
TL12195	chr5:138334160-138362847:-	13113	Cyp3a13	28687	1512	1336	1419523_at	0.000813217	JTK_CYCLE	25	15.5	1.64	1419523_at	25	15.5	1419523_at
TL00233	chr1:59741849-59768354:+	55989	Nop58	26505	1611	189	1450986_at	0.000852448	JTK_CYCLE	20	2.5	2.85	1450986_at	20	2.5	1450986_at
TL02952	chr11:106894394-106993236:-	207165	Bptf	98842	8766	2722	1456615_a_at	0.000852448	JTK_CYCLE	26	1.5	2.59	1439102_at|1427311_at|1427310_at|1456615_a_at	20|28|25|26	14.5|23|3|1.5	1439102_at|1427311_at|1427310_at|1456615_a_at
TL09106	chr2:163449008-163470879:-	26943	Serinc3	21871	1419	2168	1417816_s_at	0.000852448	JTK_CYCLE	24	16.25	1.7	1448847_at|1417815_a_at|1417816_s_at|1455550_x_at|1434548_at	25|24.5|24|26|22	14.5|16|16.25|15.5|19.5	1448847_at|1417816_s_at|1417815_a_at|1455550_x_at|1434548_at
TL09547	chr3:79407733-79432636:-	66841	Etfdh	24903	1851	190	1451084_at	0.000852448	JTK_CYCLE	23	6.5	1.38	1451084_at	23	6.5	1451084_at
TL10896	chr4:129392102-129419526:-	20218	Khdrbs1	27424	1332	1230	1418629_a_at	0.000852448	JTK_CYCLE	24	8.5	1.76	1438462_x_at|1418630_at|1418629_a_at|1418628_at|1437389_x_at|1434541_x_at|1438461_at	24|24.2777777777778|24|22|24|24|24.2777777777778	8.5|2.12731481481482|8.5|8.5|8.5|8.5|9.41203703703704	1438462_x_at|1418630_at|1418629_a_at|1437389_x_at|1434541_x_at|1418628_at|1438461_at
TL11228	chr4:151701589-151708180:+	19934	Rpl22	6591	NA	NA	1448398_s_at	0.000852448	JTK_CYCLE	27	2.5	1.3	1453118_s_at|1448398_s_at|1416603_at	24.2777777777778|27|24.2777777777778	7.6574074074074|2.5|7.50462962962963	1453118_s_at|1448398_s_at|1416603_at
TL12585	chr6:48377690-48395824:-	68910	Zfp467	9213	1785	1319	1441727_s_at	0.000852448	JTK_CYCLE	22	9.5	2.22	1449510_at|1441727_s_at|1419564_at	24|22|21	7|9.5|13	1441727_s_at|1449510_at|1419564_at
TL13624	chr7:28127151-28141027:-	192192	Shkbp1	13876	2115	180	1424174_at	0.000852448	JTK_CYCLE	24	1.75	1.61	1424174_at	24	1.75	1424174_at
TL15438	chr8:113370923-113406134:+	102339	Cog4	35211	2358	369	1419809_s_at	0.000852448	JTK_CYCLE	27	8.5	1.37	1416993_at|1419809_s_at|1419808_at	24|27|24.2777777777778	15|8.5|6.49537037037037	1416993_at|1419809_s_at|1419808_at
TL15920	chr9:50442739-50467885:-	235339	Dlat	25146	1929	1790	1452005_at	0.000852448	JTK_CYCLE	20	14	1.74	1426264_at|1452005_at|1426265_x_at	20|20|20	16|14|15.5	1452005_at|1426264_at|1426265_x_at
TL15991	chr9:57100128-57110406:-	74211	1700017B05Rik	10278	3072	1640	1429758_at	0.000852448	JTK_CYCLE	26	18.5	2.39	1429758_at	26	18.5	1429758_at
TL16150	chr9:75289330-75314239:+	235497	Leo1	24909	2004	134	1455293_at	0.000852448	JTK_CYCLE	23	0	2.56	1455293_at	23	0	1455293_at
TL00199	chr1:55134677-55144776:-	15510	Hspd1	10099	1722	454	1426351_at	0.000898667	JTK_CYCLE	28	14.5	1.3	1426351_at	28	14.5	1426351_at
TL00852	chr1:173275829-173288301:+	18637	Pfdn2	12472	465	144	1421950_at	0.000898667	JTK_CYCLE	25	10.5	1.55	1421950_at	25	10.5	1421950_at
TL02104	chr11:54251690-54331738:+	216742	Fnip1	80048	3498	2660	1449668_s_at	0.000898667	JTK_CYCLE	25	7	2.35	1434405_at|1449668_s_at	26|25	6|7	1434405_at|1449668_s_at
TL04621	chr14:55305052-55309578:+	58248	1700123O20Rik	4526	429	508	1416917_at	0.000898667	JTK_CYCLE	23	19	1.76	1416917_at	23	19	1416917_at
TL10285	chr4:40669565-40681997:+	15502	Dnaja1	12432	1194	2018	1460179_at	0.000898667	JTK_CYCLE	24	15.5	3.19	1459835_s_at|1460179_at|1416288_at	25|24|24	15|15.5|15	1459835_s_at|1460179_at|1416288_at
TL02580	chr11:85004810-85048622:-	66884	Appbp2	43812	1758	337	1451251_at	0.000932916	JTK_CYCLE	28	19	1.37	1451251_at	28	19	1451251_at
TL02870	chr11:102057060-102091486:-	15184	Hdac5	34426	3348	82	1415743_at	0.000932916	JTK_CYCLE	24	0	1.83	1415743_at	24	0	1415743_at
TL03066	chr11:116704913-116711045:+	74319	1110005A03Rik	6132	678	176	1451448_a_at	0.000932916	JTK_CYCLE	20	4.5	1.81	1451448_a_at	20	4.5	1451448_a_at
TL03908	chr13:43247112-43266728:-	67046	Tbc1d7	19616	882	150	1428598_at	0.000932916	JTK_CYCLE	28	20.5	2.24	1428598_at	28	20.5	1428598_at
TL04472	chr14:32973077-32992549:+	27057	Ncoa4	19472	1878	1535	1420808_at	0.000932916	JTK_CYCLE	25	15	1.91	1450006_at|1420808_at	26|25	15|15	1450006_at|1420808_at
TL06819	chr17:56251023-56256971:-	66968	2310076L09Rik	5948	1392	428	1424937_at	0.000932916	JTK_CYCLE	25	18.5	2.73	1441915_s_at|1424937_at	22|25	21.5|18.5	1441915_s_at|1424937_at
TL07082	chr18:31739821-31769556:-	67453	Slc25a46	29735	1257	3023	1418134_at	0.000932916	JTK_CYCLE	26	4.5	1.43	1448970_at|1418134_at	28|26	2.25|4.5	1448970_at|1418134_at
TL07158	chr18:38004478-38095065:-	13367	Diap1	90587	3768	516	1421143_at	0.000932916	JTK_CYCLE	28	22	1.84	1421143_at|1454979_at|1445391_at	28|25|24.2777777777778	22|24|5.87037037037037	1421143_at|1454979_at|1445391_at
TL07322	chr18:73798666-73863395:-	17128	Smad4	64729	1656	1245	1422485_at	0.000932916	JTK_CYCLE	20	13.5	1.95	1422487_at|1422485_at|1422486_a_at	24|20|22	7.25|13.5|10	1422487_at|1422485_at|1422486_a_at
TL07523	chr19:7049537-7051814:+	18938	Ppp1r14b	2277	444	274	1450914_at	0.000932916	JTK_CYCLE	24	15.25	2.48	1450914_at	24	15.25	1450914_at
TL08038	chr2:22795508-22895760:-	11308	Abi1	100252	1446	1883	1423177_a_at	0.000932916	JTK_CYCLE	24	6.5	1.31	1450890_a_at|1438506_s_at|1423177_a_at|1423178_at	24.2777777777778|28|24|24.2777777777778	7.90277777777778|4|6.5|8.0162037037037	1450890_a_at|1438506_s_at|1423177_a_at|1423178_at
TL08424	chr2:73121928-73150649:-	66935	1700023B02Rik	28721	1353	488	1423375_at	0.000932916	JTK_CYCLE	26	4	3.04	1423375_at	26	4	1423375_at
TL09086	chr2:160557045-160601496:+	18803	Plcg1	44451	3909	392	1435149_at	0.000932916	JTK_CYCLE	26	6.5	2.09	1435149_at	26	6.5	1435149_at
TL09761	chr3:94758936-94765483:+	53970	Rfx5	6547	1977	2193	1423103_at	0.000932916	JTK_CYCLE	23	4.5	2.06	1423103_at	23	4.5	1423103_at
TL12222	chr5:139728328-139746004:+	67604	1110007L15Rik	17676	984	981	1451700_a_at	0.000932916	JTK_CYCLE	23	12.5	1.39	1428528_at|1451700_a_at	24.2777777777778|23	7.15046296296296|12.5	1428528_at|1451700_a_at
TL12909	chr6:108610622-108616919:+	20893	Bhlhe40	6297	1236	1593	1418025_at	0.000932916	JTK_CYCLE	21	15.5	7.75	1418025_at	21	15.5	1418025_at
TL13522	chr7:20365066-20382158:-	80794	Cblc	17092	1491	144	1422666_at	0.000932916	JTK_CYCLE	23	8.5	2.15	1422666_at|1431692_a_at	23|21	8.5|14	1422666_at|1431692_a_at
TL14214	chr7:107697630-107731644:-	52443	Mrpl48	34014	636	191	1428302_at	0.000932916	JTK_CYCLE	25	13.5	1.51	1437997_x_at|1428302_at	25|25	12.75|13.5	1437997_x_at|1428302_at
TL15474	chr8:119412584-119445336:-	66531	2310061C15Rik	32752	240	1088	1427921_s_at	0.000932916	JTK_CYCLE	22	20.5	1.55	1427921_s_at|1427922_at|1452597_at	22|24.2777777777778|22	20.5|10.2152777777778|20.5	1427921_s_at|1427922_at|1452597_at
TL15594	chr8:129587955-130136186:+	93742	Pard3	548231	4002	1512	1434775_at	0.000932916	JTK_CYCLE	24	2.5	1.76	1436765_at|1436764_at|1420391_at|1434775_at	24.2777777777778|25|24.2777777777778|24	5.50925925925926|2|3.71527777777778|2.5	1436765_at|1436764_at|1420391_at|1434775_at
TL15830	chr9:43029360-43047899:-	102644	Oaf	18539	849	1296	1424086_at	0.000932916	JTK_CYCLE	21	12.5	1.77	1424086_at	21	12.5	1424086_at
TL00753	chr1:162917619-162933141:+	11905	Serpinc1	15522	1398	547	1417909_at	0.000985229	JTK_CYCLE	27.5	21	1.2	1417909_at	27.5	21	1417909_at
TL09670	chr3:89673245-89717084:-	16194	Il6ra	43839	1383	1837	1452416_at	0.000985229	JTK_CYCLE	22	14	3.69	1452416_at	22	14	1452416_at
TL14003	chr7:63186956-63217820:-	93790	Nipa2	30864	1080	1329	1426717_at	0.000985229	JTK_CYCLE	28	8	1.3	1421968_a_at|1426717_at	25|28	12.5|8	1421968_a_at|1426717_at
TL02043	chr11:49988352-50013611:+	68067	3010026O09Rik	25259	1008	91	1448930_at	0	HAYSTACK	24	5	5.73	1448930_at	24	5	1448930_at
TL03978	chr13:54685551-54691435:-	28126	Nop16	5884	537	1090	1424620_at	0	HAYSTACK	25	19	1.98	1424620_at|1451414_at	25|24	19|15	1424620_at|1451414_at
TL08845	chr2:131878231-131970844:-	54338	Slc23a2	92613	1947	4173	1417329_at	0	HAYSTACK	24	7	2.4	1417329_at	24	7	1417330_at|1417329_at
TL10261	chr4:33332397-33335762:-	108767	Pnrc1	3365	894	641	1433668_at	0	HAYSTACK	24	23	4.04	1433668_at|1439513_at	24|24	23|3	1433668_at|1439513_at
TL13120	chr6:128380124-128388649:-	14228	Fkbp4	8525	1377	669	1416362_a_at	0	HAYSTACK	24	15	2.13	1416363_at|1416362_a_at	20|24	15|15	1416363_at|1416362_a_at
TL16106	chr9:68501608-69226835:+	19883	Rora	725227	1572	67	1420583_a_at	0	HAYSTACK	24	20	1.65	1420583_a_at|1424035_at	24|24	20|20	1420583_a_at|1424035_at|1424034_at|1441085_at
TL11720	chr5:91032101-91069513:-	73246	Rassf6	37412	1026	797	1429262_at	1.19327e-11	HAYSTACK	24	17	3.2	1429262_at	24	17	1429262_at
TL15817	chr9:40609355-40613282:+	15481	Hspa8	3927	1941	82	1420622_a_at	4.77307e-11	HAYSTACK	24	15	3.04	1420623_x_at|1420622_a_at	24|24	15|15	1420623_x_at|1420622_a_at
TL12025	chr5:123157565-123179051:+	18438	P2rx4	21486	1167	729	1425525_a_at	5.96634e-11	HAYSTACK	25	7	1.66	1425525_a_at|1452527_a_at	25|24	7|6	1425525_a_at|1452527_a_at
TL01163	chr10:40349816-40369737:+	70503	Ddo	19921	1026	1890	1439096_at	9.54614e-11	HAYSTACK	24	20	1.98	1439096_at|1451650_at	24|24	20|18	1454025_at|1439096_at|1451650_at|1453499_at
TL13880	chr7:52071789-52086176:+	18226	Nup62	14387	1581	663	1438917_x_at	1.55125e-10	HAYSTACK	25	18	1.66	1415926_at|1438917_x_at|1447905_x_at|1415925_a_at	24|25|24|24	19|18|19|19	1415926_at|1438917_x_at|1447905_x_at|1448150_at|1415925_a_at
TL14957	chr8:46593148-46913258:+	234214	Sorbs2	320110	3819	2098	1437197_at	1.67057e-10	HAYSTACK	24	1	2.19	1437197_at	24	1	1446744_at|1437197_at
TL12012	chr5:122608287-122625278:+	19047	Ppp1cc	16991	972	1125	1450149_a_at	4.65374e-10	HAYSTACK	24	13	1.39	1452046_a_at|1450149_a_at	24|24	14|13	1452046_a_at|1450149_a_at
TL02971	chr11:109512262-109530962:+	19084	Prkar1a	18700	1146	2046	1452032_at	5.78735e-10	HAYSTACK	25	1	1.55	1425550_a_at|1452032_at	24|25	3|1	1425550_a_at|1452032_at
TL06090	chr16:92058566-92112472:+	121022|53881	Mrps6|Slc5a3	53892	378	302	1447585_s_at	6.20499e-10	HAYSTACK	24	15	1.64	1435484_at|1424440_at|1447585_s_at|1440227_at	24|24|24|21	14|15|15|1	1435484_at|1447585_s_at|1424440_at|1440227_at|1422170_at
TL01595	chr10:96079634-96085445:+	12226	Btg1	5811	516	4168	1426083_a_at	7.51759e-10	HAYSTACK	26	22	3.07	1442018_at|1437455_a_at|1426083_a_at	24|23|26	7|1|22	1442018_at|1437455_a_at|1426083_a_at
TL03472	chr12:85328839-85334825:+	171210	Acot2	5986	1362	795	1422997_s_at	9.84446e-10	HAYSTACK	27	16	3.03	1422996_at|1422997_s_at	24|27	18|16	1422996_at|1422997_s_at
TL16512	chr9:121619506-121622039:+	26901	Deb1	2533	234	269	1427955_a_at	2.27914e-09	HAYSTACK	24	14	1.79	1427955_a_at	24	14	1427955_a_at
TL01571	chr10:90610315-90634327:-	21917	Tmpo	24012	1359	1905	1426349_s_at	3.47838e-09	HAYSTACK	24	15	1.49	1421237_at|1428976_at|1452036_a_at|1426349_s_at	20|24|24|24	14|2|21|15	1428976_at|1421237_at|1426020_at|1452036_a_at|1426349_s_at
TL10141	chr3:151846918-151873263:-	67035	Dnajb4	26345	1014	1192	1451177_at	4.54635e-09	HAYSTACK	24	14	2.27	1451177_at|1431734_a_at	24|24	14|14	1451177_at|1431734_a_at
TL14746	chr8:11556065-11563250:+	26356	Ing1	7185	840	1129	1448496_a_at	4.79694e-09	HAYSTACK	24	12	1.66	1416860_s_at|1448496_a_at	24|24	13|12	1416860_s_at|1448496_a_at
TL16349	chr9:107553485-107569705:-	76257	Slc38a3	16220	1518	779	1418706_at	5.34584e-09	HAYSTACK	22	12	2.58	1446013_at|1418706_at	24|22	8|12	1446013_at|1418706_at
TL16166	chr9:77929306-77956860:-	71538	Fbxo9	27157	1311	480	1417480_at	6.01407e-09	HAYSTACK	22	10	1.71	1417480_at	22	10	1432211_a_at|1417480_at
TL10028	chr3:127492830-127501307:+	211550	Tifa	8477	555	1253	1426501_a_at	6.47944e-09	HAYSTACK	24	6	2.53	1426501_a_at	24	6	1426501_a_at
TL03193	chr12:8214930-8292558:+	68832	1110057K04Rik	77628	981	1661	1428085_at	6.7539e-09	HAYSTACK	25	17	1.63	1436519_a_at|1428085_at	27|25	16|17	1436519_a_at|1428085_at
TL15658	chr9:18096710-18118444:+	66917	Chordc1	21734	996	1079	1460645_at	1.2237e-08	HAYSTACK	24	15	3.57	1460645_at	24	15	1460645_at
TL15825	chr9:42220399-42280309:-	272589	Tbcel	59910	1275	3514	1434330_at	1.74336e-08	HAYSTACK	24	9	2.78	1454930_at|1434330_at	24|24	9|9	1454930_at|1434330_at
TL06995	chr18:3383222-3436698:+	71745	Cul2	53476	2238	1725	1451231_a_at	1.77081e-08	HAYSTACK	24	22	1.59	1419765_at|1451231_a_at	24|24	4|22	1419765_at|1451231_a_at
TL08112	chr2:25854066-25877231:-	98766	Ubac1	23165	1230	405	1416963_at	1.85434e-08	HAYSTACK	24	11	1.79	1416963_at	24	11	1416963_at
TL07489	chr19:6046661-6053709:+	74126	Syvn1	7048	1839	1052	1443609_s_at	2.4814e-08	HAYSTACK	24	2	4.31	1428070_at|1443609_s_at	24|24	2|2	1428070_at|1443609_s_at
TL05450	chr15:96825253-96886387:-	69354	Slc38a4	61134	1644	2167	1428111_at	3.32564e-08	HAYSTACK	24	11	1.58	1448889_at|1428111_at	24|24	13|11	1448889_at|1428111_at
TL08278	chr2:35169509-35192529:-	13830	Stom	23020	855	1871	1438910_a_at	4.55351e-08	HAYSTACK	24	4	1.69	1438910_a_at|1419097_a_at	24|24	4|3	1438910_a_at|1419098_at|1449341_a_at|1419099_x_at|1419097_a_at
TL15911	chr9:50302629-50313744:+	76509	1600029D21Rik	11115	714	1094	1423933_a_at	4.79932e-08	HAYSTACK	24	19	3.05	1423934_at|1423933_a_at	24|24	13|19	1454254_s_at|1423934_at|1423933_a_at
TL05655	chr16:8830192-8859017:+	69053	1810013L24Rik	28825	828	2886	1435546_a_at	5.33749e-08	HAYSTACK	24	8	2.4	1431018_at|1435546_a_at	24|24	7|8	1431018_at|1435546_a_at
TL11490	chr5:34679038-34696079:+	19822	Rnf4	17041	585	2050	1423654_a_at	5.39596e-08	HAYSTACK	24	10	1.44	1423654_a_at	24	10	1451072_a_at|1423654_a_at
TL08418	chr2:71819343-72094433:+	56508	Rapgef4	275090	2982	0	1425518_at	6.71571e-08	HAYSTACK	24	8	2.37	1425518_at|1421622_a_at	24|24	8|11	1425518_at|1421622_a_at
TL05579	chr15:102301062-102330490:+	18521	Pcbp2	29428	1089	1534	1435881_at	9.40176e-08	HAYSTACK	24	11	1.95	1421743_a_at|1435881_at	21|24	13|11	1421743_a_at|1435881_at
TL01529	chr10:84565371-84580492:+	103266	AI597468	15121	348	3053	1433897_at	1.04447e-07	HAYSTACK	24	2	2.02	1433897_at	24	2	1433897_at|1431280_at
TL03782	chr13:21879356-21881082:+	319188	Hist1h2bp	1726	417	150	1452540_a_at	1.04978e-07	HAYSTACK	25	21	1.44	1427762_x_at|1452540_a_at	24|25	16|21	1427762_x_at|1452540_a_at
TL15936	chr9:51855254-51896843:+	19684	Rdx	40798	1752	2259	1416180_a_at	1.16809e-07	HAYSTACK	24	3	1.51	1416179_a_at|1448236_at|1416180_a_at	24|24|24	8|10|3	1416179_a_at|1448236_at|1416180_a_at
TL11832	chr5:108173813-108304126:-	14020	Evi5	130313	2430	3351	1417513_at	1.26212e-07	HAYSTACK	25	0	1.8	1417513_at|1417512_at	25|24	0|2	1417513_at|1417512_at
TL07910	chr19:55144223-55173937:-	14732	Gpam	29714	2484	1196	1425834_a_at	1.33187e-07	HAYSTACK	24	18	2.12	1419499_at|1425834_a_at	24|24	18|18	1419499_at|1425834_a_at
TL10006	chr3:121948509-121969566:+	14630	Gclm	21057	825	251	1418627_at	2.02301e-07	HAYSTACK	24	3	1.66	1418627_at	24	3	1418627_at
TL08719	chr2:121274963-121279162:+	378702	Serf2	4199	180	2642	1433723_s_at	2.28905e-07	HAYSTACK	24	15	1.29	1435738_x_at|1433786_x_at|1433723_s_at	24|24|24	21|20|15	1435738_x_at|1433786_x_at|1433723_s_at
TL11005	chr4:135521079-135524093:+	74246	Gale	3014	1044	319	1424140_at	2.40646e-07	HAYSTACK	24	16	6.09	1424140_at	24	16	1424140_at
TL04854	chr14:76815627-76907568:+	21807	Tsc22d1	91939	3171	1085	1425742_a_at	2.51672e-07	HAYSTACK	24	2	3.28	1439111_at|1425742_a_at|1454971_x_at	24|24|24	1|2|2	1439111_at|1425742_a_at|1454971_x_at
TL03422	chr12:77634546-77680026:+	263406	Plekhg3	45480	4026	631	1434680_at	3.30404e-07	HAYSTACK	24	9	1.7	1434680_at	24	9	1434680_at
TL10509	chr4:70092960-70195962:-	230316	Megf9	103002	1803	1153	1455960_at	3.31084e-07	HAYSTACK	24	20	2.03	1455960_at	24	20	1455960_at
TL00750	chr1:162133053-162142908:-	12301	Cacybp	9855	690	644	1452047_at	4.26319e-07	HAYSTACK	24	15	2.45	1452047_at	24	15	1452047_at
TL02000	chr11:44268076-44280515:-	79560	Ublcp1	12439	957	1013	1415788_at	4.74419e-07	HAYSTACK	24	14	1.7	1415790_at|1415788_at|1415789_a_at|1454947_a_at	24|24|24|24	14|14|14|14	1415790_at|1415788_at|1454947_a_at|1415789_a_at
TL06133	chr16:98168598-98183786:-	114565	Zfp295	15188	2685	2447	1441973_at	5.34942e-07	HAYSTACK	22	1	2.1	1425305_at|1441973_at	26|22	21|1	1441973_at|1425305_at
TL08368	chr2:64926395-65076683:-	319876	Cobll1	150288	3723	1132	1454795_at	5.66355e-07	HAYSTACK	24	11	3.14	1454795_at	24	11	1454795_at
TL17216	chrX:159198303-159217022:+	245688	Rbbp7	18719	1278	674	1456227_x_at	6.83921e-07	HAYSTACK	25	7	1.25	1415775_at|1456227_x_at	21|25	13|7	1415775_at|1456227_x_at
TL02296	chr11:69480437-69485925:-	13681	Eif4a1	5488	1221	537	1434985_a_at	7.38024e-07	HAYSTACK	24	14	1.53	1427058_at|1434985_a_at	24|24	14|14	1430980_a_at|1434985_a_at|1427058_at
TL04913	chr14:118536348-118563454:+	58245	Gpr180	27106	1326	1485	1417245_at	7.44683e-07	HAYSTACK	24	15	1.4	1417245_at	24	15	1417245_at
TL08877	chr2:140221165-142215786:+	72899	Macrod2	1994621	1428	219	1432431_s_at	7.70463e-07	HAYSTACK	24	13	2.22	1443058_at|1431159_at|1453025_at|1432431_s_at	24|24|24|24	15|12|15|13	1443058_at|1431159_at|1453025_at|1432431_s_at
TL10718	chr4:116393559-116476853:+	230661	Tesk2	83294	1713	936	1426546_at	9.81343e-07	HAYSTACK	24	11	1.94	1426546_at	24	11	1426546_at
TL12026	chr5:123183210-123214303:-	207565	Camkk2	31093	1626	971	1424474_a_at	1.00527e-06	HAYSTACK	24	22	1.73	1424475_at|1424474_a_at	24|24	21|22	1424475_at|1424476_at|1424474_a_at
TL14315	chr7:117115700-117129744:-	233724	Tmem41b	14044	876	2595	1428587_at	1.02662e-06	HAYSTACK	24	14	1.98	1438117_x_at|1437402_x_at|1428587_at|1428586_at|1438790_x_at|1460122_at	24|24|24|24|24|24	15|15|14|15|14|14	1438117_x_at|1437402_x_at|1428587_at|1460122_at|1438790_x_at|1428586_at
TL15530	chr8:124957503-124967290:-	192156	Mvd	9787	1206	491	1417303_at	1.13007e-06	HAYSTACK	24	18	4.1	1417303_at|1448663_s_at	24|24	18|18	1417303_at|1448663_s_at
TL14195	chr7:106493884-106501749:-	12406	Serpinh1	7865	1254	745	1450843_a_at	1.13947e-06	HAYSTACK	24	22	2.4	1456733_x_at|1450843_a_at	22|24	2|22	1456733_x_at|1450843_a_at
TL12083	chr5:129526030-129530196:+	19384	Ran	4166	651	1503	1460551_at	1.2103e-06	HAYSTACK	24	16	1.31	1439270_x_at|1433569_x_at|1434578_x_at|1460551_at	20|26|24|24	5|22|20|16	1439270_x_at|1433569_x_at|1460551_at|1434578_x_at|1438977_x_at
TL00500	chr1:108616986-108656319:-	70750	Kdsr	39333	999	4492	1428559_at	1.26802e-06	HAYSTACK	24	13	1.58	1428559_at|1440331_at	24|24	13|9	1428559_at|1440331_at|1435899_at
TL03892	chr13:38737559-38750897:-	66143	Eef1e1	13338	525	479	1449044_at	1.29234e-06	HAYSTACK	24	14	2.79	1449044_at	24	14	1449044_at
TL17896	chr17:35093373-35096183:-	15511	Hspa1b	2810	1929	650	1427127_x_at	1.32539e-06	HAYSTACK	24	14	13.25	1427127_x_at|1427126_at|1452318_a_at	24|24|24	14|14|14	1427127_x_at|1427126_at|1452318_a_at
TL04205	chr13:96397131-96661877:-	544963	Iqgap2	264746	4728	830	1459894_at	1.36674e-06	HAYSTACK	24	21	1.23	1459894_at	24	21	1433885_at|1459894_at
TL06443	chr17:29169617-29180311:+	20383	Sfrs3	10694	495	1955	1416151_at	1.38414e-06	HAYSTACK	24	15	1.96	1454993_a_at|1416150_a_at|1416151_at|1434512_x_at|1416152_a_at	24|24|24|24|24	15|15|15|15|15	1454993_a_at|1438215_at|1416151_at|1416150_a_at|1434512_x_at|1416152_a_at
TL16784	chrX:53838688-53851096:-	236792	Mmgt1	12408	396	3632	1436705_at	1.38646e-06	HAYSTACK	24	14	1.39	1436705_at|1436706_at	24|24	14|15	1436705_at|1436706_at
TL04072	chr13:64293852-64376296:-	218294	Cdc14b	82444	1458	4163	1429418_at	1.47959e-06	HAYSTACK	24	8	2.39	1429418_at|1437070_at	24|24	8|8	1429418_at|1437070_at
TL00696	chr1:153214828-153275511:-	66875	1200016B10Rik	60683	2724	760	1452859_at	1.4937e-06	HAYSTACK	24	14	2.15	1428654_at|1452859_at	24|24	14|14	1428654_at|1452859_at
TL07653	chr19:17468572-17475825:+	54391	Rfk	7253	468	1732	1416230_at	1.5447e-06	HAYSTACK	26	17	1.52	1416230_at|1416229_at|1415737_at	26|26|24	17|17|16	1416230_at|1416229_at|1415737_at
TL12115	chr5:134833530-134932581:-	57080	Gtf2ird1	99051	3219	167	1451899_a_at	1.56121e-06	HAYSTACK	26	24	2.95	1451899_a_at	26	24	1451899_a_at|1460364_at
TL07553	chr19:8816309-8830132:+	56389	Stx5a	13823	906	574	1449679_s_at	1.59774e-06	HAYSTACK	24	2	1.94	1449679_s_at	24	2	1448267_at|1449679_s_at
TL07017	chr18:10064400-10181790:-	19877	Rock1	117390	4065	1645	1460729_at	1.60926e-06	HAYSTACK	24	20	1.39	1450994_at|1423444_at|1460729_at	28|26|24	2|2|20	1450994_at|1423445_at|1423444_at|1460729_at
TL09184	chr2:167123944-167174678:-	56336	B4galt5	50734	1167	2891	1433617_s_at	1.87053e-06	HAYSTACK	23	13	3.2	1433617_s_at	23	13	1433617_s_at|1421967_at
TL09757	chr3:94563991-94590437:-	70737	Cgn	26446	3579	1290	1435155_at	1.92468e-06	HAYSTACK	25	23	2.56	1435155_at	25	23	1435155_at|1430329_at
TL10372	chr4:45118081-45120985:-	68512	Tomm5	2904	186	420	1415733_a_at	1.98862e-06	HAYSTACK	24	14	1.82	1415733_a_at	24	14	1415733_a_at
TL12343	chr5:149996135-150027010:+	231915	Uspl1	30875	3270	173	1433927_at	2.0182e-06	HAYSTACK	24	14	1.95	1433927_at	24	14	1433927_at
TL12407	chr6:17413956-17523980:+	17295	Met	110024	4140	2157	1434447_at	2.03939e-06	HAYSTACK	24	11	1.76	1434447_at|1422990_at	24|20	11|15	1434447_at|1422990_at
TL03965	chr13:52930478-53025046:-	11992	Auh	94568	945	364	1420776_a_at	2.11779e-06	HAYSTACK	22	14	1.54	1420776_a_at|1431124_at	22|24	14|8	1420776_a_at|1431124_at|1430487_at
TL10404	chr4:48292673-48444825:+	16348	Invs	152152	3189	2245	1419308_at	2.13881e-06	HAYSTACK	24	15	1.72	1419308_at	24	15	1460491_at|1419308_at
TL15077	chr8:73173009-73183580:-	66522	Pgpep1	10571	630	1482	1418329_at	2.24857e-06	HAYSTACK	24	16	1.71	1460001_at|1418329_at	24|24	15|16	1460001_at|1418329_at
TL08867	chr2:136699516-136717142:-	59030	Mkks	17626	1713	485	1454014_a_at	2.35407e-06	HAYSTACK	24	14	1.5	1422627_a_at|1454014_a_at	24|24	14|14	1422627_a_at|1454014_a_at
TL00355	chr1:78654399-78704318:+	195434|74205	Acsl3|Utp14b	49919	2163	1328	1452771_s_at	2.41654e-06	HAYSTACK	24	17	2.49	1452771_s_at|1438579_at|1428386_at|1428387_at	24|24|24|24	17|15|17|19	1452771_s_at|1438579_at|1428386_at|1428387_at
TL15744	chr9:25289181-25411695:+	67484	Eepd1	122514	1710	502	1417877_at	2.44376e-06	HAYSTACK	24	7	2.72	1417877_at	24	7	1447828_x_at|1417877_at
TL07024	chr18:11816350-11901716:+	225182	Rbbp8	85366	2682	494	1427061_at	2.54151e-06	HAYSTACK	24	13	2.38	1427061_at	24	13	1427062_at|1427061_at
TL11529	chr5:38611720-38625545:+	17089	Lyar	13825	1167	181	1417511_at	2.64084e-06	HAYSTACK	24	14	1.81	1417511_at	24	14	1417511_at
TL15921	chr9:50470857-50536080:-	330938	Dixdc1	65223	2136	3442	1435207_at	2.77027e-06	HAYSTACK	24	9	2.24	1435207_at	24	9	1443957_at|1425256_a_at|1435207_at|1444395_at
TL00225	chr1:58957293-59003342:-	70827	Trak2	46049	2742	3054	1435016_at	2.79999e-06	HAYSTACK	24	12	1.56	1435016_at	24	12	1435016_at|1429607_at
TL02066	chr11:51437174-51449398:-	66089	Rmnd5b	12224	1182	410	1424163_at	2.86153e-06	HAYSTACK	24	2	1.9	1424163_at	24	2	1424163_at
TL08491	chr2:84667177-84670370:+	30059	Timm10	3193	273	222	1417499_at	2.86672e-06	HAYSTACK	24	14	1.76	1417499_at	24	14	1417499_at
TL01359	chr10:77085065-77108735:+	22213	Ube2g2	23670	498	1431	1417032_at	2.90161e-06	HAYSTACK	24	14	2.54	1417032_at|1417033_at	24|24	14|14	1417032_at|1417033_at
TL12721	chr6:72515920-72548336:-	232089	Elmod3	32416	1146	734	1436695_x_at	2.90975e-06	HAYSTACK	28	16	1.73	1436695_x_at|1451392_at	28|24	16|19	1436695_x_at|1451392_at
TL01351	chr10:76496003-76513171:+	20509	Slc19a1	17168	1539	620	1420138_at	3.13387e-06	HAYSTACK	24	12	2.93	1448132_at|1420138_at	24|24	12|12	1448132_at|1420138_at
TL03373	chr12:70684747-70782839:-	20663	Sos2	98092	3999	1362	1452281_at	3.22148e-06	HAYSTACK	24	9	2	1452281_at	24	9	1452281_at
TL01158	chr10:39943051-39966845:-	67239	Bxdc1	23734	822	495	1450423_s_at	3.38151e-06	HAYSTACK	24	14	2.55	1421945_a_at|1450423_s_at	24|24	14|14	1421945_a_at|1450423_s_at
TL06733	chr17:46633737-46636567:+	381101	BC048355	2830	522	563	1460713_at	3.45927e-06	HAYSTACK	24	17	2.27	1460713_at	24	17	1460713_at
TL16597	chrX:7815793-7829532:-	54632	Ftsj1	13739	975	2178	1417099_at	3.54383e-06	HAYSTACK	24	14	1.71	1417099_at	24	14	1430381_at|1417099_at
TL04901	chr14:104213841-104243390:-	13618	Ednrb	29549	1329	2441	1423594_a_at	3.56309e-06	HAYSTACK	24	19	1.68	1426314_at|1437347_at|1423594_a_at	24|24|24	16|16|19	1437347_at|1426314_at|1423594_a_at
TL11272	chr4:155177726-155182938:+	66448	Mrpl20	5212	450	177	1416093_a_at	3.70413e-06	HAYSTACK	24	14	1.8	1416093_a_at	24	14	1416093_a_at
TL00237	chr1:60133711-60154722:-	57750	Wdr12	21011	1272	1296	1448646_at	3.72956e-06	HAYSTACK	24	14	2.18	1448646_at|1417270_at	24|24	14|16	1448646_at|1417270_at
TL08267	chr2:34634185-34655311:-	227746	Rabepk	21126	1143	571	1451487_at	3.84426e-06	HAYSTACK	24	13	2.37	1451487_at	24	13	1451487_at
TL04110	chr13:69712326-69750341:-	78925	Srd5a1	38015	768	1681	1438699_at	4.35283e-06	HAYSTACK	24	18	1.87	1454649_at|1438699_at	24|24	18|18	1454649_at|1438699_at
TL14148	chr7:96288230-96487297:-	72759	Tmem135	199067	1377	2117	1426435_at	4.52017e-06	HAYSTACK	28	20	1.43	1426435_at|1452074_at	28|24	20|16	1426435_at|1452074_at
TL11643	chr5:75402448-75440651:-	74277	Chic2	38203	498	289	1429050_at	4.644e-06	HAYSTACK	24	8	1.69	1419659_s_at|1429050_at	24|24	11|8	1419659_s_at|1429050_at
TL01582	chr10:93498745-93608084:+	13998	Fgd6	109339	4200	3550	1419322_at	4.79863e-06	HAYSTACK	24	7	1.83	1435467_at|1419322_at	24|24	7|7	1435467_at|1419322_at
TL16149	chr9:75234707-75257821:-	50772	Mapk6	22459	2163	1151	1419169_at	4.9866e-06	HAYSTACK	24	5	1.5	1419169_at	24	5	1419169_at|1419168_at
TL14350	chr7:123480789-123586972:-	18704	Pik3c2a	106183	5061	2765	1421023_at	5.01548e-06	HAYSTACK	24	13	1.76	1421023_at|1425862_a_at	24|24	13|14	1421023_at|1425862_a_at
TL10818	chr4:124528025-124532483:+	230734	Yrdc	4458	792	692	1434744_at	5.10924e-06	HAYSTACK	24	12	1.93	1434744_at	24	12	1434744_at
TL00030	chr1:13129239-13364164:-	17978	Ncoa2	234925	4389	3602	1435233_at	5.15579e-06	HAYSTACK	24	10	2.11	1435234_at|1450458_at|1435233_at	20|26|24	13|13|10	1435234_at|1450458_at|1435233_at
TL15516	chr8:124075878-124102706:-	76454	Fbxo31	26828	1524	244	1417969_at	5.38604e-06	HAYSTACK	24	12	2.9	1417969_at	24	12	1417969_at
TL03251	chr12:29436730-29552356:+	380752	Tssc1	115626	1161	396	1436955_at	5.4767e-06	HAYSTACK	24	17	2.43	1436955_at	24	17	1436955_at
TL16087	chr9:65680031-65756593:-	56404	Trip4	76562	1746	1156	1422858_at	5.6263e-06	HAYSTACK	24	4	1.36	1450785_at|1422857_at|1422858_at	20|24|24	16|6|4	1431273_at|1450785_at|1422857_at|1422858_at
TL05821	chr16:26581790-26725233:+	16180	Il1rap	143443	1923	1925	1421844_at	5.63219e-06	HAYSTACK	24	14	1.42	1442614_at|1449585_at|1421843_at|1421844_at	24|20|24|24	8|3|15|14	1442614_at|1449585_at|1421843_at|1421844_at
TL06065	chr16:87699198-87733591:+	12013	Bach1	34393	2220	3475	1440831_at	6.72316e-06	HAYSTACK	24	9	2.9	1449311_at|1440831_at	24|24	8|9	1449311_at|1440831_at
TL08851	chr2:132516018-132576791:+	73747	1110034G24Rik	60773	621	400	1437617_x_at	6.72882e-06	HAYSTACK	24	12	2.31	1452888_at|1437617_x_at	24|24	12|12	1452888_at|1437617_x_at
TL10888	chr4:129254058-129255824:-	230766	Fam167b	1766	489	250	1455587_at	7.06207e-06	HAYSTACK	24	13	2.07	1455587_at	24	13	1455587_at
TL04690	chr14:57287084-57316266:+	75339	Mphosph8	29182	2577	257	1418387_at	7.13696e-06	HAYSTACK	24	13	1.84	1427524_a_at|1418387_at|1418388_s_at	24|24|24	14|13|14	1427524_a_at|1418387_at|1418388_s_at
TL07269	chr18:61872077-61885985:-	17714	Grpel2	13908	675	3339	1452262_at	7.29355e-06	HAYSTACK	24	7	2.55	1452262_at|1436256_at	24|24	7|7	1452262_at|1436256_at
TL09105	chr2:163428049-163444749:+	76080	Ttpal	16700	1032	3372	1428457_at	7.29516e-06	HAYSTACK	24	13	1.9	1429684_at|1428457_at|1429683_at	24|24|24	12|13|13	1429684_at|1428457_at|1429683_at
TL18734	chr7:31106427-31107394:-	68332	0610010E21Rik	967	357	564	1433936_at	7.62321e-06	HAYSTACK	24	13	2.01	1433936_at	24	13	1433936_at
TL09778	chr3:95086865-95100083:+	75007	Fam63a	13218	1380	430	1438321_x_at	7.82546e-06	HAYSTACK	24	3	1.7	1438321_x_at|1432262_at|1437046_x_at	24|28|24	3|19|6	1438321_x_at|1432262_at|1437046_x_at
TL00554	chr1:130140757-130175954:+	67812	Ubxn4	35197	1521	2282	1426485_at	8.40713e-06	HAYSTACK	24	3	1.91	1426484_at|1426485_at|1426486_at	20|24|24	5|3|2	1426484_at|1426485_at|1426486_at
TL01287	chr10:66474255-66559605:-	28193	Reep3	85350	765	2222	1424778_at	8.5606e-06	HAYSTACK	24	20	1.46	1424778_at|1424779_at	24|24	20|18	1424778_at|1424779_at|1424780_a_at|1424781_at
TL12156	chr5:136656954-136674824:-	66801	Prkrip1	17870	561	311	1417425_at	9.10137e-06	HAYSTACK	24	14	2.22	1417425_at	24	14	1417425_at
TL14152	chr7:97067198-97089695:-	67669	l7Rn6	22497	594	264	1419352_at	9.22812e-06	HAYSTACK	24	15	2.52	1419351_a_at|1419352_at	24|24	15|15	1419351_a_at|1419352_at
TL02747	chr11:98299021-98300302:-	103742	1810046J19Rik	1281	348	354	1449412_at	9.23838e-06	HAYSTACK	24	15	1.46	1449412_at	24	15	1449412_at
TL08625	chr2:112106470-112203320:+	107723	Slc12a6	96850	3453	2656	1436989_s_at	1.0648e-05	HAYSTACK	24	14	1.62	1436989_s_at	24	14	1436989_s_at|1449878_a_at
TL03741	chr13:12658149-12701795:+	67475	Ero1lb	43646	1404	2641	1434714_at	1.14927e-05	HAYSTACK	24	2	1.96	1425705_a_at|1434714_at|1449948_at	28|24|24	17|2|0	1434714_at|1425705_a_at|1449948_at
TL17251	chrX:165233030-165742367:+	11856	Arhgap6	509337	2964	1424	1451867_x_at	1.15826e-05	HAYSTACK	24	7	2.2	1417704_a_at|1456333_a_at|1451867_x_at	24|24|24	7|8|7	1417704_a_at|1456333_a_at|1451867_x_at
TL15217	chr8:87514517-87527160:+	170833	Hook2	12643	2151	250	1419350_at	1.24776e-05	HAYSTACK	24	9	3.75	1419350_at	24	9	1419350_at
TL05809	chr16:23451857-23520663:-	17174	Masp1	68806	2115	597	1425985_s_at	1.25445e-05	HAYSTACK	25	2	2.01	1425985_s_at	25	2	1419677_at|1425985_s_at
TL05986	chr16:49855766-49911796:+	16423	Cd47	56030	975	806	1419554_at	1.27743e-05	HAYSTACK	24	10	1.33	1449507_a_at|1419554_at	24|24	14|10	1449507_a_at|1419554_at|1430997_at
TL10000	chr3:121129458-121161123:+	71994	Cnn3	31665	993	779	1455570_x_at	1.29451e-05	HAYSTACK	24	9	1.31	1436759_x_at|1455570_x_at|1456380_x_at|1426724_at	24|24|22|21	9|9|14|17	1436759_x_at|1455570_x_at|1456380_x_at|1426724_at
TL00004	chr1:4764014-4775768:-	27395	Mrpl15	11754	615	518	1425189_a_at	1.30683e-05	HAYSTACK	26	16	1.61	1434971_x_at|1425189_a_at|1434970_a_at|1451623_at|1430798_x_at	24|26|25|24|24	13|16|15|19|9	1434971_x_at|1425189_a_at|1434970_a_at|1451623_at|1430798_x_at|1460490_at
TL13796	chr7:38968235-38982584:+	72244	1600014C10Rik	14349	427	2595	1424444_a_at	1.34646e-05	HAYSTACK	24	11	1.89	1434715_at|1424444_a_at	24|24	7|11	1434715_at|1424444_a_at
TL14201	chr7:106986078-107007393:-	66624	Spcs2	21315	681	2128	1423215_at	1.39589e-05	HAYSTACK	24	21	2.11	1423215_at|1450907_at	24|24	21|15	1423215_at|1450907_at
TL15722	chr9:21794315-21807078:-	77609	Ccdc151	12763	1782	254	1456766_at	1.41052e-05	HAYSTACK	24	17	2.6	1456766_at	24	17	1456766_at|1431651_at
TL00068	chr1:23373262-23390014:-	70155	Ogfrl1	16752	1395	3325	1424413_at	1.46862e-05	HAYSTACK	24	14	1.69	1424412_at|1424413_at	24|24	14|14	1424412_at|1424414_at|1424413_at
TL03875	chr13:35751730-35965933:+	12593	Cdyl	214203	1782	1394	1418071_s_at	1.52136e-05	HAYSTACK	24	11	1.6	1448935_at|1418070_at|1418071_s_at	24|24|24	16|11|11	1448935_at|1418070_at|1418071_s_at
TL05354	chr15:82983931-83002638:-	109754	Cyb5r3	18707	906	1048	1422186_s_at	1.54439e-05	HAYSTACK	24	2	1.95	1422186_s_at|1422185_a_at|1425329_a_at	24|24|28	2|1|18	1430734_at|1422186_s_at|1422185_a_at|1425329_a_at
TL02935	chr11:106110457-106117116:-	56095	Ftsj3	6659	2517	280	1451026_at	1.64494e-05	HAYSTACK	24	15	1.86	1451026_at	24	15	1451026_at
TL15308	chr8:97944149-97958769:-	14894	Gtl3	14620	582	414	1419462_s_at	1.7512e-05	HAYSTACK	24	7	1.6	1452896_at|1419462_s_at	24|24	7|7	1452896_at|1419462_s_at
TL10121	chr3:145600995-145607239:+	66421	2410004B18Rik	6244	543	405	1419174_at	1.94933e-05	HAYSTACK	24	13	2.01	1419174_at	24	13	1419174_at
TL12006	chr5:122161617-122264959:+	20239	Atxn2	103342	3861	584	1460653_at	2.00339e-05	HAYSTACK	24	8	5.13	1438143_s_at|1460653_at	24|24	9|8	1438144_x_at|1438143_s_at|1460653_at
TL09808	chr3:96329107-96333139:+	69585	Hfe2	4032	1263	526	1429223_a_at	2.12365e-05	HAYSTACK	24	23	2.45	1429223_a_at	24	23	1429223_a_at
TL07044	chr18:20189298-20218006:-	13506	Dsc2	28708	2547	1616	1426911_at	2.15281e-05	HAYSTACK	24	8	2.39	1426911_at|1421156_a_at	24|24	8|8	1426911_at|1421156_a_at
TL00259	chr1:64737918-64772216:+	227210	Ccnyl1	34298	876	2003	1455032_at	2.17334e-05	HAYSTACK	24	12	1.8	1455032_at	24	12	1455032_at
TL03323	chr12:55847343-55896488:-	72183	Snx6	49145	NA	NA	1451602_at	2.18541e-05	HAYSTACK	24	14	1.8	1429497_s_at|1451602_at|1447234_s_at	24|24|24	14|14|15	1429497_s_at|1451602_at|1447234_s_at|1425148_a_at
TL05775	chr16:20611673-20645988:+	107522	Ece2	34315	2733	679	1423358_at	2.21678e-05	HAYSTACK	24	17	2.26	1424561_at|1423358_at	24|24	13|17	1424561_at|1423358_at
TL04101	chr13:67717937-67738690:-	212281	A530054K11Rik	20753	2922	2186	1440125_at	2.32074e-05	HAYSTACK	24	15	1.84	1438491_x_at|1440125_at	24|24	14|15	1438491_x_at|1440125_at
TL12977	chr6:117118580-117131385:+	20315	Cxcl12	12805	360	5188	1448823_at	2.3988e-05	HAYSTACK	24	21	1.4	1417574_at|1448823_at	24|24	3|21	1439084_at|1417574_at|1448823_at
TL08603	chr2:105540265-105744657:-	77766	Elp4	204392	1269	2621	1448535_at	2.40751e-05	HAYSTACK	24	1	2.07	1416987_at|1448535_at	24|24	5|1	1416987_at|1448535_at
TL02174	chr11:60040215-60166407:-	216810	Tom1l2	126192	1524	3379	1434385_at	2.44032e-05	HAYSTACK	24	8	1.65	1425659_at|1434385_at	20|24	14|8	1425659_at|1434385_at|1451795_at|1437915_at
TL14606	chr7:148039282-148042282:-	54399	Bet1l	3000	336	1072	1430549_at	2.54829e-05	HAYSTACK	24	14	1.8	1426372_a_at|1453570_x_at|1430549_at|1422980_a_at	24|24|24|24	14|14|14|14	1426372_a_at|1453570_x_at|1430549_at|1422980_a_at
TL13253	chr6:146591100-146599122:+	108098	Med21	8022	435	313	1425806_a_at	2.56753e-05	HAYSTACK	24	15	2.32	1425806_a_at	24	15	1425806_a_at
TL04212	chr13:97418918-97440891:-	15357	Hmgcr	21973	2664	1615	1427229_at	2.59638e-05	HAYSTACK	24	19	4.02	1427229_at|1451766_at	24|24	19|18	1427229_at|1451766_at
TL13619	chr7:27972024-27981290:-	53607	Snrpa	9266	864	199	1417274_at	2.66889e-05	HAYSTACK	24	18	2.27	1417274_at	24	18	1417274_at
TL10385	chr4:46151382-46185274:+	433702	AU014645	33892	2373	396	1433663_s_at	2.71294e-05	HAYSTACK	24	15	1.82	1433663_s_at	24	15	1433663_s_at
TL08546	chr2:92215654-92221374:+	18633	Pex16	5720	1011	123	1425021_a_at	2.72498e-05	HAYSTACK	24	10	1.37	1425021_a_at	24	10	1425021_a_at|1436253_at
TL09569	chr3:83702208-83844083:-	229473	D930015E06Rik	141875	4794	54	1426834_s_at	2.83853e-05	HAYSTACK	24	8	4.16	1426834_s_at	24	8	1426834_s_at
TL08652	chr2:118354492-118375414:-	171543	Bmf	20922	816	3801	1454880_s_at	2.8666e-05	HAYSTACK	24	9	4.01	1422995_at|1454880_s_at	24|24	14|9	1422995_at|1454880_s_at
TL07196	chr18:44584713-44971836:-	328949	Mcc	387123	3012	4827	1438081_at	2.88268e-05	HAYSTACK	24	2	2.66	1438081_at	24	2	1459524_at|1442741_at|1438081_at|1459752_at
TL08484	chr2:84518581-84528371:+	381379	Med19	9790	735	1280	1452395_at	3.09037e-05	HAYSTACK	24	16	1.66	1452395_at	24	16	1427332_at|1452395_at
TL00692	chr1:152239982-152297059:+	108989	Tpr	57077	7074	142	1426949_s_at	3.18544e-05	HAYSTACK	24	9	1.48	1456651_a_at|1456112_at|1426949_s_at	24|28|24	6|27|9	1456651_a_at|1456112_at|1426948_at|1426949_s_at
TL01712	chr10:126703454-126718863:+	69654	Dctn2	15409	1209	320	1424461_at	3.19381e-05	HAYSTACK	24	7	1.77	1424461_at	24	7	1424461_at
TL09938	chr3:107876979-107889545:-	109674	Ampd2	12566	2397	853	1438941_x_at	3.23416e-05	HAYSTACK	24	2	3.02	1426757_at|1438941_x_at	24|24	1|2	1438941_x_at|1426757_at
TL02495	chr11:78325797-78336238:+	67811	Poldip2	10441	1107	828	1422732_at	3.26236e-05	HAYSTACK	20	16	1.36	1450727_a_at|1422732_at	20|20	17|16	1450727_a_at|1422732_at
TL07042	chr18:16747385-16967558:-	12558	Cdh2	220173	2721	1270	1418815_at	3.3228e-05	HAYSTACK	24	10	2.33	1449244_at|1418815_at	24|24	10|10	1449244_at|1418815_at
TL12342	chr5:149858803-149864613:-	15289|434174	Hmg1l1|Hmgb1	5810	648	1509	1416176_at	3.44456e-05	HAYSTACK	24	14	1.38	1435324_x_at|1425048_a_at|1416176_at|1448235_s_at|1439463_x_at	24|24|24|26|28	12|13|14|10|2	1435324_x_at|1425048_a_at|1416176_at|1448235_s_at|1439463_x_at
TL05096	chr15:57701056-57723973:-	67819	Derl1	22917	756	2266	1437723_s_at	3.45095e-05	HAYSTACK	24	6	1.31	1433563_s_at|1423082_at|1437723_s_at	24|24|24	6|14|6	1415693_at|1433563_s_at|1437723_s_at|1423082_at
TL15468	chr8:116657478-116676205:+	67528	Nudt7	18727	711	289	1453685_at	3.59349e-05	HAYSTACK	24	14	1.27	1453685_at	24	14	1430896_s_at|1453685_at|1431302_a_at
TL11716	chr5:90656190-90795211:-	81702	Ankrd17	139021	7813	2116	1436775_a_at	3.69984e-05	HAYSTACK	24	11	1.66	1415726_at|1454763_at|1421220_at|1436775_a_at	24|24|24|24	10|11|11|11	1454763_at|1415726_at|1436775_a_at|1421220_at
TL13626	chr7:28232996-28251000:+	233016	Blvrb	18004	621	104	1451386_at	3.70041e-05	HAYSTACK	24	13	1.56	1451386_at	24	13	1451386_at
TL10250	chr4:32051096-32107767:+	26409	Map3k7	56671	1740	1111	1419988_at	3.81669e-05	HAYSTACK	27	8	1.45	1419988_at|1425795_a_at	27|24	8|13	1426627_at|1419988_at|1425795_a_at
TL12674	chr6:59302454-59376284:-	243385	Gprin3	73830	2292	568	1439566_at	3.88776e-05	HAYSTACK	24	7	2.48	1439566_at	24	7	1439566_at
TL17096	chrX:133267486-133276148:-	56397	Morf4l2	8662	867	663	1415778_at	4.18287e-05	HAYSTACK	24	15	1.77	1456743_x_at|1439413_x_at|1415778_at|1439432_x_at	24|24|24|24	15|15|15|15	1456743_x_at|1439413_x_at|1415778_at|1439432_x_at
TL04923	chr14:121310415-121347266:+	70572	Ipo5	36851	3294	1239	1426945_at	4.3558e-05	HAYSTACK	24	12	1.45	1426946_at|1426945_at|1431706_at	24|24|24	15|12|16	1426946_at|1426945_at|1431706_at
TL11261	chr4:154901558-154933376:+	14688	Gnb1	31818	1023	1809	1417432_a_at	4.49194e-05	HAYSTACK	24	18	1.29	1417432_a_at	24	18	1417432_a_at|1454696_at
TL05449	chr15:96517822-96530129:-	67760	Slc38a2	12307	1515	2735	1426722_at	4.50925e-05	HAYSTACK	24	12	2.89	1426722_at|1429593_at	24|24	12|9	1426722_at|1429593_at|1429594_at
TL04830	chr14:72937759-73109810:-	319448	Fndc3a	172051	3597	2214	1443863_at	4.60724e-05	HAYSTACK	24	1	1.58	1426903_at|1443863_at	24|24	1|1	1443863_at|1426903_at
TL02852	chr11:101414171-101443259:+	17966	Nbr1	29088	2967	1187	1448343_a_at	4.88685e-05	HAYSTACK	24	6	1.43	1448343_a_at	24	6	1448343_a_at|1451897_a_at
TL01918	chr11:23156040-23197597:+	103573	Xpo1	41557	3216	1490	1418443_at	5.25553e-05	HAYSTACK	24	16	1.75	1418443_at|1418442_at	24|24	16|15	1418443_at|1448070_at|1418442_at
TL08385	chr2:69031952-69044214:-	66442	Spc25	12262	537	525	1424118_a_at	5.28865e-05	HAYSTACK	24	13	3.02	1424118_a_at	24	13	1453815_at|1424118_a_at
TL04242	chr13:101365913-101386903:-	218518	Marveld2	20990	1668	1330	1426914_at	5.40373e-05	HAYSTACK	24	9	1.9	1426914_at	24	9	1426914_at
TL12124	chr5:135408242-135418507:+	79565	Wbscr27	10265	717	1945	1418359_at	5.41291e-05	HAYSTACK	24	6	1.6	1418359_at	24	6	1418359_at
TL06334	chr17:25024425-25029092:+	79043	Spsb3	4667	1170	444	1417891_at	5.41498e-05	HAYSTACK	24	22	1.95	1417891_at	24	22	1417891_at
TL08991	chr2:153567022-153599050:+	13589	Mapre1	32028	807	6384	1450740_a_at	5.61386e-05	HAYSTACK	24	3	1.32	1422765_at|1450740_a_at	27|24	25|3	1422765_at|1422764_at|1428820_at|1450740_a_at|1428819_at
TL12015	chr5:122734406-122774290:+	320717	Pptc7	39884	933	3407	1455958_s_at	5.69353e-05	HAYSTACK	24	11	2.64	1455958_s_at	24	11	1455958_s_at
TL00230	chr1:59219773-59294074:-	74018	Als2	74301	4956	1247	1417783_at	5.90708e-05	HAYSTACK	24	22	2.1	1417783_at	24	22	1417784_at|1417783_at
TL15889	chr9:46041133-46043380:-	11814	Apoc3	2247	300	172	1418278_at	6.1401e-05	HAYSTACK	24	19	1.22	1418278_at	24	19	1418278_at
TL01403	chr10:79317349-79327178:+	19205	Ptbp1	9829	1668	1156	1424874_a_at	6.24379e-05	HAYSTACK	24	3	2.46	1424874_a_at	24	3	1450443_at|1424874_a_at
TL11202	chr4:149611305-149622982:+	103324|13806	EG103324|Eno1	11677	1305	318	1427404_x_at	6.27083e-05	HAYSTACK	28	18	1.57	1432829_at|1419022_a_at|1419023_x_at|1431111_at|1427404_x_at	24|28|28|24|28	23|17|18|15|18	1432829_at|1419022_a_at|1419023_x_at|1431111_at|1427404_x_at
TL00176	chr1:51526331-51535243:-	109019	Obfc2a	8912	597	1757	1452203_at	6.31244e-05	HAYSTACK	24	14	2.42	1452203_at|1426806_at|1460521_a_at	24|24|24	14|14|14	1452203_at|1426806_at|1460521_a_at
TL04405	chr14:26531125-26588342:-	71918	Zcchc24	57217	726	3649	1428431_at	6.34506e-05	HAYSTACK	24	11	2.05	1428432_at|1428431_at	24|24	10|11	1428432_at|1428431_at
TL16110	chr9:69837307-69856124:+	12175	Bnip2	18817	981	1202	1422491_a_at	6.41895e-05	HAYSTACK	24	18	1.32	1422490_at|1422491_a_at|1431731_at|1453993_a_at	28|24|24|24	5|18|18|17	1422491_a_at|1422490_at|1431731_at|1453993_a_at
TL02951	chr11:106849942-106860839:-	16647	Kpna2	10897	1590	258	1415860_at	6.7306e-05	HAYSTACK	24	13	1.96	1415860_at	24	13	1415860_at
TL00137	chr1:39428341-39535592:-	54610	Tbc1d8	107251	3405	852	1416996_at	7.36906e-05	HAYSTACK	24	12	3.68	1416996_at|1455683_a_at	24|24	12|11	1416996_at|1455683_a_at
TL14698	chr8:3150921-3279617:-	16337	Insr	128696	4119	4747	1434446_at	7.61568e-05	HAYSTACK	24	10	3.74	1421380_at|1434446_at	24|24	5|10	1421380_at|1450225_at|1434446_at
TL02944	chr11:106363452-106474244:-	21763	Tex2	110792	3387	1457	1452213_at	7.66543e-05	HAYSTACK	24	2	1.76	1443953_at|1452213_at	20|24	6|2	1443953_at|1452213_at
TL11879	chr5:111213507-111239100:-	22241	Ulk1	25593	3156	1683	1416504_at	7.7287e-05	HAYSTACK	24	11	5.25	1448370_at|1416504_at	24|24	11|11	1448370_at|1416504_at
TL00490	chr1:99666755-99689548:+	252876	Zh2c2	22793	1557	400	1429728_at	7.86251e-05	HAYSTACK	24	13	2.14	1429118_a_at|1429728_at	24|24	17|13	1429118_a_at|1429728_at
TL07801	chr19:41998212-42007784:-	66583	Exosc1	9572	588	259	1452012_a_at	8.01687e-05	HAYSTACK	24	19	1.5	1453359_at|1452012_a_at|1432052_at	24|24|24	22|19|16	1453359_at|1452012_a_at|1432052_at
TL10007	chr3:121977331-121988189:+	99480	Dnttip2	10858	2277	121	1427881_at	8.21236e-05	HAYSTACK	24	14	1.83	1427882_at|1427881_at	24|24	14|14	1427882_at|1427881_at
TL05316	chr15:81296745-81306799:+	56438	Rbx1	10054	327	1271	1416578_at	8.21626e-05	HAYSTACK	24	19	1.38	1448387_at|1416578_at|1447793_x_at	24|24|24	15|19|16	1448387_at|1416578_at|1447793_x_at|1416577_a_at
TL12889	chr6:97757051-97971352:+	17342	Mitf	214301	1581	3183	1455214_at	8.44094e-05	HAYSTACK	24	3	2.2	1455214_at	24	3	1422025_at|1455214_at
TL03938	chr13:49282915-49291620:+	18081	Ninj1	8705	459	657	1441281_s_at	8.46154e-05	HAYSTACK	24	21	1.38	1448417_at|1441281_s_at|1438928_x_at	24|24|24	15|21|3	1448417_at|1441281_s_at|1438928_x_at
TL16238	chr9:95357312-95412415:-	67958	2610101N10Rik	55103	3090	4511	1434300_at	8.69434e-05	HAYSTACK	24	20	1.47	1454914_at|1434300_at|1455352_at	20|24|24	6|20|2	1455351_at|1454914_at|1434300_at|1455352_at
TL14185	chr7:105499377-105509798:-	244152	Tsku	10421	1065	1190	1440230_at	8.77481e-05	HAYSTACK	24	11	9.95	1440230_at	24	11	1440230_at
TL04442	chr14:31579185-31631149:+	54650	Sfmbt1	51964	2592	115	1422894_at	9.00253e-05	HAYSTACK	24	20	2.16	1422894_at	24	20	1422894_at|1422893_at|1443853_x_at
TL10350	chr4:43575505-43579932:+	12913	Creb3	4427	1140	263	1424741_s_at	9.02965e-05	HAYSTACK	24	14	1.43	1424740_at|1424741_s_at|1419979_s_at	24|24|24	14|14|14	1424742_at|1424740_at|1424741_s_at|1419979_s_at
TL07099	chr18:33361074-33373470:-	170459	Stard4	12396	675	2165	1455011_at	9.08734e-05	HAYSTACK	24	9	2.03	1455011_at	24	9	1455011_at
TL07429	chr19:4711222-4752352:+	20743	Spnb3	41130	7167	624	1452269_at	9.14669e-05	HAYSTACK	24	8	1.97	1452269_at	24	8	1452269_at
TL01082	chr10:19654331-19862556:+	26408	Map3k5	208225	4143	1170	1439830_at	9.32326e-05	HAYSTACK	24	12	2.78	1421340_at|1439830_at	24|24	9|12	1439830_at|1421340_at
TL02206	chr11:61543156-61575564:-	212627	Prpsap2	32408	1110	489	1452062_at	9.62747e-05	HAYSTACK	24	22	1.67	1452062_at	24	22	1452062_at
TL04244	chr13:101421297-101436368:+	108143	Taf9	15071	519	394	1451509_at	9.69499e-05	HAYSTACK	24	13	2.04	1438250_s_at|1451509_at	24|24	14|13	1438250_s_at|1451509_at
TL12041	chr5:124029078-124134300:-	56430	Clip1	105222	4176	207	1450351_a_at	9.73764e-05	HAYSTACK	24	12	1.5	1450351_a_at|1452929_at|1431098_at	24|20|24	12|16|3	1450351_a_at|1452929_at|1431098_at|1425060_s_at
TL12798	chr6:85865750-85880276:+	69786	Tprkb	14526	528	1420	1425682_a_at	9.92645e-05	HAYSTACK	24	6	1.41	1425682_a_at|1424992_at	24|28	6|1	1425682_a_at|1424992_at|1425410_at
TL12229	chr5:139947169-139960371:-	100494	Zfand2a	13202	516	2323	1415940_at	9.94203e-05	HAYSTACK	24	12	1.86	1415941_s_at|1415940_at|1449702_at	24|24|24	13|12|14	1415941_s_at|1415940_at|1449702_at
TL07216	chr18:52625346-52650392:+	67222	Srfbp1	25046	1326	110	1420509_at	9.95171e-05	HAYSTACK	24	14	1.98	1420509_at	24	14	1420510_at|1420509_at
TL13993	chr7:57033727-57113635:+	71974	Prmt3	79908	1587	789	1426749_at	9.95672e-05	HAYSTACK	24	14	1.8	1454008_at|1426749_at|1431768_a_at	24|24|24	20|14|15	1454008_at|1426749_at|1431768_a_at
TL03468	chr12:84973183-85024073:+	67039	Rbm25	50890	2517	1528	1428908_at	0.000101035	HAYSTACK	24	15	1.43	1425523_at|1428908_at	24|24	21|15	1428907_at|1425522_at|1425523_at|1428908_at|1425524_at
TL05375	chr15:84753857-84773393:+	18141	Nup50	19536	1401	3115	1428328_at	0.000102101	HAYSTACK	24	9	1.74	1428328_at|1450722_at|1422719_s_at	24|20|24	9|15|9	1428328_at|1450722_at|1422719_s_at
TL13252	chr6:146550797-146583114:-	67623	Tm7sf3	32317	1698	1483	1452664_a_at	0.000106768	HAYSTACK	24	9	1.33	1442801_x_at|1452664_a_at	24|24	13|9	1428098_a_at|1442801_x_at|1452664_a_at|1438504_x_at
TL15344	chr8:107694573-107741886:+	12400	Cbfb	47313	564	2014	1460716_a_at	0.000109362	HAYSTACK	24	13	1.6	1460716_a_at	24	13	1460716_a_at
TL07178	chr18:42362002-42421725:-	107045	Lars	59723	3537	164	1448403_at	0.000109873	HAYSTACK	24	4	1.43	1448403_at	24	4	1448403_at
TL10750	chr4:118199879-118202822:+	66451	2610528J11Rik	2943	336	422	1450947_at	0.000110173	HAYSTACK	24	1	1.98	1450947_at	24	1	1450947_at
TL03467	chr12:84887890-84938097:-	217695	Zfyve1	50207	2334	942	1435071_at	0.000115957	HAYSTACK	24	20	1.78	1435072_at|1435071_at	24|24	18|20	1435072_at|1435071_at
TL11584	chr5:65361313-65433140:+	68303	Fam114a1	71827	1710	1161	1417272_at	0.000119523	HAYSTACK	24	4	1.57	1441904_x_at|1417272_at	20|24	7|4	1448648_at|1441904_x_at|1417272_at
TL02363	chr11:70756572-70783475:-	19069	Nup88	26881	2262	177	1428073_a_at	0.000119731	HAYSTACK	24	7	1.38	1428073_a_at	24	7	1428073_a_at
TL12022	chr5:122903521-122952234:-	11938	Atp2a2	48713	3135	2050	1452363_a_at	0.000120084	HAYSTACK	24	2	2.4	1427251_at|1452363_a_at|1427250_at|1416551_at	24|24|24|24	1|2|2|2	1427251_at|1452363_a_at|1427250_at|1416551_at
TL08900	chr2:145728976-145742161:+	67877	Nat5	13185	567	536	1418244_at	0.000122374	HAYSTACK	24	14	2.28	1418244_at	24	14	1418244_at
TL05180	chr15:75755112-75760160:-	22122	Tsta3	5048	966	256	1448495_at	0.000125437	HAYSTACK	24	13	1.54	1448495_at	24	13	1448495_at
TL02167	chr11:59631305-59653269:-	26572	Cops3	21964	1272	251	1416678_at	0.000125765	HAYSTACK	24	14	1.49	1416678_at	24	14	1416678_at
TL07730	chr19:34365148-34402260:+	14102	Fas	37112	984	446	1460251_at	0.00012802	HAYSTACK	24	15	2.26	1460251_at	24	15	1460251_at
TL06107	chr16:94580369-94592622:-	56176	Pigp	6564	618	211	1436038_a_at	0.000129819	HAYSTACK	24	14	2.4	1436038_a_at	24	14	1436038_a_at
TL13113	chr6:127911417-128093596:-	109246	Tspan9	182179	720	3028	1428197_at	0.000132043	HAYSTACK	24	2	1.79	1428197_at	24	2	1428197_at|1441968_at
TL10056	chr3:132754916-132773949:+	71793	Ints12	19033	1386	1566	1428985_at	0.00013327	HAYSTACK	24	15	2.69	1428985_at	24	15	1428985_at|1452316_at
TL09330	chr3:10417816-10440124:-	74718	Snx16	22308	1035	1310	1438803_s_at	0.000133378	HAYSTACK	24	14	1.82	1424276_at|1456041_at|1438803_s_at	24|24|24	13|13|14	1424276_at|1456041_at|1438803_s_at
TL01645	chr10:114887369-115024836:-	14160	Lgr5	137467	2724	1700	1450988_at	0.000134578	HAYSTACK	24	2	3.78	1450988_at	24	2	1450988_at
TL15959	chr9:54564961-54582335:-	66317	Wdr61	17340	918	191	1448102_a_at	0.000137042	HAYSTACK	24	14	1.36	1459985_at|1448102_a_at	24|24	13|14	1459985_at|1448102_a_at
TL13882	chr7:52096145-52104449:-	233204	Tbc1d17	8304	1938	453	1423659_a_at	0.000137434	HAYSTACK	24	10	3.28	1423659_a_at	24	10	1423659_a_at
TL04611	chr14:55050440-55060095:+	17387	Mmp14	9655	1749	586	1448383_at	0.000145554	HAYSTACK	24	1	1.89	1448383_at|1416572_at	24|28	1|19	1448383_at|1440920_at|1416572_at
TL01829	chr11:4601970-4604347:-	66152	1110020P15Rik	2377	195	208	1434340_at	0.000152014	HAYSTACK	24	13	1.52	1434340_at|1434341_x_at|1424364_a_at	24|24|24	13|13|14	1434340_at|1434341_x_at|1424364_a_at
TL06172	chr17:10399335-10512226:-	19317	Qk	112891	1026	3144	1451179_a_at	0.000153536	HAYSTACK	24	10	1.66	1451179_a_at|1417073_a_at|1429318_a_at	24|24|24	10|16|10	1451179_a_at|1417073_a_at|1425597_a_at|1429318_a_at
TL01125	chr10:30328012-30338172:-	66847	Hint3	10160	498	184	1418583_at	0.000157946	HAYSTACK	24	14	1.84	1418583_at	24	14	1418583_at
TL15051	chr8:72654704-72663096:-	19727	Rfxank	8392	810	2587	1419310_s_at	0.000162013	HAYSTACK	24	4	2.71	1419310_s_at|1425670_at|1455371_at	24|28|24	4|17|23	1419310_s_at|1425670_at|1455371_at
TL16463	chr9:114698462-114753270:-	70031	Cmtm8	54808	522	317	1427964_at	0.000163353	HAYSTACK	24	10	1.79	1427964_at	24	10	1427964_at
TL01043	chr10:8442016-8605868:-	70097	Sash1	163852	3693	3278	1448005_at	0.000166784	HAYSTACK	24	9	2.67	1448005_at	24	9	1448005_at
TL06062	chr16:87455300-87483758:+	74112	Usp16	28458	2478	282	1431951_a_at	0.000166974	HAYSTACK	24	13	1.96	1430203_at|1431951_a_at	24|24	12|13	1430203_at|1431951_a_at
TL01237	chr10:59412422-59414518:-	74747	Ddit4	2096	690	861	1428306_at	0.000167355	HAYSTACK	24	13	4.3	1428306_at	24	13	1428306_at
TL05763	chr16:20097626-20127817:+	75785	Klhl24	30191	1803	4638	1429351_at	0.000167436	HAYSTACK	24	7	2.85	1451793_at|1436968_x_at|1428651_at|1429351_at	24|24|24|24	3|8|7|7	1451793_at|1436968_x_at|1428651_at|1429351_at
TL09434	chr3:41430626-41546436:-	67161	Sclt1	115810	2067	467	1455608_at	0.000168754	HAYSTACK	24	13	2.21	1455608_at|1427493_at	24|24	13|16	1455608_at|1427493_at
TL02640	chr11:93857404-93987396:+	70834	Spag9	129992	3924	3245	1433648_at	0.000172581	HAYSTACK	24	8	1.64	1433648_at	24	8	1430556_at|1433648_at
TL07228	chr18:56591785-56663446:+	107022	Gramd3	71661	1299	1163	1428736_at	0.000174373	HAYSTACK	24	18	1.65	1428736_at|1428737_s_at	24|24	18|20	1428736_at|1428737_s_at
TL12366	chr6:3953986-3958445:+	66066	Gng11	4459	222	285	1448942_at	0.000176097	HAYSTACK	24	15	1.97	1448942_at	24	15	1448942_at
TL02605	chr11:87405718-87429798:+	170749	Mtmr4	24080	3573	2043	1418151_at	0.000178437	HAYSTACK	24	2	2.03	1418150_at|1459874_s_at|1418151_at	24|24|24	23|1|2	1418150_at|1459874_s_at|1418151_at
TL08825	chr2:130493576-130507350:+	16434	Itpa	13774	597	533	1416448_at	0.000178919	HAYSTACK	24	13	2.46	1416448_at	24	13	1416448_at
TL04420	chr14:27483602-27489332:-	211948	E430028B21Rik	5730	1827	1408	1443869_at	0.000184086	HAYSTACK	24	15	2.54	1443869_at|1454963_at	24|24	15|13	1443869_at|1454963_at
TL09521	chr3:67234036-67278990:+	28030	Gfm1	44954	2256	218	1416570_s_at	0.000191752	HAYSTACK	28	18	1.56	1416570_s_at	28	18	1448381_at|1416570_s_at
TL13107	chr6:127035139-127059554:-	319801	9630033F20Rik	24415	810	2752	1439859_at	0.000197886	HAYSTACK	24	14	1.73	1439859_at|1447934_at	24|24	14|19	1439859_at|1447934_at|1435929_at
TL03577	chr12:103806792-103943079:-	217837	Itpk1	136287	1260	1543	1426733_at	0.000206056	HAYSTACK	24	1	2.22	1426733_at	24	1	1431823_at|1426733_at
TL02083	chr11:53164334-53235332:+	93736	Aff4	70998	3483	6315	1450031_at	0.000207322	HAYSTACK	24	12	1.7	1450031_at	24	12	1420912_at|1450031_at
TL01714	chr10:126727848-126733344:+	13198	Ddit3	5496	507	197	1417516_at	0.000208256	HAYSTACK	24	14	2.48	1417516_at	24	14	1417516_at
TL15172	chr8:85958391-85982290:-	56367	Scoc	8156	249	1405	1430999_a_at	0.000210947	HAYSTACK	24	14	2.71	1430999_a_at|1416267_at	24|24	14|15	1430999_a_at|1416267_at
TL00206	chr1:57445087-57463518:-	68736	1110034B05Rik	18431	948	252	1434692_at	0.00021167	HAYSTACK	24	6	2.14	1434692_at	24	6	1434692_at
TL05793	chr16:22245813-22266002:-	20462	Tra2b	20189	867	1115	1427432_a_at	0.000212398	HAYSTACK	24	1	2.02	1427432_a_at|1419543_a_at	24|24	1|1	1427432_a_at|1419543_a_at
TL19008	chr8:113580238-113581499:+	72544	Exosc6	1261	822	407	1435544_at	0.000222483	HAYSTACK	24	14	1.71	1435544_at	24	14	1435544_at
TL13137	chr6:129347314-129355349:+	56760	Clec1b	8035	690	80	1421182_at	0.000231319	HAYSTACK	24	14	2.38	1421182_at	24	14	1421182_at
TL03719	chr13:4433588-4456776:+	83702	Akr1c6	23188	972	339	1417085_at	0.000233645	HAYSTACK	24	14	1.21	1417085_at	24	14	1417085_at
TL02353	chr11:70461090-70464916:+	70510	Rnf167	3826	1044	200	1430527_a_at	0.000242613	HAYSTACK	24	3	2.23	1430527_a_at	24	3	1430527_a_at
TL18060	chr19:31157330-31161082:+	83410	Cstf2t	3752	1899	1628	1415920_at	0.000246019	HAYSTACK	24	1	1.49	1415920_at	24	1	1415920_at
TL09338	chr3:14863537-14872373:+	12350	Car3	8836	783	712	1460256_at	0.000246246	HAYSTACK	26	23	1.24	1430584_s_at|1460256_at|1453588_at|1449434_at	24|26|20|26	1|23|6|0	1430584_s_at|1460256_at|1453588_at|1449434_at
TL03298	chr12:41172639-41573075:+	238130	Dock4	400436	5937	1823	1436405_at	0.000248285	HAYSTACK	24	10	2.01	1436405_at	24	10	1436405_at
TL02017	chr11:46483515-46520556:-	171284	Timd2	37041	918	884	1418766_s_at	0.000250197	HAYSTACK	24	15	1.69	1418765_at|1418766_s_at	24|24	15|15	1418765_at|1418766_s_at
TL12017	chr5:122804421-122813296:+	56433	Vps29	8875	549	365	1417660_s_at	0.000251385	HAYSTACK	24	14	1.6	1417659_at|1417660_s_at	24|24	14|14	1417659_at|1417660_s_at
TL01052	chr10:12101985-12581533:-	22288	Utrn	479548	10293	2000	1452222_at	0.000254043	HAYSTACK	24	8	1.74	1452222_at	24	8	1426892_at|1452222_at|1427569_a_at
TL07284	chr18:64688632-64820654:-	54670	Atp8b1	132022	3756	2361	1455396_at	0.000255218	HAYSTACK	24	23	1.85	1455396_at	24	23	1455396_at
TL12992	chr6:119303167-119367501:-	68465	Adipor2	64334	1161	2650	1437864_at	0.000255418	HAYSTACK	24	19	1.72	1437864_at|1434329_s_at	24|24	19|1	1437864_at|1434329_s_at
TL14559	chr7:140912617-140968486:-	101437	Dhx32	55869	2256	293	1420427_a_at	0.000255796	HAYSTACK	24	6	1.61	1420427_a_at	24	6	1438013_x_at|1420427_a_at
TL04542	chr14:47395242-47408032:-	12793	Cnih	12790	435	954	1423727_at	0.00026035	HAYSTACK	24	18	1.29	1423727_at	24	18	1423727_at
TL12405	chr6:17231340-17239011:+	12390	Cav2	7671	489	1964	1417327_at	0.000264512	HAYSTACK	24	14	2.41	1417327_at	24	14	1425955_at|1417327_at
TL11432	chr5:31208890-31210161:-	67695	2310016E02Rik	1271	114	272	1435522_a_at	0.000264638	HAYSTACK	24	13	1.72	1435522_a_at	24	13	1435522_a_at|1432322_at
TL14158	chr7:97617338-97624505:-	68472	Tmem126b	7167	693	149	1453739_at	0.00027085	HAYSTACK	24	13	2.57	1453739_at	24	13	1453739_at
TL08356	chr2:61416641-61492168:+	21353	Tank	75527	1347	556	1421640_a_at	0.000275737	HAYSTACK	24	15	1.6	1421640_a_at	24	15	1421640_a_at
TL04871	chr14:79881000-79982283:+	13709	Elf1	101283	1839	1706	1417540_at	0.000278178	HAYSTACK	24	2	2.05	1417540_at	24	2	1417540_at
TL15156	chr8:82207340-82235639:-	24015	Abce1	28299	1800	1788	1416015_s_at	0.000278843	HAYSTACK	24	15	1.79	1416015_s_at|1416014_at	24|24	15|13	1416015_s_at|1416014_at
TL12164	chr5:137458070-137463752:-	70103	Znhit1	5682	462	195	1425531_at	0.000285149	HAYSTACK	24	15	1.34	1425531_at|1451745_a_at	24|24	15|15	1425531_at|1451745_a_at
TL10952	chr4:133088458-133101864:-	18221	Nudc	13406	999	204	1419472_s_at	0.000287782	HAYSTACK	24	19	1.25	1419471_a_at|1419472_s_at	24|24	16|19	1419471_a_at|1419472_s_at
TL01238	chr10:59450656-59465860:-	52717	D10Ertd641e	15204	333	814	1449338_at	0.000289453	HAYSTACK	24	20	1.4	1449338_at	24	20	1449339_at|1449338_at|1419994_s_at
TL07235	chr18:57514394-57552373:+	73137	Prrc1	37979	1332	3290	1429652_at	0.000302579	HAYSTACK	24	2	2.06	1429652_at|1424058_at	24|24	2|7	1429652_at|1451215_at|1424058_at
TL07240	chr18:58819135-58839224:+	66307	Isoc1	20089	894	1659	1425050_at	0.00030592	HAYSTACK	24	20	1.35	1425050_at|1425051_at|1425053_at	24|24|24	20|19|13	1425050_at|1425052_at|1425053_at|1425051_at
TL16823	chrX:69062117-69070045:+	67048	2610030H06Rik	7928	306	3759	1427937_at	0.000314306	HAYSTACK	24	20	1.5	1452607_at|1434233_at|1434232_a_at|1427937_at	24|24|24|24	16|15|16|20	1452607_at|1434233_at|1434232_a_at|1427937_at
TL16502	chr9:120401723-120404445:+	68969	Eif1b	2722	342	370	1428272_at	0.000318149	HAYSTACK	24	13	1.59	1428272_at	24	13	1428272_at
TL16167	chr9:77961215-78015747:+	56542	Ick	54532	1890	186	1448310_at	0.000318442	HAYSTACK	24	3	1.74	1448310_at|1454243_at	24|28	3|26	1448310_at|1454243_at
TL15245	chr8:90661783-90695842:+	234549	Heatr3	34059	2040	962	1456597_at	0.000328497	HAYSTACK	24	15	1.44	1456597_at	24	15	1456597_at
TL11494	chr5:34916362-34974954:+	11518	Add1	58592	1992	1835	1450054_at	0.000330003	HAYSTACK	24	9	1.55	1450054_at	24	9	1450054_at|1420954_a_at|1420953_at
TL01695	chr10:125403331-125452291:+	320398	Lrig3	48960	3354	315	1430555_s_at	0.000333702	HAYSTACK	24	9	1.8	1430554_at|1430555_s_at	24|24	6|9	1430554_at|1430555_s_at
TL09420	chr3:37319219-37478013:+	57815	Spata5	158794	2679	163	1417254_at	0.000335287	HAYSTACK	24	14	2.17	1417254_at|1448639_a_at	24|24	14|16	1438844_x_at|1417254_at|1448639_a_at
TL07393	chr19:3908869-3912717:-	225887	Ndufs8	3848	639	73	1423908_at	0.000339652	HAYSTACK	24	13	1.37	1423907_a_at|1423908_at	24|24	14|13	1423907_a_at|1423908_at
TL05111	chr15:59146646-59162748:+	20775	Sqle	16102	1719	276	1415993_at	0.000346518	HAYSTACK	24	18	2.7	1415993_at	24	18	1415993_at
TL03949	chr13:49748718-49774384:+	70930	Nol8	25666	3498	579	1428950_s_at	0.0003509	HAYSTACK	24	14	2.41	1428951_at|1452974_at|1428950_s_at	24|24|24	13|14|14	1428951_at|1452974_at|1428950_s_at
TL15961	chr9:54711595-54757839:+	64602	Ireb2	46244	2892	291	1433527_at	0.000356166	HAYSTACK	24	7	1.71	1433527_at	24	7	1433527_at
TL14323	chr7:117994120-118006467:-	114332	Lyve1	12347	957	1565	1429379_at	0.000356357	HAYSTACK	24	14	2.53	1453128_at|1429379_at	24|24	13|14	1453128_at|1429379_at
TL04573	chr14:51545744-51550524:-	219024	Tmem55b	4780	855	1824	1454797_at	0.000365063	HAYSTACK	24	2	1.87	1454797_at	24	2	1454797_at
TL14018	chr7:71521426-71537122:-	67973	Mphosph10	15696	2046	114	1429080_at	0.000369941	HAYSTACK	24	14	2.36	1429080_at	24	14	1431388_at|1429080_at
TL14595	chr7:147323462-147336685:+	212508	Mtg1	13223	981	513	1424519_at	0.00037128	HAYSTACK	24	14	1.6	1424519_at	24	14	1424519_at
TL03434	chr12:79963058-79987997:+	13665	Eif2s1	24939	948	2094	1452662_a_at	0.000378422	HAYSTACK	24	14	1.91	1452662_a_at	24	14	1420491_at|1452662_a_at
TL08555	chr2:93259268-93303103:-	12521	Cd82	43385	801	753	1416401_at	0.00038719	HAYSTACK	24	9	1.69	1416401_at	24	9	1416401_at
TL09102	chr2:163294438-163298365:-	228859	D930001I22Rik	3927	789	800	1454935_at	0.000390302	HAYSTACK	24	9	1.83	1454935_at	24	9	1454935_at
TL09639	chr3:88940063-88950516:+	18770	Pklr	10453	1725	1021	1421258_a_at	0.000391122	HAYSTACK	26	17	3.47	1438711_at|1421259_at|1421258_a_at	24|24|26	18|19|17	1438711_at|1421259_at|1421258_a_at
TL00339	chr1:75305139-75314212:-	13437	Dnpep	9073	1428	94	1437437_x_at	0.000391772	HAYSTACK	24	16	1.35	1439452_x_at|1437437_x_at|1416127_a_at	24|24|28	16|16|15	1439452_x_at|1437437_x_at|1416127_a_at
TL09921	chr3:107081937-107086997:+	68576	Hbxip	5060	276	384	1415759_a_at	0.000394474	HAYSTACK	24	14	1.69	1436152_a_at|1415759_a_at	24|24	14|14	1436152_a_at|1415759_a_at
TL12005	chr5:122110594-122137256:+	72399	Brap	26662	1776	1755	1416738_at	0.000404162	HAYSTACK	24	11	2.71	1416739_a_at|1416738_at	24|24	11|11	1416739_a_at|1416738_at
TL11935	chr5:115685859-115690979:+	117109	Pop5	5120	510	219	1417972_s_at	0.000406099	HAYSTACK	24	18	1.48	1417972_s_at	24	18	1431373_at|1417972_s_at
TL11263	chr4:154975524-154997449:+	320541	A530082C11Rik	21925	1218	4591	1455508_at	0.0004078	HAYSTACK	24	10	1.68	1455508_at	24	10	1455508_at
TL00519	chr1:120218419-120230408:+	67949	Mki67ip	11989	954	890	1424001_at	0.000411337	HAYSTACK	24	15	2.17	1424001_at	24	15	1424001_at
TL05921	chr16:37647687-37654454:-	68194	Ndufb4	6767	390	55	1428075_at	0.000413322	HAYSTACK	24	13	1.46	1428075_at|1428076_s_at	24|24	13|13	1428075_at|1428076_s_at
TL09130	chr2:164249746-164268688:-	20971	Sdc4	18942	597	1839	1448793_a_at	0.000414462	HAYSTACK	24	4	2.16	1417654_at|1448793_a_at	27|24	2|4	1417654_at|1448793_a_at
TL11825	chr5:107535588-107718539:-	21814	Tgfbr3	182951	2553	3069	1433795_at	0.000415045	HAYSTACK	20	15	1.9	1433795_at|1425620_at	20|24	15|15	1433795_at|1425620_at
TL00129	chr1:38109630-38186507:-	56210	Rev1	76877	3750	301	1422624_at	0.000417931	HAYSTACK	24	7	2.48	1422624_at	24	7	1422624_at
TL09308	chr2:181572607-181592155:+	245867	Pcmtd2	19548	1080	2139	1427074_at	0.000421309	HAYSTACK	24	9	2.04	1427074_at|1427075_s_at	24|24	9|7	1427074_at|1427075_s_at
TL04469	chr14:32893747-32898851:-	105638	Dph3	5104	249	2619	1433921_s_at	0.000426206	HAYSTACK	24	13	2.13	1433921_s_at|1455268_at	24|24	13|16	1433921_s_at|1455268_at|1431200_a_at
TL15029	chr8:71317852-71351543:+	70885	Ints10	33691	2133	211	1452810_at	0.000437554	HAYSTACK	24	16	2.58	1452810_at	24	16	1452810_at
TL00835	chr1:172981299-172989534:-	14131	Fcgr3	8235	804	499	1448620_at	0.000437933	HAYSTACK	24	15	2.51	1448620_at	24	15	1448620_at
TL12665	chr6:56832395-56873926:-	107569	Nt5c3	41531	996	555	1451050_at	0.000443192	HAYSTACK	24	6	1.63	1451050_at	24	6	1451050_at
TL01813	chr11:3863977-3880007:+	64934	Pes1	16030	1755	1094	1416173_at	0.000443283	HAYSTACK	24	16	1.51	1416173_at	24	16	1416173_at|1416172_at
TL09301	chr2:181336023-181390366:+	68879	Prpf6	54343	2826	87	1424036_at	0.00044453	HAYSTACK	24	2	1.75	1424036_at	24	2	1426026_at|1424036_at
TL03730	chr13:8971723-8995258:-	69237	Gtpbp4	23535	1905	644	1450873_at	0.000454616	HAYSTACK	24	14	2.54	1423142_a_at|1423143_at|1450873_at	24|24|24	14|13|14	1423142_a_at|1450873_at|1423143_at
TL05664	chr16:10530299-10543147:-	58239	Dexi	12848	288	737	1460174_at	0.000455368	HAYSTACK	24	2	2.5	1460174_at	24	2	1460174_at
TL00820	chr1:171879667-171899336:-	15490	Hsd17b7	19669	1005	3496	1417871_at	0.000459947	HAYSTACK	24	20	1.69	1417871_at	24	20	1457248_x_at|1440057_at|1448865_at|1417871_at
TL12847	chr6:89593981-89625523:+	232223	Txnrd3	31542	1848	732	1449623_at	0.000461469	HAYSTACK	24	11	2.48	1423869_s_at|1449623_at	24|24	11|11	1423869_s_at|1423868_at|1449623_at
TL11728	chr5:91360221-91450394:+	665563	Mthfd2l	90173	1017	1104	1435488_at	0.00046651	HAYSTACK	24	16	1.5	1435488_at	24	16	1429599_a_at|1429601_x_at|1435488_at|1429600_at
TL11685	chr5:87553984-87569343:-	22238	Ugt2b5	15359	1593	253	1419622_at	0.000469731	HAYSTACK	24	14	1.23	1419622_at	24	14	1419622_at
TL16897	chrX:72662038-72699336:+	210766	Brcc3	37298	876	3336	1447778_x_at	0.000472861	HAYSTACK	24	15	2.09	1456141_x_at|1452128_a_at|1437553_at|1426605_at|1447778_x_at	24|24|24|24|24	15|14|14|16|15	1456141_x_at|1452128_a_at|1437553_at|1447778_x_at|1426605_at
TL04626	chr14:55512992-55516893:+	54196	Pabpn1	3901	909	0	1422848_a_at	0.000485576	HAYSTACK	24	2	2.89	1422848_a_at|1422849_a_at	24|24	2|8	1422848_a_at|1422849_a_at|1415728_at|1422850_at
TL10910	chr4:130219273-130337482:+	80912	Pum1	118209	3570	1664	1423117_at	0.000488176	HAYSTACK	24	9	3.89	1423117_at|1456054_a_at|1460325_at	24|24|24	9|9|9	1423117_at|1456054_a_at|1460325_at
TL15760	chr9:30838228-30883470:+	235132	Zbtb44	45242	1362	7130	1427271_at	0.000493675	HAYSTACK	24	12	1.73	1427271_at|1435397_at	24|24	12|9	1427271_at|1435397_at|1427272_at
TL14297	chr7:114738779-114888399:+	19024	Ppfibp2	149620	2649	514	1417801_a_at	0.000497467	HAYSTACK	24	1	1.94	1417801_a_at	24	1	1417801_a_at
TL16420	chr9:110034527-110142682:+	20588	Smarcc1	108155	3315	2265	1423416_at	0.000500067	HAYSTACK	24	3	2.79	1455246_at|1423416_at|1423417_at	25|24|24	4|3|3	1455246_at|1423416_at|1423417_at
TL06823	chr17:56315963-56323343:-	28106	D17Wsu104e	7380	501	383	1416696_at	0.000501347	HAYSTACK	24	14	1.74	1448440_x_at|1416696_at|1448439_at	24|24|24	15|14|15	1448440_x_at|1416696_at|1448439_at
TL14977	chr8:48752531-48760512:-	69260	Ing2	7981	846	1488	1419111_at	0.000504533	HAYSTACK	24	9	1.75	1419111_at	24	9	1419111_at
TL12620	chr6:51410433-51419893:-	53379	Hnrnpa2b1	9460	1026	2841	1420365_a_at	0.000506256	HAYSTACK	24	1	1.46	1433829_a_at|1420365_a_at	24|24	5|1	1433830_at|1433829_a_at|1420365_a_at
TL14873	chr8:26875010-26895681:-	67384	Bag4	20671	1374	3385	1449186_at	0.000508307	HAYSTACK	24	11	1.78	1449186_at|1418707_at|1439024_at	24|20|24	11|15|11	1449186_at|1439024_at|1418707_at
TL03051	chr11:116106479-116135531:-	217337	Srp68	29052	1878	537	1433708_at	0.000512396	HAYSTACK	24	2	1.7	1433708_at	24	2	1433708_at
TL10281	chr4:40206638-40216874:-	106021	Topors	10236	3102	575	1448838_at	0.000512646	HAYSTACK	24	10	1.53	1417754_at|1417755_at|1448838_at	24|24|24	4|2|10	1417754_at|1417755_at|1448838_at
TL09473	chr3:57259570-57379798:-	97064	Wwtr1	120228	1188	3277	1417818_at	0.000516017	HAYSTACK	24	8	1.77	1417818_at|1417817_a_at	24|24	8|9	1417818_at|1417817_a_at
TL06144	chr17:6106829-6240637:+	68842	Tulp4	102490	4644	4295	1448548_at	0.000526256	HAYSTACK	22	14	1.65	1448548_at	22	14	1448548_at|1440282_at
TL09221	chr2:172978573-172984754:+	18534	Pck1	6181	1869	607	1423439_at	0.000526332	HAYSTACK	24	10	4.82	1423439_at	24	10	1423439_at
TL08624	chr2:112102125-112103055:+	66181	Nop10	930	195	445	1423211_at	0.000527374	HAYSTACK	24	15	1.41	1423211_at|1423210_a_at	24|24	15|15	1423211_at|1423210_a_at
TL07671	chr19:23283221-23348367:-	226026	Smc5	65146	3264	96	1426270_at	0.00053329	HAYSTACK	20	5	1.72	1426270_at|1426271_at	20|24	5|21	1426270_at|1426271_at
TL15856	chr9:44412974-44448814:+	13209	Ddx6	35840	1452	4250	1434697_at	0.000533445	HAYSTACK	28	5	1.55	1424598_at|1434697_at|1439122_at	24|28|24	4|5|21	1424598_at|1434697_at|1447789_x_at|1439122_at
TL12754	chr6:83059101-83059926:+	68499	Mrpl53	825	357	259	1451178_at	0.000541538	HAYSTACK	24	13	1.68	1451178_at	24	13	1451178_at
TL10164	chr3:157557211-157588027:-	107869	Cth	30816	1197	571	1426243_at	0.000543148	HAYSTACK	24	1	1.49	1426243_at	24	1	1426243_at
TL16736	chrX:39421012-39462841:+	11798	Xiap	41829	1491	4680	1456088_at	0.000551658	HAYSTACK	24	19	1.37	1456088_at|1437533_at|1450231_a_at|1421394_a_at|1453385_at|1450232_at|1426636_a_at	24|20|24|24|24|24|24	19|6|19|20|18|10|20	1456088_at|1450231_a_at|1437533_at|1421394_a_at|1453385_at|1450232_at|1426636_a_at
TL01779	chr10:128228028-128236524:+	58223	Mmp19	8496	1584	368	1421976_at	0.000552341	HAYSTACK	24	19	2.38	1421977_at|1421976_at	24|24	17|19	1421977_at|1421976_at
TL14120	chr7:91040509-91050042:+	67943	Mesdc2	9533	675	3527	1416181_at	0.000552941	HAYSTACK	24	15	1.67	1436749_at|1416181_at|1444035_at	24|24|24	3|15|21	1436749_at|1416181_at|1444035_at
TL16066	chr9:64563106-64585563:-	53869	Rab11a	22457	651	1549	1449256_a_at	0.000557444	HAYSTACK	24	10	1.43	1449256_a_at|1434549_at	24|24	10|14	1449256_a_at|1434549_at
TL05468	chr15:98349531-98364652:-	69612	2310037I24Rik	15121	1461	321	1416171_at	0.000557806	HAYSTACK	24	12	1.82	1416171_at	24	12	1416171_at
TL04728	chr14:62153141-62175723:-	66674	6330409N04Rik	22582	591	839	1429723_at	0.000560493	HAYSTACK	24	15	2.06	1429723_at	24	15	1429723_at
TL06878	chr17:66428134-66450831:-	72900	Ndufv2	22697	747	699	1428179_at	0.000564008	HAYSTACK	24	13	1.42	1452692_a_at|1428179_at	24|24	14|13	1452692_a_at|1428179_at
TL01985	chr11:40547143-40553548:+	52653	Nudcd2	6405	474	804	1418566_s_at	0.000568426	HAYSTACK	24	15	1.76	1449140_at|1418566_s_at	24|24	15|15	1449140_at|1418566_s_at
TL01818	chr11:3997042-4018732:-	67815	Sec14l2	21690	1212	1265	1424530_at	0.000574946	HAYSTACK	24	1	2.03	1424530_at	24	1	1424530_at
TL06974	chr17:87396598-87424741:-	18701	Pigf	28143	660	195	1448896_at	0.000584671	HAYSTACK	24	13	2.33	1448896_at	24	13	1448896_at
TL00840	chr1:173144100-173148975:+	12355	Nr1i3	4875	1077	126	1425392_a_at	0.000604125	HAYSTACK	24	11	1.74	1425392_a_at	24	11	1425392_a_at
TL00413	chr1:89223572-89347385:+	227331	Gigyf2	123813	3876	1665	1439837_at	0.000606493	HAYSTACK	24	14	1.59	1439837_at	24	14	1439837_at|1451397_at
TL03806	chr13:24923553-24934015:+	56196	Ttrap	10462	1113	784	1448706_at	0.000612451	HAYSTACK	24	8	1.8	1448706_at	24	8	1448706_at
TL12756	chr6:83069037-83071455:-	22377	Wbp1	2418	915	216	1449441_a_at	0.000615798	HAYSTACK	24	16	1.7	1449441_a_at	24	16	1449441_a_at
TL00688	chr1:151676751-151808414:-	18783	Pla2g4a	131663	2247	439	1448558_a_at	0.000617926	HAYSTACK	24	16	2.23	1448558_a_at	24	16	1448558_a_at
TL06344	chr17:25359526-25371387:+	74154	Unkl	11861	720	2575	1428565_at	0.00062243	HAYSTACK	24	2	1.75	1428565_at	24	2	1428565_at
TL05531	chr15:101004555-101043032:+	11479	Acvr1b	38477	1518	1739	1433725_at	0.000626398	HAYSTACK	24	10	2.29	1433725_at	24	10	1422098_at|1433725_at
TL08728	chr2:121854358-121879365:+	78655	Eif3j	25007	786	1531	1452052_s_at	0.000636838	HAYSTACK	24	14	1.54	1426394_at|1452052_s_at|1426395_s_at	26|24|24	12|14|16	1452052_s_at|1426394_at|1426395_s_at
TL04349	chr14:14845004-14939815:+	246103	Atxn7	94811	2604	3977	1436175_at	0.000637711	HAYSTACK	21	14	1.98	1426287_at|1436175_at	24|21	10|14	1426287_at|1436175_at|1442186_at
TL12809	chr6:86625162-86634485:-	66618	Snrnp27	9323	468	357	1460697_s_at	0.000637882	HAYSTACK	24	14	1.65	1415714_a_at|1460697_s_at	24|24	14|14	1415714_a_at|1460697_s_at
TL06166	chr17:8503967-8520307:+	106489	Sft2d1	16340	480	448	1460656_a_at	0.000638787	HAYSTACK	24	10	1.63	1460656_a_at	24	10	1460656_a_at
TL10044	chr3:130398836-130412336:-	66357	Ostc	13500	450	541	1449139_at	0.000641773	HAYSTACK	24	14	2.53	1449139_at	24	14	1449139_at
TL01904	chr11:20443255-20553026:+	58172	Sertad2	109771	930	4288	1417209_at	0.000647067	HAYSTACK	24	9	1.82	1417209_at|1454815_at	24|20	9|15	1417209_at|1454815_at
TL13095	chr6:125410283-125444773:-	12527	Cd9	34490	681	395	1416066_at	0.000649687	HAYSTACK	24	2	1.93	1416066_at	24	2	1416066_at
TL03910	chr13:43466084-43490572:+	68346	Sirt5	24488	933	391	1428915_at	0.000659037	HAYSTACK	24	6	1.5	1428915_at	24	6	1428915_at|1428916_s_at
TL13749	chr7:31731014-31741798:-	22282	Usf2	10784	1041	584	1460228_at	0.000662764	HAYSTACK	24	10	1.74	1418241_at|1460228_at	24|24	9|10	1418241_at|1460228_at
TL17053	chrX:130593887-130621360:+	108062	Cstf2	27473	1743	2593	1419645_at	0.000680513	HAYSTACK	24	16	1.4	1419645_at	24	16	1419645_at|1419644_at
TL00122	chr1:37929050-37933143:+	623661	Lipt1	4093	1122	312	1451552_at	0.000700861	HAYSTACK	24	16	1.86	1451552_at	24	16	1451552_at
TL00043	chr1:16559486-16609367:-	66799	Ube2w	49881	456	1863	1426398_at	0.000709533	HAYSTACK	24	14	1.98	1452054_at|1426398_at	24|24	14|14	1452054_at|1426398_at
TL07073	chr18:24762461-24797331:+	58523	Elp2	34870	2496	259	1438179_s_at	0.00070987	HAYSTACK	24	3	1.55	1415774_at|1438179_s_at	20|24	4|3	1415774_at|1438179_s_at
TL08313	chr2:44419941-44717142:-	227835	Gtdc1	297201	1398	1029	1434290_at	0.000721662	HAYSTACK	24	13	1.61	1434290_at	24	13	1434290_at
TL12068	chr5:125343074-125369000:+	269704	Zfp664	25926	786	2301	1434063_at	0.000728455	HAYSTACK	24	15	1.72	1434063_at	24	15	1434063_at|1437047_at
TL08333	chr2:52997509-53050221:-	56194	Prpf40a	52712	2862	702	1420916_at	0.000735315	HAYSTACK	24	15	1.68	1450035_a_at|1429436_at|1420916_at|1420917_at	20|24|24|24	4|16|15|17	1450035_a_at|1429436_at|1420916_at|1420917_at|1429437_at
TL04301	chr13:115242469-115248938:-	14313	Fst	6469	1032	1161	1434458_at	0.000746509	HAYSTACK	24	3	2.26	1421365_at|1434458_at	24|24	3|3	1421365_at|1434458_at
TL15247	chr8:90856209-90886052:-	26992	Brd7	29843	1956	177	1448521_at	0.000749692	HAYSTACK	24	9	1.44	1448521_at	24	9	1448521_at
TL04228	chr13:100089603-100114633:-	68927	Ptcd2	25030	1146	520	1423769_at	0.000752328	HAYSTACK	24	14	1.57	1423769_at	24	14	1423769_at
TL15052	chr8:72655231-72657647:+	75692	Nr2c2ap	2416	423	532	1428534_at	0.00075817	HAYSTACK	24	15	2.12	1428534_at	24	15	1428534_at
TL14765	chr8:13339673-13377702:+	21781	Tfdp1	38029	1233	413	1423241_a_at	0.000759894	HAYSTACK	24	15	1.6	1423241_a_at	24	15	1423241_a_at
TL05267	chr15:78765362-78772340:+	97961	Nol12	6978	654	1282	1423453_at	0.000761276	HAYSTACK	24	15	1.56	1423453_at	24	15	1423453_at
TL01676	chr10:119664115-119669126:+	66225	Llph	5011	393	698	1428475_at	0.00076971	HAYSTACK	24	14	1.71	1428475_at	24	14	1428475_at
TL05851	chr16:32084501-32099813:-	72084	Pigx	15312	765	67	1425134_a_at	0.00077659	HAYSTACK	24	13	1.68	1425134_a_at	24	13	1425134_a_at
TL12694	chr6:71078391-71094370:-	232078	Thnsl2	15979	1452	232	1451455_at	0.000777806	HAYSTACK	24	4	1.47	1451455_at	24	4	1451455_at
TL14546	chr7:139749157-139768081:-	18242	Oat	18924	1320	695	1416452_at	0.000787944	HAYSTACK	24	9	1.52	1416452_at	24	9	1416452_at
TL17579	chr12:70285144-70287760:+	217664	Mgat2	2616	1329	791	1426350_at	0.000793701	HAYSTACK	24	15	2.61	1452037_at|1426350_at	24|24	19|15	1452037_at|1426350_at
TL09612	chr3:88086681-88100760:-	76927	1700021C14Rik	14079	375	7	1429961_at	0.000798304	HAYSTACK	24	14	2.38	1429961_at	24	14	1429961_at
TL16271	chr9:100395421-100446472:-	17973	Nck1	51051	1134	474	1421487_a_at	0.000799487	HAYSTACK	24	13	2.59	1421487_a_at|1424543_at	24|24	13|15	1421487_a_at|1424543_at
TL06711	chr17:45701100-45704618:+	73836	Slc35b2	3518	1149	425	1423927_at	0.000799804	HAYSTACK	24	9	1.53	1429007_at|1423927_at	24|24	15|9	1429007_at|1423927_at
TL02180	chr11:60351184-60372014:+	268420	Alkbh5	20830	1188	4097	1437728_at	0.000806977	HAYSTACK	24	3	1.95	1437728_at	24	3	1437728_at
TL10641	chr4:107900359-107973695:-	414872	Zyg11b	73336	2235	8249	1435754_at	0.000827304	HAYSTACK	24	8	1.41	1435754_at|1446244_at	24|24	8|9	1435754_at|1446244_at
TL03486	chr12:85792457-85872483:+	217708	Lin52	80026	351	1788	1434161_at	0.000830237	HAYSTACK	24	14	2.06	1434161_at	24	14	1434161_at
TL09606	chr3:87847029-87859914:+	66614	Gpatch4	12885	1248	263	1425820_x_at	0.000836521	HAYSTACK	24	15	2.11	1449390_at|1419205_x_at|1425820_x_at	24|24|24	16|13|15	1449390_at|1419205_x_at|1425820_x_at
TL09893	chr3:104667998-104729757:+	229681	St7l	61759	1680	231	1427916_at	0.000836998	HAYSTACK	24	13	1.67	1427916_at	24	13	1427916_at
TL12484	chr6:34105878-34127054:-	58246	Slc35b4	21176	996	2501	1416549_at	0.000837482	HAYSTACK	28	16	2.08	1416550_at|1416549_at|1416548_at	28|28|28	17|16|15	1416550_at|1416549_at|1416548_at
TL00394	chr1:87961193-88035870:+	70247	Psmd1	74677	2862	223	1429291_at	0.000841042	HAYSTACK	24	7	1.33	1429291_at	24	7	1429291_at
TL14440	chr7:133816383-133819871:-	20887	Sult1a1	3488	792	539	1427345_a_at	0.000847341	HAYSTACK	24	17	1.58	1427345_a_at	24	17	1427345_a_at
TL06975	chr17:87424935-87435150:+	56724	Cript	10215	306	768	1423486_at	0.000860364	HAYSTACK	24	14	1.89	1423487_at|1423486_at	24|24	15|14	1423487_at|1423486_at
TL10574	chr4:98022060-98049956:-	94043	Tm2d1	27896	627	330	1426254_at	0.000864623	HAYSTACK	24	14	1.83	1426254_at	24	14	1426254_at
TL06950	chr17:83614622-83624409:+	106522	Pkdcc	9787	1479	792	1454838_s_at	0.000889228	HAYSTACK	24	13	2.58	1460411_s_at|1454838_s_at	24|24	13|13	1460411_s_at|1454838_s_at
TL03389	chr12:72410970-72419881:+	59036	Dact1	8911	2337	0	1417937_at	0.000901824	HAYSTACK	24	11	2.69	1417937_at	24	11	1417937_at
TL12314	chr5:146788792-146821184:-	56388	Cyp3a25	32392	1512	390	1424973_at	0.000902886	HAYSTACK	26	4	1.34	1424973_at	26	4	1424973_at
TL06391	chr17:26642535-26645417:-	19252	Dusp1	2882	1104	689	1448830_at	0.000910732	HAYSTACK	24	12	3.52	1448830_at	24	12	1448830_at
TL10651	chr4:108507282-108534724:+	66073	Txndc12	27442	513	673	1415738_at	0.000920418	HAYSTACK	24	19	1.43	1415738_at	24	19	1415738_at
TL07359	chr18:80453045-80489453:+	66943	Pqlc1	36408	816	931	1430125_s_at	0.000920826	HAYSTACK	24	2	1.81	1431238_at|1426567_a_at|1430125_s_at	24|24|24	4|2|2	1431238_at|1426567_a_at|1430747_at|1430125_s_at
TL07995	chr2:11393061-11423694:-	170768	Pfkfb3	30633	1563	3061	1416432_at	0.00094689	HAYSTACK	24	11	8.11	1416432_at	24	11	1416432_at|1456676_a_at
TL01921	chr11:23473775-23533631:-	71675	0610010F05Rik	59856	2157	1705	1428652_at	0.000949866	HAYSTACK	24	15	2.31	1428652_at	24	15	1428652_at
TL11187	chr4:148702524-148800740:-	63958	Ube4b	98216	3522	1260	1448410_at	0.000958464	HAYSTACK	24	10	4.09	1448410_at	24	10	1448410_at|1432499_a_at
TL02065	chr11:51433274-51437216:+	52530	Nhp2	3942	462	497	1416606_s_at	0.000959975	HAYSTACK	24	15	1.89	1416605_at|1416606_s_at	24|24	15|15	1416606_s_at|1416605_at
TL10088	chr3:138189154-138220563:+	13684	Eif4e	31409	654	2095	1450908_at	0.000961323	HAYSTACK	24	14	1.71	1450908_at|1423220_at	24|24	14|15	1450908_at|1423220_at|1450909_at
TL02636	chr11:93720556-93747080:-	217109	Utp18	26524	1659	845	1454817_at	0.000981614	HAYSTACK	24	13	2.16	1454817_at	24	13	1454817_at
TL05620	chr16:4084047-4213404:-	12914	Crebbp	129357	7326	0	1435224_at	0.000988053	HAYSTACK	24	10	5.72	1435224_at|1436983_at	24|24	10|9	1435224_at|1436983_at
TL03887	chr13:38243162-38290446:+	109620	Dsp	47284	8652	645	1435493_at	0.000996997	HAYSTACK	24	9	2.86	1435493_at|1435494_s_at	24|24	9|9	1435493_at|1435494_s_at

## Sheet: LNCGs
RefSeq loci ID	Genome position	Gene ID	Gene symbol	Genomic length	CDS length	3'-UTR length	Amplitude	All aligned probesets
TL00021	chr1:10014911-10027979:-	26754	Cops5	13068	1005	148	1.49	1460171_at
TL00025	chr1:10983545-11293763:+	109294	Prex2	310218	4797	5929	2.35	1436569_at|1432047_at
TL00045	chr1:16655271-16668356:+	70397	Tmem70	13085	765	850	1.59	1424541_at
TL00046	chr1:16678536-16699686:+	17087	Ly96	21150	483	68	2.37	1449874_at
TL00090	chr1:34493520-34496517:-	69668	Ccdc115	2997	543	822	1.47	1451265_at
TL00092	chr1:34516590-34530624:+	19253	Ptpn18	14034	1362	133	1.2	1419125_at
TL00108	chr1:36587378-36592574:-	78321	Ankrd23	5196	921	1012	1.61	1428183_at
TL00123	chr1:37935734-37947256:-	69028	Mitd1	11522	750	378	1.88	1426133_a_at|1439261_x_at
TL00144	chr1:40281924-40373022:+	16177	Il1r1	49592	1722	2784	2.72	1448950_at
TL00155	chr1:43104113-43155467:-	73122	Tgfbrap1	51354	2583	2390	1.71	1428425_at|1428426_s_at
TL00156	chr1:43155554-43172791:+	98404	AI597479	17237	699	2704	1.63	1417247_at
TL00165	chr1:44176812-44201616:+	246229	Bivm	24804	1509	1629	1.31	1434288_at
TL00180	chr1:52220293-52290076:-	14660	Gls	69783	2025	2708	1.6	1434657_at|1436299_at
TL00183	chr1:52713148-52784162:-	98682	Mfsd6	71014	2385	2037	1.39	1419124_at|1424463_at|1424464_s_at
TL00184	chr1:52846263-52874532:-	16329	Inpp1	28269	1191	248	1.32	1418045_at
TL00188	chr1:53246032-53353840:-	227099	Pms1	107808	2754	145	2.41	1438071_at
TL00196	chr1:54702183-54983202:-	329154	Ankrd44	281019	3036	2937	3	1434856_at
TL00217	chr1:58487836-58502330:-	70225	Ppil3	14494	486	211	1.55	1430954_at|1429627_at
TL00221	chr1:58643442-58652792:+	66495	Ndufb3	9350	315	143	1.32	1416547_at
TL00228	chr1:59157436-59176940:-	381259	Als2cr4	19504	1242	544	1.68	1435661_at
TL00239	chr1:60237442-60391549:+	269198	Nbeal1	154107	8067	3713	1.81	1442027_at
TL00240	chr1:60400215-60444231:+	77951	Cyp20a1	44016	1389	98	1.59	1435616_at|1430452_at
TL00246	chr1:61685397-62688858:+	72823	Pard3b	1003461	3612	4361	1.88	1453826_at|1441254_at|1427169_at
TL00248	chr1:63094374-63160841:-	227195	Ino80d	66467	3066	10182	1.75	1434841_at|1437411_at
TL00250	chr1:63223704-63226230:+	55949	Eef1b2	2526	678	44	1.24	1448252_a_at
TL00270	chr1:65233258-65325270:+	18711	Pikfyve	92012	6159	4938	1.55	1422994_at|1452994_at
TL00277	chr1:66970869-66991630:-	17901	Myl1	20761	567	276	1.21	1452651_a_at
TL00287	chr1:71632096-71699745:-	14268	Fn1	67649	7434	689	3.48	1426642_at
TL00289	chr1:72305746-72330888:-	111175	Pecr	25142	912	175	1.19	1448910_at
TL00291	chr1:72353994-72441527:+	22596	Xrcc5	87533	2199	231	1.49	1451968_at
TL00316	chr1:74640325-74647971:-	57751	Rnf25	7646	1371	72	1.57	1448674_at
TL00329	chr1:75139359-75144483:+	227298	Fam134a	5124	1626	854	1.68	1452164_at
TL00331	chr1:75168214-75176857:-	74104	Abcb6	8643	2529	239	1.97	1422524_at
TL00380	chr1:84836429-84897059:+	66153	Fbxo36	60630	567	299	1.73	1419305_a_at|1449418_s_at
TL00404	chr1:88600417-88946667:+	208718	Dis3l2	346250	2613	347	1.52	1434090_at
TL00415	chr1:89366838-89372034:+	73234	3110079O15Rik	5196	366	21	1.32	1453089_at
TL00426	chr1:90303593-90323013:+	75396	Spp2	19420	612	127	1.51	1418916_a_at
TL00448	chr1:93391253-93424841:+	74019	Traf3ip1	33588	1878	481	1.38	1452887_at
TL00454	chr1:94728262-94756773:+	14733	Gpc1	28511	1674	1632	1.5	1417389_at
TL00465	chr1:95195787-95202447:-	69821	Mterfd2	6660	1041	2249	1.53	1424430_at
TL00467	chr1:95240221-95264195:+	66385	Ppp1r7	23974	1086	2552	1.34	1448888_at|1417919_at
TL00475	chr1:95651609-95686106:+	66615	Atg4b	34497	1182	1770	1.27	1424103_at|1424102_at
TL00489	chr1:99602622-99666669:-	227399	Hisppd1	64047	3372	1672	1.9	1433856_at
TL00498	chr1:107886982-107930654:+	227449	Zcchc2	43672	3501	1914	2.27	1434401_at
TL00524	chr1:121366885-121401205:-	64143	Ralb	34320	621	1397	1.52	1435517_x_at|1417744_a_at
TL00578	chr1:133151178-133176140:-	56489	Ikbke	24962	2154	703	2.01	1417813_at
TL00595	chr1:134212714-134230065:+	74137	Nuak2	17351	1896	1107	1.95	1429049_at
TL00625	chr1:136242673-136258576:-	57439	Tmem183a	15903	1128	1912	1.22	1417199_at|1431304_a_at|1417200_at
TL00654	chr1:137914602-137931605:+	66241	Tmem9	17003	552	808	1.52	1419557_a_at
TL00658	chr1:138164699-138242681:-	67886	Camsap1l1	77982	4437	2719	1.75	1431155_at|1429044_at|1453000_at|1459385_at
TL00659	chr1:138311847-138336728:+	67997	Ddx59	24881	1860	135	1.8	1460333_at
TL00663	chr1:139959437-140071882:-	19264	Ptprc	112445	3876	1645	1.8	1422124_a_at
TL00670	chr1:141318959-141349584:+	226470	Zbtb41	30625	2727	5477	1.74	1428779_at|1439089_at
TL00691	chr1:152208440-152240185:-	226499	BC003331	31745	1344	1510	1.6	1434471_at|1426089_a_at
TL00700	chr1:153602503-153669458:+	66967	Edem3	66955	2796	3615	1.65	1460401_at
TL00706	chr1:154613671-154622710:+	67771	Arpc5	9039	456	1258	1.3	1448129_at
TL00707	chr1:154655019-154684120:+	17970	Ncf2	29101	1578	876	1.96	1448561_at
TL00708	chr1:154684124-154749752:-	226517	Smg7	65628	3405	2277	2.59	1455574_at
TL00723	chr1:157405249-157534363:+	72482	Acbd6	129114	849	130	1.92	1453199_at
TL00741	chr1:159388712-159418864:+	226527	BC026585	30152	1053	222	1.41	1460696_at
TL00755	chr1:162970743-163000763:-	226539	Dars2	30020	1962	1103	1.64	1433838_at
TL00756	chr1:163001071-163016457:+	70454	Cenpl	15386	990	2852	2.05	1429326_at
TL00767	chr1:164601915-164670687:-	226562	Bat2d	68772	8541	1617	2.71	1429432_at|1429433_at|1438663_at
TL00773	chr1:165315039-165333772:-	98376	Gorab	18733	1107	1344	1.74	1458365_at|1436745_at
TL00784	chr1:166205734-166217971:+	74895	4930455F23Rik	12237	1530	171	1.85	1435052_at
TL00785	chr1:166219930-166237615:-	66352	Blzf1	17685	1233	2426	1.95	1418973_at|1418974_at|1442164_at
TL00788	chr1:166726862-166754397:+	56429	Dpt	27535	606	1030	2.4	1418511_at
TL00834	chr1:172949056-172959892:+	246256	Fcgr4	10836	750	446	2.03	1425225_at
TL00836	chr1:173051791-173057098:+	75472	1700009P17Rik	5307	570	182	1.89	1429181_at
TL00846	chr1:173200458-173207026:+	57370	B4galt3	6568	1188	516	1.54	1449435_at
TL00849	chr1:173218694-173225113:-	66155	Ufc1	6419	504	327	1.3	1416327_at
TL00851	chr1:173272374-173275757:-	27045	Nit1	3383	972	287	1.47	1417468_at|1417469_at
TL00894	chr1:175826485-175843053:-	381308	Mnda	16568	1278	244	2.39	1452348_s_at|1452349_x_at
TL00904	chr1:177562323-177590984:+	98256	Kmo	28661	1440	1031	1.36	1418998_at
TL00922	chr1:181458186-181476398:-	15278	Tfb2m	18212	1191	1121	1.45	1423441_at
TL00952	chr1:184339297-184392567:+	209456	Trp53bp2	53270	3405	708	1.56	1433938_at|1433937_at
TL00955	chr1:184695036-184825785:+	96935	Susd4	130749	1473	427	1.93	1424221_at
TL00965	chr1:187186973-187252234:+	107508	Eprs	65261	4539	208	1.43	1426713_s_at|1452157_at|1452158_at
TL00974	chr1:190794976-190831719:-	226823	Kctd3	36743	2448	1027	1.48	1436811_at
TL00988	chr1:193149843-193176804:+	66950	Tmem206	26961	1053	3075	1.44	1448552_s_at|1438082_at|1417031_at|1417030_at
TL17327	chr1:179375951-179380895:+	30928	Zfp238	4944	1569	2093	1.54	1417010_at
TL01027	chr10:5958432-5979467:+	381990	Zbtb2	21035	1545	1406	1.57	1434901_at|1457037_at
TL01031	chr10:6791663-6806262:-	70337	Iyd	14599	858	665	1.19	1451547_at
TL01035	chr10:7387301-7398684:+	69912	Nup43	11383	1143	89	1.79	1432187_at|1432188_s_at
TL01037	chr10:7445819-7482947:+	23924	Katna1	37128	1476	161	1.43	1450949_at
TL01039	chr10:7512691-7542361:+	67418	Ppil4	29670	1479	1360	1.63	1424043_at
TL01045	chr10:9475344-9620838:-	78808	Stxbp5	145494	3351	5366	1.44	1435398_at|1430301_at|1453021_at
TL01049	chr10:10869227-10935071:+	268281	Shprh	65844	5025	1729	1.63	1457327_at|1430582_at|1452261_at|1458594_at
TL01059	chr10:13272712-13283182:+	66757	Adat2	10470	576	518	2.39	1419130_at
TL01094	chr10:22423682-22451253:-	237336	Tbpl1	27571	561	1939	1.64	1434907_at|1431415_a_at
TL01095	chr10:22537082-22539934:-	21412	Tcf21	2852	540	460	1.69	1417447_at
TL01099	chr10:23571277-23589647:+	26464	Vnn3	18370	1503	184	1.69	1420723_at
TL01122	chr10:29172912-29255631:-	72780	Rspo3	82719	834	1023	1.59	1455607_at
TL01123	chr10:29915814-29920346:-	66311	2610036L11Rik	4532	261	1191	2.15	1453053_at|1429156_at
TL01124	chr10:30254030-30320555:-	73681	Trmt11	66525	1383	888	1.56	1428551_at|1430920_at
TL01128	chr10:31033210-31047892:+	69692	Hddc2	14682	600	108	1.98	1428823_at
TL01136	chr10:33646741-33671018:-	72580	Zufsp	24277	1701	450	1.84	1436899_at
TL01140	chr10:33845872-33847778:-	215900	Fam26f	1906	942	77	2.44	1436576_at
TL01141	chr10:33871198-33927357:-	212898	Dse	56159	2877	823	2.35	1455795_at
TL01154	chr10:39451965-39595011:+	19714	Rev3l	143046	9369	981	1.66	1426194_x_at|1451960_a_at|1424632_a_at
TL01155	chr10:39677866-39706452:-	215928	BC021785	18494	1440	1990	2.3	1427389_at
TL01162	chr10:40290167-40323938:+	70840	Slc22a16	33771	1950	186	1.4	1429804_at
TL01165	chr10:40552698-40602949:-	71713	Cdc40	50251	1740	286	1.53	1453342_at
TL01168	chr10:41170201-41185380:+	268294	Zbtb24	15179	2133	532	1.97	1438218_at
TL01185	chr10:43198945-43235223:+	331623	Bend3	36278	2478	3327	2.46	1434570_at
TL01189	chr10:43621612-43667668:+	170728	Rtn4ip1	46056	1191	1334	1.65	1417668_at|1448800_at
TL01193	chr10:44787019-44878801:+	19072	Prep	91782	2133	469	1.57	1422796_at
TL01209	chr10:52056888-52101881:-	94221	Gopc	44993	1368	2640	1.59	1450153_at|1453221_at|1421191_s_at
TL01217	chr10:53625838-53795602:-	17155	Man1a	169764	1968	1404	1.41	1417111_at|1417110_at
TL01239	chr10:59465586-59562734:+	69090	Ascc1	97148	1071	286	1.45	1460703_at
TL01255	chr10:60938580-61044976:+	216011	Lrrc20	106396	555	1944	2.08	1438422_at
TL01268	chr10:61917590-61949553:-	30930	Vps26a	31756	1080	1902	1.31	1420495_a_at
TL01269	chr10:61957175-61970503:-	19073	Srgn	13328	459	438	2.82	1417426_at
TL01276	chr10:62409800-62436925:+	327762	Dna2	27125	3189	858	1.89	1452210_at|1438817_at|1457909_at
TL01283	chr10:62781752-62801783:-	93759	Sirt1	20028	2214	1631	1.73	1418640_at
TL01289	chr10:66729436-66748029:-	641340	Nrbf2	18593	864	770	1.37	1448758_at
TL01313	chr10:74674817-74775145:+	74392	Cytsa	100011	3408	2521	1.44	1428300_at
TL01329	chr10:75356142-75358686:+	70377	Derl3	2544	687	622	2.08	1453677_a_at
TL01344	chr10:75931715-75978602:+	54387	Mcm3ap	46887	5916	117	1.42	1448711_at
TL01354	chr10:76753471-76881018:-	110532	Adarb1	127547	2136	4055	1.91	1434932_at|1421480_a_at
TL01356	chr10:76993092-77028419:+	16414	Itgb2	35327	2313	434	1.84	1450678_at
TL01391	chr10:79132154-79138871:+	110012	Gtrgeo22	6717	912	189	1.66	1451981_at
TL01392	chr10:79144939-79151143:+	216150	Cdc34	6204	708	339	1.42	1434879_at
TL01398	chr10:79221259-79229666:-	70294	Rnf126	8407	942	572	1.39	1424514_at
TL01413	chr10:79433468-79439935:+	170483	Grin3b	6467	3012	86	1.41	1449899_at
TL01414	chr10:79439864-79447075:-	216157	ORF61	7211	1725	299	2.02	1427109_at
TL01419	chr10:79516254-79519184:+	625249	Gpx4	2403	762	221	1.37	1451695_a_at|1456193_x_at
TL01426	chr10:79635688-79637864:+	69770	1600002K03Rik	2176	327	302	1.85	1429091_at
TL01428	chr10:79689342-79707889:+	68114	Mum1	18547	2049	1501	1.85	1416536_at
TL01429	chr10:79712196-79719537:+	75406	Ndufs7	7341	675	59	1.31	1424313_a_at|1451312_at
TL01440	chr10:79855285-79862224:-	17192	Mbd3	6939	858	483	1.57	1417728_at
TL01445	chr10:80003670-80024305:-	66932	Rexo1	20635	3642	1467	1.25	1429489_at|1429124_s_at|1457116_at
TL01448	chr10:80065624-80078528:+	100113398|56214	Adat3|Scamp4	12902	693	1000	1.51	1430327_at|1450393_a_at|1421842_a_at
TL01450	chr10:80105361-80119816:-	208198	Btbd2	14455	1572	913	1.4	1424054_at
TL01453	chr10:80165437-80168127:+	71564	9030607L17Rik	2690	684	231	1.43	1452809_at
TL01454	chr10:80169722-80204956:-	11776	Ap3d1	35234	3600	910	2.28	1445280_at|1417964_at
TL01456	chr10:80258843-80261371:-	78670	Plekhj1	2528	495	313	1.9	1424179_at
TL01471	chr10:80506817-80522899:-	52551	Sgta	16082	948	936	1.78	1451067_at
TL01486	chr10:80755716-80782719:+	18717	Pip5k1c	27003	1986	2206	1.79	1450228_a_at|1424954_a_at
TL01490	chr10:80808796-80813155:-	15353	Hmg20b	4359	954	413	2	1417637_a_at
TL01493	chr10:80829623-80841115:-	56371	Fzr1	11492	1482	630	1.55	1419451_at
TL01501	chr10:81022304-81029109:+	14797	Aes	6805	594	671	1.37	1420619_a_at
TL01510	chr10:82092582-82113239:+	21665	Tdg	20657	1266	1774	1.4	1448462_at|1416790_a_at
TL01512	chr10:82161751-82204137:+	67933	Hcfc2	42386	2169	80	1.4	1428618_at|1428617_at
TL01513	chr10:82211444-82226886:-	18045	Nfyb	15442	624	1715	1.38	1419267_at|1419266_at
TL01581	chr10:93430844-93498493:-	215008	Vezt	67649	2343	2093	2.5	1438197_at
TL01583	chr10:93610675-93659959:+	22025	Nr2c1	49284	1773	1863	1.7	1458338_x_at|1418605_at|1439490_at|1449157_at
TL01587	chr10:94151534-94253081:+	77048	Ccdc41	101547	2079	528	1.52	1453045_at|1430303_at
TL01594	chr10:95403296-95508152:+	216238	Eea1	104856	4236	3314	1.44	1438045_at
TL01597	chr10:97028134-97035337:+	17022	Lum	7203	1017	652	2.59	1423607_at
TL01601	chr10:98569804-98660622:+	382406	Wdr51b	90818	1431	1258	1.25	1429325_at|1453110_at
TL01629	chr10:110601857-110734303:+	237542	Osbpl8	132446	2670	4023	1.54	1437069_at
TL01655	chr10:116507182-116585530:-	327826	Frs2	78348	1527	3802	1.52	1444162_at|1437891_at
TL01660	chr10:116781723-116814029:-	432508	Cpsf6	32306	1656	4803	1.45	1428232_at|1428231_at|1428234_at|1428233_at
TL01662	chr10:117125960-117147772:-	17246	Mdm2	21812	1470	1305	1.41	1423605_a_at|1427718_a_at
TL01679	chr10:120360466-120416386:-	380664	Lemd3	55920	2757	1982	1.41	1435291_at|1459700_at
TL01707	chr10:126602280-126609386:+	14421	B4galnt1	7106	1602	497	2.56	1418655_at|1425363_at
TL01713	chr10:126719011-126725827:-	110962	Mbd6	6816	3018	877	1.88	1418375_at
TL01735	chr10:127238208-127252895:+	19683	Rdh16	14687	954	2209	1.88	1420541_at
TL01737	chr10:127303531-127314375:+	216454	BC089597	10844	957	228	1.59	1451681_at
TL01744	chr10:127520362-127527444:+	11947	Atp5b	7082	1590	269	1.3	1416829_at
TL01746	chr10:127566525-127617353:-	56516	Rbms2	50828	1068	3902	1.37	1423540_at
TL01761	chr10:127838450-127846852:-	69917	Obfc2b	8402	639	329	1.4	1451291_at
TL01763	chr10:127896291-127927230:+	68094	Smarcc2	30939	3393	1202	2.14	1428382_at
TL01764	chr10:127927916-127930622:-	17904	Myl6	2706	NA	NA	1.41	1435041_at|1424269_a_at
TL01766	chr10:127947303-127962915:-	23943	Mbc2	15612	3279	372	3.94	1451099_at
TL01787	chr10:128356969-128360580:-	14533	Bloc1s1	3611	378	83	1.52	1422614_s_at
TL01802	chr11:3315985-3352328:-	193670	Rnf185	36343	687	2007	1.54	1451108_at
TL01807	chr11:3549496-3590378:+	74522	Morc2a	40877	3093	1267	2.24	1429532_at
TL01814	chr11:3883715-3899317:+	53897	Gal3st1	15602	1272	248	1.38	1454078_a_at
TL01819	chr11:4035162-4041195:+	71673	Rnf215	6033	1140	683	2.11	1452756_at
TL01842	chr11:5091555-5161613:-	84035	Kremen1	70058	1422	3400	1.39	1435472_at|1421387_at
TL01856	chr11:5855834-5867783:+	56418	Ykt6	11949	597	1736	1.49	1460191_at|1448464_at
TL01860	chr11:6157547-6167732:-	52513	Ddx56	10185	1641	1636	1.54	1423815_at
TL01866	chr11:6446958-6496747:+	216527	Ccm2	49789	1362	383	1.32	1434648_a_at|1456290_x_at|1434649_at
TL01886	chr11:12136678-12364963:-	12808	Cobl	228285	4014	1366	2.55	1442076_at|1434917_at
TL01900	chr11:19962306-20012916:-	66713	Actr2	50610	1185	2385	1.25	1452587_at
TL01907	chr11:20991326-21050330:+	67245	Peli1	59004	1257	1804	1.32	1431061_s_at|1417372_a_at|1431060_at|1417371_at
TL01923	chr11:23565673-23632876:+	74467	Pus10	66901	1584	1517	1.43	1452075_at
TL01925	chr11:23762645-23795270:-	216578	Papolg	32625	2220	1312	1.45	1427241_at
TL01935	chr11:29413054-29415033:-	67939	Ncrna00117	1979	510	196	1.72	1460456_at
TL01942	chr11:30405991-30549396:-	75572	Acyp2	143405	321	333	1.95	1427943_at
TL01946	chr11:30876708-30886365:-	68044	Chac2	9657	537	672	1.74	1419074_at
TL01948	chr11:31565149-31571862:-	69556	2310022M17Rik	6713	522	719	1.32	1428293_at
TL01954	chr11:32109584-32122293:-	13650	Rhbdf1	12709	2571	219	1.94	1424138_at
TL01956	chr11:32132418-32167614:-	17168	Mare	35196	1710	532	1.41	1433548_at
TL01966	chr11:32542874-32646814:+	103583	Fbxw11	103940	1692	2309	1.42	1437468_x_at|1425462_at|1425461_at
TL02013	chr11:46250448-46256223:+	66213	Med7	5761	702	1440	1.46	1417564_at
TL02039	chr11:49660255-49699598:+	26420	Mapk9	39343	1146	2938	1.28	1421878_at|1421876_at|1421877_at
TL02041	chr11:49838832-49918235:+	59044	Rnf130	79403	1260	169	1.28	1429265_a_at
TL02057	chr11:50735287-50745137:-	27274	Zfp354b	9850	1806	505	2.02	1421379_at
TL02059	chr11:50872758-50886301:+	21408	Zfp354a	13543	1719	2114	2.07	1420390_s_at
TL02112	chr11:54863239-54891633:-	52570	Ccdc69	28394	609	739	1.84	1428206_at|1419985_s_at
TL02124	chr11:57296501-57332117:-	67726	Fam114a2	35616	1473	1018	1.36	1451283_at|1424253_at
TL02138	chr11:58144251-58161227:+	79566	Sh3bp5l	16976	1179	1328	1.74	1416223_at
TL02146	chr11:58701654-58717727:-	22698	Zfp39	16073	2157	1625	1.49	1441198_at
TL02160	chr11:59263589-59271570:+	194952	Jmjd4	7981	1284	2462	1.65	1435915_at|1455982_at
TL02176	chr11:60214131-60230507:-	246782	Atpaf2	16376	870	771	1.44	1426474_at
TL02178	chr11:60268118-60282207:+	13495	Drg2	14089	1095	555	1.26	1417692_at
TL02183	chr11:60541899-60546453:+	237781	Smcr7	4554	1365	981	1.51	1434072_at
TL02185	chr11:60591026-60601789:+	237782	Smcr8	10763	2808	4080	1.69	1429017_at
TL02189	chr11:60715747-60727292:-	24083	Gtlf3b	11545	333	3759	1.63	1417477_at
TL02223	chr11:62692991-62708686:+	67510	Fam18b	15695	618	1036	1.61	1452953_at
TL02227	chr11:63698194-63735786:-	54710	Hs3st3b1	37592	1173	4434	1.62	1421332_at|1433977_at|1421331_at|1442816_at
TL02242	chr11:66984528-67011019:+	17882	Myh2	26491	5829	129	1.02	1425153_at
TL02266	chr11:68799202-68821962:-	237823	Pfas	22760	4014	2262	1.74	1455496_at
TL02280	chr11:69156774-69182928:-	216848	Chd3	26154	6066	1078	1.89	1428466_at
TL02283	chr11:69210020-69211736:-	67020	Tmem88	1716	480	1093	1.49	1453285_at
TL02287	chr11:69375255-69392826:-	216853	Wrap53	17571	1599	25	2.21	1423808_at
TL02299	chr11:69547911-69571725:-	20020	Polr2a	23814	5799	0	3.54	1422311_a_at|1426242_at
TL02301	chr11:69579413-69597528:+	75580	Zbtb4	18115	2949	4625	1.65	1457293_at|1460488_at|1453266_at|1429722_at
TL02314	chr11:69727693-69730093:+	56310	Gps2	2400	984	88	1.88	1417796_at
TL02320	chr11:69794669-69804102:+	67181	Dullard	9433	735	563	2.51	1452100_at
TL02322	chr11:69809272-69813513:+	78246	Phf23	4241	1206	559	1.7	1428997_at
TL02324	chr11:69823693-69828909:-	11370	Acadvl	5216	1971	104	1.35	1424184_at
TL02330	chr11:70027411-70029916:+	216867	Slc16a11	2505	1344	48	1.31	1427107_at
TL02338	chr11:70206385-70223530:-	75273	Pelp1	17145	3372	46	3.59	1425042_s_at|1449973_a_at
TL02341	chr11:70267735-70273486:-	66102	Cxcl16	5751	741	1170	1.75	1449195_s_at|1418718_at
TL02346	chr11:70338909-70341151:+	19175	Psmb6	2242	609	70	1.32	1448822_at
TL02348	chr11:70376382-70427984:+	50932	Mink1	51602	4035	770	1.95	1449362_a_at
TL02354	chr11:70465348-70468152:-	18643	Pfn1	2804	423	277	2.55	1449018_at
TL02367	chr11:70820946-70832765:-	116891	Derl2	11819	720	2876	1.21	1435101_at|1448438_at
TL02379	chr11:72025225-72029094:-	67279	Med31	3869	396	161	1.75	1417387_at
TL02381	chr11:72115130-72127235:+	327959	Xaf1	12105	822	1727	1.7	1443621_at|1443698_at
TL02387	chr11:72265139-72303406:-	216892	Spns2	38267	1650	1482	1.89	1451601_a_at
TL02390	chr11:72503503-72585648:+	11736	Ankfy1	82145	3510	4501	1.71	1417685_at
TL02391	chr11:72590733-72609341:-	192986	Cyb5d2	18608	792	1507	1.89	1436943_at
TL02392	chr11:72609727-72740622:+	195018	Zzef1	130895	8676	2403	2.2	1434192_at|1453583_at|1438691_at
TL02396	chr11:72861381-72893718:+	66874	1200014J11Rik	32337	1848	1040	1.44	1423118_at
TL02401	chr11:72996634-73012521:-	83429	Ctns	15887	1104	1785	1.6	1416274_at
TL02429	chr11:75323595-75326668:+	280408	Rilp	3073	1110	323	1.83	1457696_at
TL02440	chr11:75859727-75993132:-	68299	Vps53	133405	2499	186	1.56	1436327_a_at|1416989_at|1455644_at
TL02455	chr11:76857793-76891937:-	237859	Ccdc55	34144	1629	1448	1.73	1455738_at|1439046_at
TL02471	chr11:77851442-77873934:+	14252	Flot2	22492	1140	1199	1.72	1438164_x_at|1417544_a_at
TL02480	chr11:78020250-78059205:-	20926	Supt6h	38955	5181	834	2.85	1417628_at
TL02486	chr11:78141923-78156278:+	276846	Pigs	14355	1668	767	2.03	1433429_at
TL02497	chr11:78349937-78354975:+	55978	Ift20	5038	399	31	1.46	1451412_a_at
TL02537	chr11:82714272-82721864:-	217011	Nle1	7592	1458	267	1.17	1424731_at
TL02560	chr11:83517557-83519771:+	100034251	OTTMUSG00000000971	2214	231	202	2.71	1436530_at
TL02565	chr11:83755679-83775692:+	78394	Ddx52	20013	1797	383	1.83	1434607_at|1434608_at
TL02568	chr11:83892421-83943070:-	217031	Tada2l	50649	1332	672	1.78	1452310_at
TL02574	chr11:84634229-84642488:-	192970	Dhrs11	8259	783	532	1.51	1425704_at
TL02577	chr11:84724456-84729858:-	448850	Znhit3	5402	456	512	2.13	1452880_at
TL02581	chr11:85124755-85160568:+	53892	Ppm1d	35813	1797	873	1.83	1434142_at|1449092_at
TL02622	chr11:88835248-88852927:+	12812	Coil	17679	1722	871	1.54	1416692_at
TL02651	chr11:94418415-94463100:-	264895	Acsf2	44685	1848	1205	1.8	1425355_at
TL02676	chr11:95610380-95626027:+	268469	Zfp652	15647	1827	654	1.76	1456520_at
TL02683	chr11:95896230-95908719:+	27681	Snf8	12489	777	73	1.44	1432526_a_at
TL02700	chr11:96650449-96669954:+	12412	Cbx1	19505	558	461	1.37	1433718_a_at|1422935_x_at|1450797_a_at|1431773_at|1436266_x_at
TL02702	chr11:96711189-96722516:+	56358	Copz2	11327	618	292	1.46	1418455_at
TL02715	chr11:97067168-97141890:-	19155	Npepps	74722	2763	1261	2.13	1417385_at|1417386_at
TL02721	chr11:97524725-97546772:+	246198	Mllt6	22047	3240	3871	2.15	1425360_at|1451685_at|1433811_at
TL02725	chr11:97576470-97606018:-	108083	Pip4k2b	29548	1251	3702	1.54	1435068_at
TL02757	chr11:98565904-98590749:-	23989	Med24	24845	2964	309	1.32	1424180_a_at|1431282_at
TL02761	chr11:98671121-98695121:+	192160	Casc3	24000	2097	1589	1.72	1416736_at
TL02808	chr11:100444149-100481482:-	56354	Dnajc7	37333	1485	263	1.52	1448362_at
TL02809	chr11:100484268-100488916:+	71966	Nkiras2	4648	576	1369	1.69	1424416_at
TL02822	chr11:100931438-100938966:+	27419	Naglu	7528	2220	207	2.07	1417706_at
TL02844	chr11:101268153-101278747:-	69684	Aarsd1	10594	1239	49	1.47	1424006_at
TL02847	chr11:101303728-101306843:+	19942|621100	EG621100|Rpl27	3113	411	40	1.37	1453096_x_at
TL02853	chr11:101443555-101453099:+	217203	Tmem106a	9544	786	1332	1.55	1435263_at|1425025_at
TL02854	chr11:101489262-101497395:+	66599	Rdm1	8133	846	232	1.62	1417661_at
TL02893	chr11:102855369-102878461:-	68087	Dcakd	23092	696	825	3.4	1460205_at
TL02910	chr11:103828184-103846650:+	11841	Arf2	18466	546	1587	1.49	1416459_at|1416458_at
TL02919	chr11:104987800-105001710:+	52686	Mettl2	13910	1170	627	1.56	1456118_at
TL02922	chr11:105222111-105318049:-	632687	2012-03-10	95938	2367	346	1.92	1438105_at|1456171_at
TL02936	chr11:106117498-106124426:+	19184	Psmc5	6928	1221	50	1.37	1415740_at
TL02941	chr11:106179906-106210704:-	110880	Scn4a	30798	5526	1071	1.62	1450557_at
TL02956	chr11:107409273-107548257:+	78455	Helz	138984	5898	224	2.26	1452443_s_at|1427469_at
TL02961	chr11:108256610-108275710:+	11818	Apoh	19100	1038	101	1.12	1416677_at
TL02975	chr11:109962135-110029467:-	217262	Abca9	67332	4872	1143	1.39	1440879_at|1458929_at
TL02982	chr11:113106168-113427075:-	69806	Slc39a11	320907	1008	1562	1.35	1424905_a_at
TL02984	chr11:113510842-113523715:+	16834	Cog1	12873	2943	54	1.29	1418354_at|1437844_x_at|1449053_s_at|1433774_x_at
TL02999	chr11:114843760-114851200:-	217305	4732429D16Rik	7440	666	1694	1.79	1424832_at
TL03000	chr11:114858082-114863194:-	140497	AF251705	5112	687	119	1.83	1428018_a_at
TL03005	chr11:114977531-114995271:-	246746	Cd300lf	17740	993	756	2.1	1427994_at
TL03008	chr11:115044145-115048630:-	66176	Nat9	4485	726	194	1.45	1418781_at
TL03011	chr11:115129338-115138283:-	14149	Fdxr	8945	1485	299	1.66	1416806_at
TL03034	chr11:115660665-115674906:-	140721	Caskin2	14241	3606	635	1.38	1450691_at
TL03038	chr11:115794972-115826848:+	57230	Sap30bp	31876	927	1142	1.57	1418978_at|1449295_at|1418977_at
TL03042	chr11:115891635-115922508:+	217331	Unk	30873	2433	1216	1.78	1426681_at
TL03068	chr11:116715328-116736951:+	69900	Mfsd11	21623	1350	1692	1.77	1455487_at
TL03074	chr11:117644363-117654342:+	217356	Tmc8	9979	2169	236	1.49	1458372_at
TL03122	chr11:120325639-120328914:-	70317	Arl16	3275	522	1324	1.39	1452103_at|1452104_at
TL03123	chr11:120328948-120345298:+	15239	Hgs	16350	2331	485	2.62	1416540_at
TL03126	chr11:120392040-120400298:+	14527	Gcgr	8258	1458	287	1.83	1450127_a_at
TL03127	chr11:120404201-120411041:-	192173	BC003940	6840	294	796	2.3	1460690_at
TL03138	chr11:120515102-120522151:-	77583	Notum	7049	1512	431	1.46	1451857_a_at
TL03139	chr11:120534351-120570760:+	68938	Aspscr1	36409	1653	89	1.41	1423912_at
TL03141	chr11:120575286-120582441:+	217366	Lrrc45	7155	2013	313	1.6	1437471_at
TL03143	chr11:120586686-120588595:-	67880	Dcxr	1909	735	131	1.36	1419456_at
TL03145	chr11:120642058-120645518:-	19719	Rfng	3460	999	1077	2.15	1460704_at|1421160_a_at
TL03157	chr11:121038906-121065962:-	66179	1110031I02Rik	27056	948	209	1.46	1418331_at
TL03159	chr11:121083902-121090579:-	217370	BC017643	6677	564	1523	1.38	1423678_at
TL03167	chr11:121372291-121380616:-	319530	Zfp750	8325	2112	831	1.58	1437469_at
TL17436	chr11:22872028-22874908:+	22183	Zrsr1	2880	1287	394	2	1449354_at
TL17526	chr11:82577846-82581124:+	66983	Zfp830	3278	1092	2159	1.54	1450942_at|1423339_s_at|1447932_at|1423338_at
TL03199	chr12:8928112-8945547:+	17775	Laptm4a	17435	927	550	1.59	1423368_at
TL03202	chr12:9036802-9043200:+	75516	Ttc32	6398	447	493	2	1452972_at
TL03256	chr12:31269307-31276084:+	211986	Tmem18	6777	423	2472	1.45	1454836_at
TL03264	chr12:32171763-32179614:-	104836	Cbll1	7851	NA	NA	1.79	1421122_at
TL03267	chr12:32324919-32339691:-	71916	Dus4l	14772	975	621	2.57	1453252_at
TL03299	chr12:41750676-43056573:+	93757	Immp2l	1305897	528	486	1.6	1419495_at
TL03316	chr12:53198732-53411946:+	76826	Nubpl	213214	960	195	1.89	1429278_at
TL03317	chr12:53617063-53668838:+	11855	Arhgap5	51775	4512	513	1.89	1450897_at|1423194_at|1450896_at
TL03325	chr12:55993975-56087323:-	217578	Baz1a	93348	4659	1316	2.01	1447930_at|1433599_at
TL03331	chr12:56331464-56364007:+	100101806	Srp54c	32543	1515	802	1.78	1425665_a_at|1430476_at
TL03338	chr12:57429306-57446855:-	217588	Mbip	17549	1026	375	1.89	1424405_at
TL03351	chr12:60196786-60210117:+	338320	Mia2	13331	1554	74	4.69	1451964_at
TL03356	chr12:66043426-66066523:-	66689	Klhl28	23097	1716	1010	1.74	1452886_at|1453987_at|1428721_at
TL03372	chr12:70678614-70684015:-	207965	Gm71	5401	687	298	1.64	1455726_at
TL03386	chr12:72075679-72095908:+	19167	Psma3	20229	768	526	1.26	1448442_a_at
TL03387	chr12:72116953-72200338:+	238247	Arid4a	83385	3786	1747	1.58	1456420_at|1436191_at|1438464_at
TL03406	chr12:75065516-75085807:+	75627	Snapc1	20291	1170	923	1.57	1429335_at
TL03420	chr12:77471252-77489437:+	268564	Zbtb1	18185	2142	1067	1.76	1424750_at
TL03447	chr12:81564201-81598667:+	97827	Exd2	34466	1491	683	1.83	1449075_at
TL03456	chr12:82571690-82586097:-	66272	1810020G14Rik	14407	321	1531	1.84	1423190_at|1450895_a_at
TL03459	chr12:82674550-82692400:-	69792	Med6	17850	588	266	1.77	1458343_x_at|1424264_at|1439737_x_at
TL03463	chr12:83357571-83551258:+	217692	Sipa1l1	193687	5349	227	2.24	1434222_at
TL03482	chr12:85702996-85714740:+	217707	Coq6	11744	1431	82	2.77	1426902_at
TL03485	chr12:85771670-85791900:-	104776	Aldh6a1	20230	1608	1723	1.29	1448104_at
TL03495	chr12:86337270-86411465:+	56531	Ylpm1	74195	6420	445	2.13	1424532_at
TL03501	chr12:86575469-86611514:-	217716	Mlh3	36045	4236	1102	2.44	1426052_at
TL03504	chr12:86640463-86680312:-	217718	Nek9	39849	2955	2290	1.53	1424094_at
TL03522	chr12:88447815-88488852:-	217734	Pomt2	41037	2463	2322	1.43	1433644_at|1451396_at
TL03529	chr12:88769027-88784789:-	211064	Alkbh1	15762	1170	763	1.97	1434660_at
TL03549	chr12:99914950-99975615:-	24000	Ptpn21	57905	3531	1809	1.52	1419054_a_at|1453298_at|1419055_a_at
TL03552	chr12:100158798-100221448:+	76260	Ttc8	62627	1548	664	1.89	1424410_at
TL03562	chr12:102017332-102110820:+	217830	9030617O03Rik	93488	1854	1157	1.48	1424226_at
TL03565	chr12:102277727-102321610:-	68734	Smek1	43883	2463	1151	1.81	1435742_at
TL03568	chr12:102984774-103057265:-	23876	Fbln5	72491	1347	4177	1.99	1416164_at|1446377_at
TL03570	chr12:103157763-103196392:-	110616	Atxn3	38629	1068	3553	1.7	1434408_at|1440855_at
TL03573	chr12:103521283-103629061:+	217835	Rin3	107778	2943	707	2.46	1434684_at
TL03578	chr12:103978039-103996020:-	100233175|64113	LOC100233175|Moap1	17981	228	3542	1.91	1448787_at
TL03587	chr12:104646185-104664077:-	27225	Ddx24	17805	2712	236	1.66	1415713_a_at
TL03590	chr12:104689107-104695433:-	217845	Ifi27l2b	6326	852	177	1.75	1425120_x_at
TL03592	chr12:104854884-104869615:-	217847	Serpina10	14731	1347	162	1.36	1424758_s_at
TL03598	chr12:105133135-105143160:-	20702	Serpina1c	10025	1242	86	1.16	1449321_x_at|1448680_at
TL03600	chr12:105218464-105228131:-	380780	Serpina11	9667	1275	102	1.48	1435887_at
TL03601	chr12:105234829-105251862:-	71907	Serpina9	17033	1257	371	2.97	1429285_at
TL03611	chr12:105644917-105652539:+	20716	Serpina3n	7622	1257	723	1.78	1419100_at
TL03624	chr12:106851749-106923451:-	76559	Atg2b	71702	6228	3533	2	1435501_at|1424702_a_at
TL03627	chr12:107248472-107315620:+	22367	Vrk1	67148	1323	2372	1.48	1458951_at|1425006_a_at
TL03630	chr12:109417947-109441569:+	12454	Ccnk	23622	1749	658	1.35	1424830_at
TL03647	chr12:112110831-112127324:-	67236	2810452K22Rik	16493	639	1305	1.52	1454253_at|1425830_a_at
TL03653	chr12:112531190-112615570:-	217866	Cdc42bpb	84380	5142	1121	2.82	1434652_at
TL03678	chr12:113960384-113984802:+	217882	AW555464	24418	4725	1679	2.83	1433712_at
TL03686	chr12:114214692-114217151:+	399566	Btbd6	2459	1467	404	1.54	1435153_at
TL03691	chr12:114390222-114392090:+	12925	Crip1	1868	234	111	2.14	1416326_at
TL03697	chr12:117519694-117611571:+	52635	Fam62b	91877	2538	2882	1.48	1428408_a_at
TL03703	chr12:119473405-119539842:-	20688	Sp4	66437	2349	3214	1.61	1437508_at|1421504_at
TL03708	chr13:3565280-3610354:-	105203	BC016423	45074	7149	629	1.96	1418772_at|1442513_at
TL03746	chr13:13529868-13604542:+	18073	Nid1	74674	3738	2208	1.63	1416808_at|1448469_at
TL03754	chr13:14702567-14705304:-	75398	Mrpl32	2737	564	185	1.61	1424372_at
TL03759	chr13:16949306-17786573:-	192136	5033411D12Rik	837267	1311	382	1.62	1421422_at
TL03760	chr13:17787246-17790939:+	66308	2810021B07Rik	3693	537	2063	1.67	1428921_at|1423623_at
TL03766	chr13:19449544-19487621:-	76205	Stard3nl	38077	708	469	2	1430274_a_at
TL03768	chr13:19715051-19724690:+	20379	Sfrp4	9639	1056	442	1.34	1451031_at
TL03788	chr13:23510229-23515735:-	30946	Abt1	5506	810	3612	1.56	1424751_at
TL03800	chr13:24104352-24372659:-	68732	Lrrc16a	268307	4125	843	2.3	1451804_a_at
TL03808	chr13:25002900-25029530:-	214579	Aldh5a1	26630	1572	529	2.43	1453065_at
TL03810	chr13:25084351-25112248:-	380836	Mrs2	27897	1440	595	2.18	1435548_at
TL03836	chr13:29417174-29947457:-	68916	Cdkal1	530283	1737	731	1.79	1430039_at|1423953_at
TL03837	chr13:29998443-30077932:-	13557	E2f3	79489	1374	3328	1.52	1427462_at|1434564_at
TL03867	chr13:34254845-34270041:+	69666	Psmg4	15196	372	70	1.53	1435431_at|1445700_at
TL03868	chr13:34271026-34437051:-	73102	Slc22a23	166025	2070	3796	3.38	1453004_at
TL03879	chr13:36209279-36629462:+	69955	Fars2	420183	1356	154	1.35	1431354_a_at
TL03909	chr13:43290887-43399541:-	328232	Gfod1	108654	1173	4806	2.63	1455599_at
TL03913	chr13:43636927-43655530:-	76137	Ccdc90a	18603	1023	115	1.93	1453732_at
TL03925	chr13:46775470-46822956:-	218210	Nup153	47486	4389	1056	1.49	1452176_at|1441733_s_at
TL03936	chr13:48974585-49063197:-	218236	Fam120a	88612	3339	1579	1.93	1439119_a_at|1439120_at|1433572_a_at|1427296_at
TL03947	chr13:49678115-49687978:+	27047	Omd	9863	1272	222	2.23	1418745_at
TL03975	chr13:54605165-54652651:+	319719	4732471D19Rik	47486	4065	657	1.5	1427326_at|1436235_x_at|1436234_at
TL03989	chr13:55107346-55122695:-	212032	Hk3	15349	2769	185	1.58	1442798_x_at|1435490_at
TL03990	chr13:55129240-55201656:-	20184	Uimc1	72416	2184	640	1.67	1426829_at
TL04000	chr13:55519326-55528163:-	58992	F12	8837	1794	133	1.98	1420496_at
TL04006	chr13:55631778-55637873:-	72935	Ddx41	6095	1869	177	1.53	1423814_at
TL04007	chr13:55640679-55672481:-	212483	BC021381	31802	2337	395	2.81	1451234_at
TL04009	chr13:55701471-55711315:+	218271	B4galt7	9844	984	580	1.73	1426303_at|1426304_x_at
TL04028	chr13:58259014-58266052:+	75731	5133401N09Rik	7038	555	916	1.33	1424496_at
TL04033	chr13:58503628-58512505:+	74386	Rmi1	8877	1851	1355	1.48	1430805_s_at|1428625_a_at|1438573_at
TL04063	chr13:62966112-62989596:-	14121	Fbp1	23484	1017	223	1.25	1448470_at
TL04070	chr13:64234364-64254507:-	238673	Zfp367	20143	1023	2257	1.83	1438772_at|1433623_at
TL04087	chr13:67274117-67284434:+	380855	Rsl1	10317	1458	551	2.54	1455292_x_at
TL04091	chr13:67413933-67433496:-	218314	Zfp595	19563	1878	1943	1.54	1444206_at
TL04092	chr13:67440244-67461508:-	629016	E130120F12Rik	21264	915	3663	2.22	1439176_at
TL04100	chr13:67639589-67654088:-	212276	Zfp748	14499	2667	1819	2.32	1456324_at
TL04103	chr13:67848736-67856071:-	22746	Zfp85-rs1	7335	1422	730	1.73	1455503_at
TL04113	chr13:69948759-69954972:+	28077	Med10	6213	408	405	1.23	1448295_at
TL04129	chr13:74075285-74098343:+	105246	Brd9	23058	1794	557	1.6	1456018_at
TL04134	chr13:74307252-74346148:-	211446	Exoc3	38896	2268	2268	1.35	1434750_at|1455594_at
TL04143	chr13:74831733-74945369:-	12380	Cast	113636	2265	556	1.39	1426098_a_at|1451413_at
TL04150	chr13:76197869-76236108:-	77041	Arsk	38239	1671	1834	1.99	1453109_at|1453108_at
TL04151	chr13:76236181-76325431:+	218343	Ttc37	89250	4692	309	1.8	1435568_at|1443587_at
TL04158	chr13:81796804-81810889:+	80289	Lysmd3	14085	918	2067	1.9	1434174_at|1460335_at
TL04165	chr13:85354303-85429091:-	218397	Rasa1	74788	3117	1405	1.41	1426476_at|1426477_at|1426478_at
TL04177	chr13:91936137-91947301:-	69085	Zcchc9	11164	816	603	1.51	1424557_at
TL04178	chr13:91992991-92016490:-	76722	Ckmt2	23499	1260	142	1.01	1428722_at
TL04192	chr13:94827750-94965364:+	218454	Lhfpl2	137614	669	3308	1.47	1434130_at|1454847_at|1434129_s_at
TL04197	chr13:95746302-95793269:+	218460	Wdr41	46967	1383	1489	1.48	1433620_at|1433621_at
TL04221	chr13:99033196-99043868:+	68558	Ankra2	10672	939	480	1.83	1430668_a_at
TL04236	chr13:100914017-100972047:-	17948	Naip2	58030	4344	296	1.86	1460273_a_at
TL04253	chr13:104531694-104554662:-	218543	Sfrs12	22968	1485	1949	2.3	1427135_at|1427134_at|1427136_s_at
TL04259	chr13:104995205-105018902:-	238831	Ppwd1	23697	1941	378	1.84	1456359_at
TL04263	chr13:105607318-105628739:+	67288	Sfrs12ip1	21421	462	1111	1.93	1420507_a_at
TL04268	chr13:107584518-107726995:-	76582	Ipo11	142477	2928	1192	1.66	1428096_at
TL04269	chr13:107737208-107750304:+	66254	Dimt1	13096	942	1527	2.43	1426291_at|1426290_at
TL04272	chr13:108836618-108839340:+	75616	2810008M24Rik	2722	225	1460	2.05	1452737_at
TL04281	chr13:112215887-112280249:-	73274	Gpbp1	64362	1482	813	1.6	1430981_s_at|1423773_at
TL04290	chr13:113657987-113717588:-	72198	Skiv2l2	59601	3123	163	2	1426718_at|1447517_at
TL17698	chr13:31650038-31652843:+	15220	Foxq1	2805	1203	855	5.77	1438558_x_at|1422735_at
TL04314	chr13_random:31981-57600:+	72465	Zfp131	25619	1758	1165	1.83	1428616_at
TL04316	chr13_random:114709-132325:-	208715	Hmgcs1	17616	1563	1599	3.17	1433443_a_at|1433444_at|1433445_x_at|1433446_at
TL04330	chr14:8797701-8826696:-	13421	Dnase1l3	28995	933	2571	2.28	1421057_at|1421056_at
TL04335	chr14:9046661-9056083:+	71393	Kctd6	9422	714	696	1.68	1428186_at
TL04356	chr14:17081827-17144440:+	59007	Ngly1	62613	1956	892	1.32	1417827_at
TL04358	chr14:17263353-17407724:-	218772	Rarb	144371	1347	1231	2.72	1454906_at
TL04371	chr14:21113911-21136797:+	67725	Nudt13	22886	1059	1351	1.84	1428943_at|1454075_s_at|1422126_a_at
TL04382	chr14:21514189-21519419:+	73068	Fut11	5230	1470	1839	1.88	1437748_at|1431066_at
TL04391	chr14:22319075-22491355:+	54169	Myst4	172280	5292	1260	2.26	1423508_at
TL04403	chr14:26278777-26484195:+	328365	Zmiz1	205418	3219	1662	3.28	1435740_at|1444505_at|1455984_at
TL04407	chr14:26707888-26722379:-	211623	Plac9	14491	327	113	1.69	1452590_a_at
TL04411	chr14:26847658-26862145:-	211623	Plac9	14487	327	113	1.69	1452590_a_at
TL04418	chr14:27399035-27451585:+	211922	Fam116a	52550	1818	2540	1.68	1451568_at|1437253_at
TL04433	chr14:30781565-30788260:+	80795	Selk	6695	285	595	1.41	1423225_at
TL04445	chr14:31699677-31715169:+	16427	Itih4	15492	2829	279	2.39	1431808_a_at
TL04463	chr14:32308328-32323044:+	74427	Eaf1	14716	807	3241	1.39	1433555_at|1431065_at
TL04474	chr14:33015156-33110735:+	26430	Parg	95579	2886	1229	1.51	1448725_at
TL04487	chr14:34754224-34760384:+	12165	Gdf2	6160	1287	1589	1.35	1425882_at
TL04498	chr14:35165067-35168579:-	69134	2200001I15Rik	3512	270	62	1.71	1437019_at
TL04527	chr14:44680318-44681196:+	13587	Ear2	878	471	174	3.12	1422412_x_at|1422411_s_at|1449846_at
TL04549	chr14:47917988-47942766:+	218975	Mapk1ip1l	24778	729	3668	1.82	1433879_a_at
TL04558	chr14:49631818-49686342:-	105504	Exoc5	54524	2127	2017	1.64	1436817_at
TL04559	chr14:49686169-49707398:+	74385	Mudeng	21229	1473	1396	1.44	1424739_at|1424738_at
TL04560	chr14:49791901-49810706:+	70646	Nat12	18805	1101	3344	1.46	1431026_at|1428453_at
TL04580	chr14:51764676-51766442:-	19752	Rnase1	1766	450	444	1.09	1416523_at
TL04595	chr14:52625751-52640408:-	69890	Zfp219	14657	2181	463	1.42	1424301_at
TL04599	chr14:52780093-52816914:-	114741	Supt16h	36821	3144	1258	1.66	1419741_at|1449578_at
TL04600	chr14:52817825-52857247:-	67772	Chd8	39422	7749	441	1.79	1437297_at|1443900_at
TL04645	chr14:56194510-56195789:+	68680	1110028A07Rik	1279	879	25	2.11	1451488_at
TL04649	chr14:56210626-56222508:+	268749	Rnf31	11882	3201	86	2.28	1455051_at
TL04660	chr14:56334713-56341013:-	56187	Rabggta	6300	1704	513	1.6	1426046_a_at
TL04670	chr14:56516121-56519069:-	654795	Sdr39u1	2948	882	318	2.03	1428695_at
TL04756	chr14:64741461-65074740:-	110265	Msra	333279	702	564	1.26	1448856_a_at
TL04763	chr14:65977512-66017767:+	380912	Zfp395	40255	1527	2600	1.74	1452336_at
TL04787	chr14:68334154-68360367:+	105440	Kctd9	26213	1170	1898	1.76	1418399_at
TL04808	chr14:70499951-70538013:+	57784	Bin3	38062	762	921	1.38	1417691_at
TL04823	chr14:70977653-70982378:+	213484	Nudt18	4725	972	2642	1.59	1435902_at
TL04834	chr14:73762038-73785078:-	16432	Itm2b	23040	801	826	1.15	1418000_a_at|1418001_at|1417999_at
TL04852	chr14:76486038-76510622:-	67467	1200011I18Rik	24584	1041	4296	1.38	1454998_at|1449857_at
TL04878	chr14:87816389-87945315:+	219249	Tdrd3	128926	2232	260	1.87	1451545_at
TL04886	chr14:99475852-99498989:-	72662	Dis3	23137	2877	748	1.56	1426609_at
TL04898	chr14:103512627-103746017:-	105689	Mycbp2	233390	14241	709	1.49	1434937_at|1447150_at|1454900_s_at|1434274_at
TL04911	chr14:118412011-118451468:-	13190	Dct	39457	1554	241	2.69	1418028_at
TL04914	chr14:118881913-119105427:-	239273	Abcc4	223514	3978	1641	2.71	1443870_at
TL04928	chr14:122277827-122420257:+	68889	Ubac2	142430	1038	978	1.3	1423928_at|1423929_at
TL04933	chr14:122580942-122801450:+	69634	Clybl	220508	1017	186	1.37	1421014_a_at
TL17765	chr14:79826317-79830845:+	211255	Kbtbd7	4528	2073	2236	1.58	1452700_s_at|1428192_at
TL04945	chr15:3932034-3945752:-	106064	AW549877	13718	885	4161	1.66	1426459_s_at
TL04948	chr15:4677209-4754045:+	12274	C6	76836	2310	403	1.92	1449308_at
TL04950	chr15:5093860-5131899:+	105787	Prkaa1	38039	1680	2967	1.48	1437539_at
TL04954	chr15:6395332-6448476:+	12279	C9	53144	1686	52	1.52	1422815_at
TL04955	chr15:6529870-6613312:+	23880	Fyb	83442	2460	140	1.86	1452117_a_at
TL04961	chr15:7823054-8049209:-	545085	Wdr70	226155	1974	111	1.46	1455097_at|1428858_at
TL04968	chr15:9209583-9244791:+	105887	Ugt3a1	35208	1572	551	1.74	1424493_s_at|1451373_at
TL04987	chr15:12134848-12201995:+	268783	Mtmr12	67147	2244	2169	2.08	1434058_at
TL04990	chr15:12738169-12754396:-	77877	6030458C11Rik	16227	1329	2297	1.68	1433860_at|1428013_at
TL05023	chr15:34370264-34372977:-	19946	Rpl30	2713	348	45	1.32	1418273_a_at
TL05031	chr15:35301300-35860984:+	666173	Vps13b	559684	11982	1129	1.4	1430801_at|1434571_at|1444435_at
TL05055	chr15:39600030-39689013:-	64705	Dpys	88983	1560	803	1.54	1425688_a_at|1425689_at
TL05074	chr15:51618108-51697007:-	68135	Eif3h	78899	1059	165	1.33	1415962_at
TL05082	chr15:54242328-54297913:+	239447	Colec10	55585	834	3749	1.7	1457871_at
TL05086	chr15:54846683-54903707:-	319944	Taf2	57024	3597	1213	1.6	1457351_at
TL05089	chr15:55139304-55352358:+	12818	Col14a1	213054	5385	791	1.56	1453931_at|1428455_at|1427168_a_at
TL05097	chr15:57743753-57801623:+	210544	Wdr67	57870	3186	211	1.42	1434241_at
TL05101	chr15:57925601-57966637:-	70472	Atad2	41036	4095	1480	1.81	1436174_at
TL05106	chr15:58613823-58654982:-	74868	Tmem65	41159	705	2640	1.51	1452943_at|1452942_at
TL05120	chr15:63760648-63892010:-	223601	Fam49b	131362	975	2522	1.53	1436088_at|1423829_at
TL05169	chr15:75258035-75262259:-	105892	9030619P08Rik	4224	150	572	4.33	1443889_at
TL05171	chr15:75427087-75428643:+	68453	Gpihbp1	1556	687	89	2.21	1453022_at
TL05175	chr15:75584876-75672338:-	223642	Zc3h3	87462	2853	472	1.93	1435949_at
TL05185	chr15:75877615-75900160:-	105782	Scrib	22545	4998	206	1.75	1427064_a_at
TL05187	chr15:75916023-75920443:-	223649	Nrbp2	4420	777	1482	2.68	1424544_at
TL05198	chr15:76199327-76201841:+	59053	Brp16	2514	1182	727	1.51	1419046_at|1456738_s_at
TL05200	chr15:76283425-76307699:-	12181	Bop1	24274	2199	229	1.74	1423264_at
TL05205	chr15:76366160-76369165:-	30840	Fbxl6	3005	1464	73	1.92	1449849_a_at
TL05215	chr15:76502109-76525345:+	73062	Ppp1r16a	23236	1575	243	1.5	1452724_at|1459751_s_at
TL05217	chr15:76531971-76534669:+	69572	Mfsd3	2698	1239	803	1.28	1451433_at
TL05246	chr15:78075263-78093004:+	17972	Ncf4	17741	1020	183	1.83	1418465_at
TL05252	chr15:78270096-78299064:-	71753	Tmprss6	28968	2436	547	1.41	1428676_at
TL05261	chr15:78673076-78681332:+	104445	Cdc42ep1	8256	1230	971	1.88	1424376_at
TL05266	chr15:78757154-78760895:+	16852	Lgals1	3741	408	321	1.89	1455439_a_at|1419573_a_at
TL05288	chr15:79489656-79498090:+	73739	Cby1	8434	384	592	1.46	1451305_at
TL05289	chr15:79501297-79503292:+	223696	Tomm22	1995	429	571	1.57	1434420_x_at|1429103_at
TL05293	chr15:79591878-79604897:-	54152	Dnalc4	13019	318	912	1.37	1416870_at
TL05311	chr15:80842710-81021187:-	223701	Mkl1	178477	2790	1004	1.93	1434900_at
TL05318	chr15:81494365-81518735:+	214669	L3mbtl2	24370	2112	1253	1.38	1433777_at
TL05344	chr15:82282806-82287257:+	13105	Cyp2d9	4451	1515	61	1.33	1419349_a_at
TL05348	chr15:82620536-82624675:-	76279	Cyp2d26	4139	1503	70	1.76	1448683_at
TL05352	chr15:82943862-82953193:-	74778	Rrp7a	9331	843	3453	1.61	1444383_at|1456814_at|1448141_at
TL05362	chr15:83406239-83425540:-	223723	Ttll12	19301	1920	1087	2.24	1437242_at
TL05385	chr15:85662733-85689252:+	239570	Ttc38	26519	1398	2258	2.22	1437269_at
TL05387	chr15:85709756-85727823:+	72026	Trmu	18067	1254	216	1.5	1452786_at
TL05413	chr15:89181438-89185915:-	105847	Lmf2	4477	2109	583	2.19	1454619_at
TL05425	chr15:90054741-90060985:+	380959	Alg10b	6244	1425	2175	2.12	1437879_at
TL05433	chr15:93070172-93105515:-	223827	Glt8d3	35343	1119	5412	1.95	1434876_at
TL05452	chr15:97505535-97536253:-	71919	Rpap3	30718	1983	189	1.78	1448555_at
TL05459	chr15:97806032-97835155:-	12824	Col2a1	29123	4464	438	1.87	1450567_a_at
TL05461	chr15:97942550-97962882:+	18642	Pfkm	20332	2343	392	1.5	1416780_at
TL05493	chr15:99133711-99147438:+	54614	Prpf40b	13727	2622	454	1.4	1419512_at
TL05506	chr15:99556048-99558567:+	66379	2310016M24Rik	2519	174	310	1.39	1455006_at
TL05507	chr15:99566022-99602946:-	71949	Lass5	36924	1245	629	2.05	1451209_at
TL05512	chr15:100058289-100091679:+	11908	Atf1	33390	810	1289	1.26	1417296_at
TL05519	chr15:100299524-100309595:+	68614	Letmd1	10071	1083	1318	1.65	1418860_a_at
TL05567	chr15:102038697-102046032:+	68744	Zfp740	7335	354	2916	1.76	1453013_at
TL05573	chr15:102162139-102168569:+	60315	Myg1	6430	1143	304	1.41	1424088_at
TL05595	chr15:102983720-102992405:-	71726	Smug1	8685	840	2363	2	1428763_at
TL17795	chr15:98590568-98592483:-	76061	5830427D03Rik	1915	465	1310	1.67	1430702_at
TL05610	chr16:3744098-3750788:+	74120	Zfp263	6690	2043	923	2.09	1453105_at|1447432_s_at
TL05619	chr16:4039976-4077810:-	68015	Trap1	37834	2121	146	1.29	1437379_x_at|1416170_at
TL05625	chr16:4616465-4624946:-	66449	Magmas	8481	378	81	1.45	1416765_s_at
TL05638	chr16:5008821-5013646:-	66049	Rogdi	4825	864	482	1.52	1451421_a_at
TL05639	chr16:5013994-5050003:-	74022	3930401K13Rik	36009	1659	1626	1.38	1451994_s_at
TL05640	chr16:5050160-5086378:+	170644	Ubn1	36218	3408	2180	1.61	1433780_at|1438401_at
TL05672	chr16:11075003-11134625:-	106200	Txndc11	59622	2847	107	2.03	1453763_at|1448782_at
TL05673	chr16:11136686-11176486:-	106205	Zc3h7a	39800	2913	702	2.09	1419898_s_at
TL05695	chr16:14705951-14709475:+	20583	Snai2	3524	810	1086	2.38	1447643_x_at|1418673_at
TL05700	chr16:15848533-15863415:-	72083	Fam128b	14882	480	131	1.46	1452591_a_at
TL05703	chr16:16303074-16309721:+	70120	Yars2	6647	1419	137	1.64	1430134_a_at
TL05709	chr16:16903413-16927455:+	68606	Ppm1f	24042	1359	3340	1.79	1454934_at|1430631_at
TL05725	chr16:17509063-17526423:+	66863	Lztr1	17360	2514	537	1.4	1455928_x_at|1450927_at
TL05746	chr16:18254057-18289261:-	94223	Dgcr8	35204	2322	1557	1.56	1435439_at|1422981_at|1455311_at
TL05764	chr16:20141135-20232646:+	208146	Yeats2	91511	4224	1700	1.71	1447943_x_at
TL05769	chr16:20498900-20509396:+	224045	Eif2b5	10496	2154	303	1.43	1433886_at
TL05799	chr16:22892114-22899511:+	11625	Ahsg	7397	1038	363	1.16	1455093_a_at
TL05800	chr16:22918454-22939841:+	59083	Fetub	19547	1167	133	2.35	1449555_a_at
TL05801	chr16:22951144-22961732:+	94175	Hrg	10588	1611	75	1.95	1449242_s_at
TL05803	chr16:23058372-23082151:+	16644	Kng1	23779	1299	502	1.22	1416676_at|1426045_at
TL05827	chr16:28826261-28929784:-	239796	1600021P15Rik	103523	1476	1569	2.16	1439014_at
TL05839	chr16:30561454-30587675:-	224092	Lsg1	26221	1935	314	2.06	1437630_at
TL05850	chr16:32017948-32079359:-	224105	Pak2	61411	1575	2317	1.5	1430627_at|1454887_at|1434250_at
TL05852	chr16:32099887-32108140:+	66994	1500031L02Rik	8253	492	787	1.46	1417840_at
TL05859	chr16:32419787-32428978:+	66061	Tctex1d2	9191	435	89	2	1428973_s_at|1428972_at
TL05871	chr16:33056538-33060274:+	57808	Rpl35a	3675	333	67	1.17	1417317_s_at
TL05886	chr16:35311216-35364004:-	317717	Sec22a	52788	924	2956	1.65	1416320_at
TL05893	chr16:35938555-35972691:+	80285	Parp9	34136	2493	376	1.35	1416897_at
TL05896	chr16:36071745-36092204:+	381045	Ccdc58	20459	435	234	1.59	1424465_at
TL05912	chr16:36828493-36872799:+	320299	Iqcb1	44306	1797	292	1.75	1434770_at
TL05923	chr16:37868485-37888943:+	320184	Lrrc58	20458	1101	7395	1.98	1427131_s_at
TL05928	chr16:38347084-38352849:+	12856	Cox17	5765	192	142	1.33	1434435_s_at|1434871_at
TL05934	chr16:38525263-38550266:-	224143	Ktelc1	25003	1179	1445	1.77	1426535_at
TL05935	chr16:38562971-38591497:+	67846	Tmem39a	28526	1461	239	2.09	1423316_at
TL05936	chr16:38598455-38713148:-	12549	Cdgap	114693	4278	3082	1.48	1450255_at|1432022_at|1455164_at
TL05945	chr16:43861525-43889789:-	106248	Qtrtd1	28264	1038	1657	2.45	1451199_at|1421320_a_at
TL05950	chr16:44173509-44227579:+	207806	Gm608	54070	6666	5642	1.51	1428681_at
TL05961	chr16:45139685-45158786:-	74102	Slc35a5	19101	1314	2574	1.76	1419971_s_at|1423458_at|1423457_at|1419970_at
TL05973	chr16:45959373-46010526:-	433022	Plcxd2	51153	1023	5757	2.29	1455324_at|1435462_at
TL05999	chr16:56478012-56689430:+	320712	Abi3bp	211418	3540	268	1.54	1427054_s_at|1427053_at
TL06007	chr16:57302112-57606980:-	66497	2610528E23Rik	304868	831	199	1.6	1428519_at|1430423_s_at
TL06008	chr16:57353389-57572909:+	78749	Filip1l	219520	3396	350	2.37	1428861_at
TL06030	chr16:64851910-64859317:+	106143	Cggbp1	7407	504	3415	1.25	1455658_at|1454641_at
TL06037	chr16:72663393-73046345:+	19876	Robo1	382952	4839	1738	2.3	1427231_at
TL06068	chr16:90220986-90226569:+	20655	Sod1	5583	465	67	1.2	1451124_at
TL06075	chr16:91014281-91044624:-	67367	1810007M14Rik	30343	2760	1024	1.7	1418009_at|1418008_at|1418007_at
TL06080	chr16:91485459-91510767:+	15975	Ifnar1	25308	1773	5111	1.55	1449026_at
TL06081	chr16:91547338-91564252:+	15980	Ifngr2	16914	999	1002	2.19	1423557_at|1423558_at
TL06082	chr16:91574752-91597925:-	77975	Tmem50b	23173	477	1605	1.91	1423707_at
TL06089	chr16:91925467-91931875:-	28080	Atp5o	6408	642	55	1.31	1416278_a_at|1437164_x_at
TL06092	chr16:92301547-92313286:+	68936	1190017O12Rik	11739	168	193	1.6	1417402_at
TL06097	chr16:93583705-93604060:-	224440	Setd4	20355	1320	89	2.32	1425239_at|1460373_a_at
TL06100	chr16:93712151-93810833:+	70028	Dopey2	98682	6888	241	2.32	1449904_at|1428330_at
TL06122	chr16:96583400-96625635:+	72058	Igsf5	42235	813	667	1.51	1451407_at
TL06137	chr17:4995073-5347656:+	239985	Arid1b	352583	6735	4569	1.94	1455979_at
TL06138	chr17:5410863-5440260:-	70544	5730437N04Rik	29397	423	505	1.61	1424045_at|1453591_at|1430282_at
TL06143	chr17:6079827-6085485:+	66467	Gtf2h5	5658	216	833	1.46	1452955_at|1428906_at
TL06149	chr17:6942479-6987129:-	22350	Ezr	44650	1761	1172	1.86	1450850_at
TL06151	chr17:7159313-7165505:-	380608	Tagap1	6192	1518	813	1.85	1460453_at
TL06152	chr17:7183208-7202542:+	68195	Rnaset2b	19334	780	95	1.32	1452734_at
TL06162	chr17:8321462-8340653:-	100037283	Rnaset2a	19191	780	88	1.32	1431785_at|1452734_at
TL06163	chr17:8358400-8389333:+	75296	Fgfr1op	30933	1140	1873	1.45	1428919_at
TL06176	chr17:12420486-12511526:-	26407	Map3k4	91040	4794	479	1.99	1459800_s_at|1421450_a_at|1447667_x_at|1450253_a_at
TL06204	chr17:15146803-15159413:+	100041621	100041621	12610	1317	277	1.68	1431007_at
TL06210	chr17:15636851-15654391:+	21374	Tbp	17540	951	644	1.6	1426470_at|1426469_a_at
TL06223	chr17:18024787-18030916:+	14289	Fpr2	6129	1056	153	2.98	1422953_at|1421661_at
TL06244	chr17:21145904-21165820:+	224585	Zfp160	19916	1953	1714	2.43	1452126_at
TL06252	chr17:21844707-21862599:+	240034	Zfp760	17892	2001	1786	2.21	1440226_at
TL06257	chr17:22498419-22514248:+	224598	Zfp758	15829	1656	995	2.07	1451902_at
TL06294	chr17:24130500-24135067:-	70835	Prss22	4567	924	304	1.49	1420352_at
TL06307	chr17:24563627-24576261:+	13177	Dci	12634	870	201	1.38	1418321_at
TL06314	chr17:24645794-24664775:-	224619	Traf7	18981	1785	494	1.39	1424320_a_at
TL06342	chr17:25236521-25252720:-	71718	Telo2	16199	2523	431	1.37	1456579_x_at|1423888_at|1423887_a_at
TL06364	chr17:25910744-25920277:+	67563	Narfl	9533	1431	1078	1.3	1450452_a_at
TL06366	chr17:25927450-25929229:-	214917	Fam173a	1779	690	42	1.32	1425323_a_at
TL06368	chr17:25960660-25965669:+	268933	Wdr24	5009	2373	141	1.65	1455212_at
TL06374	chr17:26012444-26014108:+	68347	0610011F06Rik	1664	615	166	1.2	1431126_a_at
TL06376	chr17:26019058-26056647:-	224624	Rab40c	37589	846	1514	1.61	1424331_at|1424332_at
TL06380	chr17:26218155-26227109:-	26378	Decr2	8954	879	1051	1.87	1423495_at
TL06385	chr17:26332943-26336032:-	69191	Pdia2	3089	1584	83	1.36	1428952_at
TL06394	chr17:26852594-26909832:+	77128	A930001N09Rik	57238	1923	1480	1.93	1437114_at
TL06400	chr17:27110123-27113148:+	474156	Zbtb9	3025	1380	1201	1.94	1429125_at
TL06412	chr17:27767373-27772187:-	67097	Rps10	4814	498	36	1.14	1434854_a_at|1456497_x_at|1439374_x_at|1438723_a_at|1436384_at
TL06418	chr17:28038072-28044669:-	68776	Taf11	6597	636	531	1.64	1451995_at
TL06422	chr17:28314362-28342829:+	224656	Zfp523	28467	1707	675	1.51	1434085_at
TL06426	chr17:28468619-28487750:-	21678	Tead3	19131	1320	1045	1.25	1420593_a_at
TL06463	chr17:31194638-31254926:+	11307	Abcg1	60288	2001	3696	1.4	1423570_at|1455221_at
TL06465	chr17:31278006-31281227:-	21785	Tff2	3221	390	147	1.5	1422448_at
TL06470	chr17:31432427-31487643:+	224674	Slc37a1	55216	1596	901	1.42	1426601_at
TL06487	chr17:32550044-32557920:-	57757	Pglyrp2	7876	1593	363	1.87	1420515_a_at
TL06506	chr17:33426488-33441634:+	100043468	100043468	15146	1638	1493	1.65	1453198_at|1429560_at
TL06511	chr17:33766046-33768656:+	328801	Zfp414	2610	900	105	1.3	1436081_a_at
TL06524	chr17:34066838-34074632:+	19732	Rgl2	7794	2337	411	1.74	1450688_at
TL06531	chr17:34162977-34165000:-	14979	H2-Ke6	2023	780	176	1.25	1454987_a_at
TL06545	chr17:34400184-34406355:+	14961	H2-Ab1	6171	798	302	2.3	1450648_s_at|1425477_x_at|1451721_a_at
TL06562	chr17:34753606-34764042:-	54397	Ppt2	10436	909	682	1.39	1418302_at
TL06564	chr17:34781827-34783272:+	56299	Fkbpl	1445	1044	24	1.53	1422787_at
TL06570	chr17:34960937-34973848:-	54402	Stk19	12911	765	286	1.34	1417334_at
TL06572	chr17:34976170-34987149:-	108077	Skiv2l	10979	3735	179	2.39	1422584_at
TL06586	chr17:35187187-35195664:+	114584	Clic1	8477	726	228	2.01	1416656_at
TL06595	chr17:35253139-35258392:-	13001	Csnk2b	5253	648	140	2.12	1416728_at
TL06600	chr17:35307936-35312946:-	11629	Aif1	5010	444	117	2.02	1418204_s_at
TL06612	chr17:35531043-35532577:+	15019	H2-Q8	1534	555	601	2.36	1430802_at
TL06615	chr17:35607033-35611508:+	15007	H2-Q10	4475	978	477	1.21	1425137_a_at
TL06617	chr17:35649678-35653699:-	106795	Tcf19	4021	792	444	1.93	1423809_at
TL06629	chr17:35978442-35996615:+	240087	Mdc1	18173	5127	2040	1.93	1434837_at
TL06632	chr17:36016722-36029613:+	69192	Dhx16	12891	3135	121	2.3	1423925_at
TL06633	chr17:36029621-36034323:-	69662	2310061I04Rik	4702	948	176	1.6	1434155_a_at
TL06644	chr17:36254032-36258355:-	15024	H2-T10	4323	1151	343	1.5	1449875_s_at
TL06647	chr17:36322515-36327096:-	15043	H2-T3	4581	1155	1000	1.46	1452548_x_at|1427726_at|1452547_s_at|1460418_x_at
TL06649	chr17:36395817-36408949:-	79263	Trim39	13132	1467	1501	2.45	1418851_at
TL06674	chr17:37407178-37411430:+	14991	H2-M3	4252	1011	386	1.4	1421358_at
TL06701	chr17:44233258-44242757:-	224794	Enpp4	9499	1371	3003	1.55	1452639_at|1434580_at
TL06707	chr17:45643789-45657792:+	224805	Aars2	14003	2943	393	1.81	1436017_at
TL06710	chr17:45692664-45700117:+	18037	Nfkbie	7453	1095	1101	2.87	1431843_a_at|1458299_s_at
TL06715	chr17:45797125-45823167:-	224807	Tmem63b	26042	2499	612	2.27	1452219_at
TL06716	chr17:45823320-45835444:+	68463	Mrpl14	12124	438	81	1.67	1451307_at
TL06730	chr17:46520714-46557867:+	57908	Zfp318	31052	6714	1031	1.47	1421479_at|1425346_at|1421478_a_at|1430558_at|1425347_a_at
TL06732	chr17:46569131-46575380:-	108114	Slc22a7	6249	1623	298	3.09	1451460_a_at
TL06740	chr17:46804404-46811204:-	224823	BC011248	6800	681	494	1.35	1424728_at
TL06745	chr17:46862612-46866114:-	14711	Gnmt	3502	882	136	1.16	1417422_at
TL06746	chr17:46872661-46889161:-	72029	Cnpy3	16500	831	978	1.77	1426479_a_at
TL06753	chr17:47505835-47515628:+	64657	Mrps10	9483	483	394	1.45	1428153_at
TL06757	chr17:47573587-47607587:+	224833	AI661453	34000	3621	1245	2.14	1425163_at
TL06761	chr17:47748544-47761367:+	56771	Med20	12823	639	1318	1.39	1448478_at|1416826_a_at
TL06762	chr17:47767638-47821016:+	224836	Usp49	53378	2058	3195	1.57	1439659_at
TL06766	chr17:47922692-47929365:+	21425	Tcfeb	6673	1605	602	1.35	1422566_at
TL06774	chr17:48403660-48414724:+	224840	Treml4	11064	792	865	2.3	1460014_at
TL06791	chr17:50872451-51318674:-	72238	Tbc1d5	446223	2448	2818	1.47	1430808_at|1439544_at|1443896_at
TL06804	chr17:55889248-55992927:+	52614	Emr4	103679	2070	1276	2.2	1424998_at|1451563_at
TL06807	chr17:56077797-56084682:-	240120	BC031441	6885	1632	178	3.33	1442739_at
TL06809	chr17:56098609-56107374:+	72886	Ccdc94	8765	945	317	1.66	1429733_at
TL06811	chr17:56125933-56136304:+	240121	Fsd1	10371	1491	129	1.26	1435421_at
TL06813	chr17:56148623-56156206:+	68047	Mpnd	7583	1464	181	1.28	1451357_at
TL06820	chr17:56259100-56261369:-	76905	Lrg1	2269	1029	264	2.73	1417290_at
TL06831	chr17:56746874-56749194:-	224904	2410015M20Rik	2320	360	292	1.55	1427909_at
TL06834	chr17:56812679-56851192:+	71810	Ranbp3	38513	1476	870	1.66	1452673_at
TL06838	chr17:56904200-56909264:+	224907	Dus3l	5064	1914	33	1.47	1424066_at|1459805_x_at
TL06844	chr17:57129731-57135610:+	53895	Clpp	5879	819	140	1.27	1416615_at|1416616_s_at
TL06851	chr17:57201699-57205337:+	224912	Crb3	3638	342	618	1.41	1434851_s_at|1424809_at|1455115_a_at
TL06858	chr17:57374337-57387064:-	78308	Gpr108	12727	1710	379	1.53	1426078_a_at
TL06865	chr17:59140823-59152745:-	67993	Nudt12	11922	1389	780	1.56	1453139_at
TL06875	chr17:66197768-66217171:-	19765	Ralbp1	19403	1947	1521	1.39	1417248_at|1448634_at
TL06892	chr17:71323302-71339856:-	67938	Myl12b	16554	519	361	1.57	1428608_at|1428609_at
TL06897	chr17:71693831-71824683:-	74355	Smchd1	130852	6024	846	1.52	1428251_at
TL06911	chr17:74367045-74397256:-	94224	Srd5a2	30211	765	0	1.82	1422960_at
TL06927	chr17:79152245-79234721:-	320473	Heatr5b	82476	6213	126	2.13	1439815_at|1438085_at
TL06933	chr17:79451245-79489583:+	70536	Qpct	38338	1089	475	2.14	1426622_a_at
TL06972	chr17:87343448-87347227:-	74915	Atp6v1e2	3779	681	179	1.75	1450552_at
TL06983	chr17:88374389-88390232:+	17688	Msh6	15843	4077	87	1.65	1416915_at
TL06984	chr17:88390198-88464625:-	225055	Fbxo11	74427	2793	1187	1.73	1434108_at
TL06996	chr18:3507954-3516402:+	68010	Bambi	8448	783	4004	1.74	1423753_at
TL07003	chr18:5591888-5774909:+	21417	Zeb1	183021	3354	1845	1.44	1443005_at|1418926_at
TL07010	chr18:7350734-7626861:-	75739	Mpp7	276127	1698	228	1.53	1453690_at|1454158_at|1443971_x_at|1432216_s_at
TL07021	chr18:10644408-10706694:-	106861	Abhd3	62286	1236	646	1.44	1417946_at
TL07022	chr18:10725622-10812215:+	225164	Mib1	86593	3021	92	1.3	1451818_at
TL07028	chr18:12327238-12348478:+	76482	3110002H16Rik	21240	1974	84	1.58	1431330_at|1456716_s_at
TL07064	chr18:24113188-24123171:+	69256	Zfp397	9983	1584	3627	1.64	1425361_at|1435664_at
TL07070	chr18:24629371-24636268:+	68046	2700062C07Rik	6897	654	345	1.8	1450425_a_at
TL07085	chr18:31948812-31956355:+	69241	Polr2d	7526	315	573	1.65	1424258_at
TL07094	chr18:32536870-32595394:+	30948	Bin1	58524	1767	498	1.74	1425532_a_at|1423618_at
TL07102	chr18:34380637-34481844:+	11789	Apc	101207	8529	3609	1.41	1435543_at|1450056_at|1420957_at|1420956_at
TL07115	chr18:34918559-34933414:+	66306	Fam53c	14855	1182	2902	1.86	1452669_at
TL07125	chr18:35758320-35776839:+	67869	Paip2	18519	375	930	1.35	1448493_at
TL07128	chr18:35816342-35821840:-	71242	5133400G04Rik	5498	618	26	1.47	1429580_x_at|1430023_at
TL07136	chr18:36508277-36553024:+	66060	0610010O12Rik	44747	321	62	1.63	1441883_at|1427878_at
TL07152	chr18:36926183-36942774:-	15115	Hars	16591	1530	352	1.41	1417024_at
TL07153	chr18:36942933-36952214:+	70791	Hars2	9281	1518	1431	1.48	1419158_a_at|1449371_at
TL07162	chr18:38132276-38157228:-	106952	Arap3	24952	4617	549	1.52	1451282_at|1419833_s_at
TL07164	chr18:38409912-38422280:+	66839	0610009O20Rik	12368	1533	748	1.87	1421049_at|1452685_at
TL07179	chr18:42435006-42501194:+	225432	Rbm27	66188	3018	3065	1.41	1456058_at
TL07194	chr18:44493727-44515376:+	58916	Myot	21649	1491	442	1	1418155_at
TL07195	chr18:44540153-44584623:+	70640	Dcp2	44470	1269	7240	1.65	1455070_at|1430150_at
TL07199	chr18:46399602-46440504:-	225467	Pggt1b	40902	1134	1571	2.31	1429769_at|1429770_at
TL07200	chr18:46664259-46685625:-	240263	Fem1c	21366	1854	474	1.45	1438075_at
TL07205	chr18:46901570-46950480:+	11777	Ap3s1	48910	582	801	1.33	1422593_at
TL07211	chr18:49992666-50124739:+	240283	Dmxl1	132073	9078	2688	2.29	1424672_at
TL07223	chr18:53565994-53577661:-	19038	Ppic	11667	639	596	1.87	1416498_at
TL07230	chr18:56732667-56747157:+	56698	Phax	14490	1158	357	1.42	1450778_a_at
TL07252	chr18:60934302-60938198:+	20044	Rps14	3896	456	46	1.3	1437706_x_at|1436586_x_at
TL07261	chr18:61290930-61336704:-	106894	Hmgxb3	45774	3765	863	1.58	1418044_at
TL07279	chr18:63868348-64149413:+	104082	Wdr7	281065	4470	2400	2.07	1435028_at
TL07286	chr18:65590650-65638446:+	240354	Malt1	47796	2466	2367	2.07	1456126_at
TL07298	chr18:67448876-67478495:+	114663	Impa2	29619	873	331	1.74	1418665_at|1459983_at
TL07304	chr18:67777050-67800990:-	225659	Cep76	23940	1980	1837	1.71	1437209_at|1437254_at
TL07305	chr18:67801252-67813816:+	107047	Psmg2	12564	795	184	1.69	1448212_at|1425373_a_at
TL07310	chr18:68460042-68483461:+	67897	Rnmt	23419	1398	2452	1.45	1436328_at|1453106_a_at
TL07319	chr18:70727945-70785785:+	17191	Mbd2	57840	1245	480	1.29	1417165_at|1425803_a_at
TL07323	chr18:73894691-73914133:-	114615	Elac1	19442	1089	3796	1.95	1453061_at|1421417_s_at
TL07342	chr18:77168779-77180344:+	66191	Ier3ip1	11565	249	1037	1.7	1448702_at|1417424_at
TL07349	chr18:78012506-78021607:+	11946	Atp5a1	9101	1662	486	1.34	1423111_at
TL07356	chr18:80389002-80397358:-	68731	1110032A13Rik	8356	1053	216	1.37	1428520_at
TL07358	chr18:80426494-80443841:-	66255	1810005K13Rik	17347	219	800	1.79	1444790_at
TL07362	chr18:80931815-81130797:-	50771	Atp9b	198982	3408	936	1.44	1440558_at|1450879_at
TL07374	chr18:85116685-85120916:-	67105	1700034H14Rik	4231	735	353	1.72	1452785_at
TL07377	chr18:89037271-89063599:-	54607	Socs6	26328	1602	1308	1.52	1450129_a_at
TL07395	chr19:3935224-3949340:+	54445	Unc93b1	14116	1797	398	1.65	1423768_at
TL07421	chr19:4286000-4305955:-	110355	Adrbk1	19955	1944	1099	1.49	1451992_at|1426249_at
TL07443	chr19:5038825-5041134:+	108902	B3gnt1	2309	1248	636	2.21	1452346_at
TL07471	chr19:5603417-5609918:-	81601	Kat5	6501	NA	NA	1.93	1433981_s_at|1433980_at
TL07474	chr19:5664634-5688908:-	104401	Pcnxl3	24274	6087	418	2.53	1451328_at
TL07492	chr19:6062820-6067850:-	73166	Tm7sf2	5030	1257	92	1.44	1460684_at
TL07495	chr19:6080762-6084891:-	81909	Zfpl1	4129	933	265	1.87	1417119_at
TL07501	chr19:6164457-6172475:+	74481	Batf2	8018	834	480	2.31	1430005_a_at
TL07506	chr19:6335038-6340885:+	17283	Men1	5847	1836	713	1.43	1416348_at|1416347_at|1443826_x_at
TL07513	chr19:6903573-6915091:-	56613	Rps6ka4	11518	2322	730	1.3	1448498_at
TL07516	chr19:6984187-6985518:+	665860|67674	0610038D11Rik|EG665860	1323	378	161	2.07	1425299_s_at|1460375_at
TL07522	chr19:7028202-7044242:-	18797	Plcb3	16040	3705	383	1.33	1448661_at
TL07525	chr19:7056961-7062093:-	22340	Vegfb	5132	624	418	1.75	1451803_a_at
TL07527	chr19:7067508-7070527:-	68323	Nudt22	3019	927	25	1.55	1451329_at|1460358_s_at
TL07530	chr19:7131257-7272552:+	107227	Macrod1	141295	972	180	1.51	1419687_at
TL07540	chr19:7631948-7663035:+	225845	Pla2g16	31087	489	2879	1.76	1451611_at|1445597_s_at
TL07547	chr19:8410112-8479595:-	319800	C730048C13Rik	69483	1659	138	1.54	1436162_at
TL07560	chr19:8883564-8893784:-	70387	Ttc9c	10220	516	2669	1.48	1443948_at|1434001_at
TL07580	chr19:10059661-10076123:-	24115	Best1	16462	1656	214	1.75	1428841_at
TL07585	chr19:10273628-10278433:-	14156	Fen1	4805	1143	797	2.78	1436454_x_at
TL07595	chr19:10680114-10704311:+	13194	Ddb1	24197	3423	659	1.94	1415735_at
TL07619	chr19:11543961-11556682:+	73656	Ms4a6c	12721	654	980	2.06	1450234_at
TL07620	chr19:11593048-11604893:+	69774	Ms4a6b	11845	735	820	2.66	1418826_at
TL07621	chr19:11611338-11632956:+	66607	Ms4a4d	21618	678	449	1.65	1418990_at
TL07631	chr19:11986925-12019456:+	225929	Patl1	32531	2313	1614	1.41	1433697_at
TL07656	chr19:18745269-18779282:+	67383	2410127L17Rik	34013	1203	671	1.66	1429458_at|1437552_at
TL07677	chr19:24335942-24355076:-	14297	Fxn	19134	624	450	1.5	1427282_a_at
TL07681	chr19:24994918-25036048:-	226043	Cbwd1	41130	1182	164	1.88	1451531_at
TL07682	chr19:25074018-25276922:+	76088	Dock8	202904	6303	1385	1.71	1431961_at|1449419_at
TL07683	chr19:25311691-25508986:+	107351	Kank1	197295	4083	913	1.94	1433742_at
TL07711	chr19:30307446-30314172:+	17195	Mbl2	6726	735	158	1.31	1418787_at
TL07717	chr19:32560258-32589860:+	17330	Minpp1	29602	1446	1001	1.52	1423265_at|1455787_x_at
TL07734	chr19:34667377-34676458:-	667373	OTTMUSG00000016644	6540	1413	755	2.69	1435529_at
TL07756	chr19:37772297-37776026:+	13082	Cyp26a1	3729	1494	185	7.28	1419430_at
TL07767	chr19:38911068-38994413:+	209478	Tbc1d12	83345	2097	1984	1.56	1435675_at
TL07772	chr19:39361574-39405203:+	13095	Cyp2c29	43629	1473	280	1.55	1417651_at
TL07773	chr19:39464045-39537565:-	13097	Cyp2c38	73520	1473	1375	2.01	1452501_at
TL07779	chr19:40066913-40086733:+	13096	Cyp2c37	19820	1473	335	1.56	1419094_at
TL07780	chr19:40112429-40148303:-	404195	Cyp2c54	35874	1473	297	1.46	1455457_at
TL07781	chr19:40164185-40188441:+	107141	Cyp2c50	24256	1473	336	1.33	1418653_at
TL07825	chr19:43827512-43843128:+	66388	Cutc	15616	819	349	1.61	1418473_at
TL07830	chr19:44109436-44144016:-	226144	Erlin1	34580	1041	1980	1.44	1424210_at
TL07840	chr19:44624743-44629905:-	67264	Ndufb8	5162	561	66	1.25	1448198_a_at
TL07841	chr19:44637343-44650764:+	319594	Hif1an	13421	1050	5116	1.58	1447817_at|1452845_at|1428576_at
TL07843	chr19:45005608-45058277:+	226151	Fam178a	52669	3492	3196	1.83	1438233_at
TL07844	chr19:45066627-45077885:+	26456	Sema4g	11258	2514	1398	3.59	1449202_at
TL07846	chr19:45081047-45087252:+	226153	Peo1	6205	2058	858	1.55	1434168_at
TL07847	chr19:45089665-45101594:+	226154	Lzts2	11929	2016	619	1.75	1426409_at
TL07869	chr19:46402673-46404936:+	68431	Fbxl15	2263	903	155	1.73	1417855_at
TL07879	chr19:46764395-46777872:+	66439	2010012O05Rik	13477	318	1816	1.75	1419299_at
TL07887	chr19:47165255-47205635:+	18572	Pdcd11	40380	5589	335	2.51	1428688_at
TL07893	chr19:47654508-47716945:+	20874	Slk	62437	3702	362	1.44	1419092_a_at|1449336_a_at|1425977_a_at
TL07929	chr19:57527417-57563418:+	72133	Trub1	36001	1017	660	1.46	1428281_at|1432019_at
TL07933	chr19:58744854-58756278:+	69060	Pnlip	11424	1398	61	1.32	1433431_at|1421868_a_at
TL07935	chr19:58834212-58852024:+	18947	Pnliprp2	17812	1449	53	1.22	1437438_x_at|1448186_at
TL18058	chr19:29882889-29887443:-	240614	Ranbp6	4554	3318	1233	2.05	1435167_at|1440228_at
TL18061	chr19:32881035-32883581:+	320193	B430203M17Rik	2546	315	1495	2.51	1438454_at
TL07956	chr1_random:270407-297849:+	108909	Aida	27442	918	1916	1.61	1460345_at|1423870_at
TL07968	chr2:4073917-4534988:+	209630	Frmd4a	461071	3096	2873	1.51	1434285_at
TL08022	chr2:18594088-18597843:+	12238	Commd3	3755	588	290	1.79	1433539_at|1454642_a_at
TL08033	chr2:21127350-21136636:+	208967	Thnsl1	9286	2244	1329	1.77	1452605_at|1427936_at
TL08043	chr2:23365573-23427574:-	76857	Spopl	62001	1179	1262	2.31	1429121_at
TL08055	chr2:24646292-24775110:-	77683	Ehmt1	128818	3891	1177	2.18	1454776_at
TL08057	chr2:24805321-24814933:+	67187	Zmynd19	9612	684	352	3.78	1419522_at
TL08065	chr2:25055231-25067009:-	58202	Cobra1	11778	1743	608	1.38	1421292_a_at
TL08082	chr2:25251393-25256843:+	12496	Entpd2	5450	1488	350	1.34	1418259_a_at
TL08091	chr2:25356297-25360990:+	30839	Fbxw5	4693	1722	505	1.87	1417476_at
TL08092	chr2:25373501-25402414:-	22030	Traf2	28913	1506	1428	1.36	1451233_at
TL08095	chr2:25428950-25430391:-	75454	Phpt1	1441	375	176	1.34	1427903_at
TL08113	chr2:25911055-25978331:-	67991	Nacc2	36861	1761	4426	1.69	1447608_x_at|1417152_at|1429582_at|1417153_at
TL08125	chr2:26313421-26359342:-	18128	Notch1	45921	7596	1629	1.72	1418633_at|1418634_at
TL08143	chr2:26934900-26964133:+	77794	Adamtsl2	29233	2874	174	1.29	1429214_at
TL08145	chr2:27021026-27038724:+	13166	Dbh	17698	1869	404	1.66	1450670_at|1459848_x_at
TL08146	chr2:27044901-27102332:-	192166	Sardh	57431	2760	137	2.07	1448426_at|1416662_at
TL08160	chr2:28421782-28438799:-	70239	Gtf3c5	17017	1545	940	1.29	1423998_at
TL08162	chr2:28496762-28546687:+	64930	Tsc1	49925	3483	3994	2.09	1439989_at|1455252_at|1422043_at
TL08166	chr2:28696256-28761090:+	227674	Ddx31	64834	2064	813	1.64	1434182_at|1438962_s_at
TL08169	chr2:28915782-28943170:+	22130	Ttf1	27388	2580	1525	1.44	1426610_a_at|1420754_at
TL08178	chr2:29682908-29700516:+	68205	Urm1	17608	306	1825	1.4	1431753_x_at|1424079_x_at|1431752_a_at|1437227_at
TL08193	chr2:30122068-30137668:+	227696	Phyhd1	15600	936	333	1.3	1428394_at
TL08195	chr2:30200328-30214751:-	227700	Sh3glb2	14423	1188	511	1.65	1426499_at
TL08197	chr2:30247935-30256047:+	57170	Dolpp1	8112	717	1349	1.49	1428072_a_at
TL08199	chr2:30271569-30303322:+	110854	Ppp2r4	31753	972	1348	2.45	1448138_at
TL08202	chr2:30663496-30678534:+	66617	Mettl11a	15038	672	396	1.74	1451278_a_at
TL08203	chr2:30678617-30683820:-	72323	Asb6	5203	1257	742	1.35	1448431_at|1438182_x_at
TL08221	chr2:31805822-31828962:+	108897	Aif1l	23140	453	2452	2.33	1451287_s_at|1424263_at|1424262_at
TL08222	chr2:31829969-31909495:+	227720	Nup214	79526	6258	1823	1.83	1434351_at|1456503_at
TL08238	chr2:32426377-32429091:+	13481	Dpm2	2714	255	554	1.51	1415675_at
TL08286	chr2:35971598-35992224:-	67889	Rbm18	20626	573	1736	1.61	1420607_at|1420608_at
TL08290	chr2:37205593-37214852:-	67466	Pdcl	9259	906	1757	2.49	1423599_a_at|1425149_a_at
TL08292	chr2:37281019-37286439:-	241322	Zbtb6	5420	1272	3143	1.7	1455273_at
TL08307	chr2:38872022-38920926:-	76899	Golga1	48904	2277	1906	1.76	1432054_at|1431120_a_at|1435027_at
TL08308	chr2:38921734-39046250:-	320271	A930041I02Rik	124516	1821	8795	1.84	1456357_at|1435266_at|1445081_at|1440846_at
TL08318	chr2:49307005-49407129:+	227867	Epc2	100124	2427	1611	1.9	1455317_at
TL08332	chr2:52716901-52993236:+	71409	Fmnl2	276335	3252	2324	1.82	1428579_at
TL08349	chr2:59737419-59963797:-	407823	Baz2b	226378	6372	1286	1.69	1435240_at|1440984_at|1448007_at
TL08353	chr2:60257095-60391318:-	18779	Pla2r1	134223	4464	974	1.33	1450144_at
TL08366	chr2:63815417-63936064:-	60344	Fign	120647	2280	1284	1.98	1450268_at
TL08384	chr2:68973856-69027386:+	329416	Nostrin	53530	1521	196	1.86	1441075_at
TL08390	chr2:69485311-69505626:+	72569	Bbs5	20315	1026	364	3.05	1429762_a_at
TL08404	chr2:70499565-70529782:+	70231	Gorasp2	30217	1356	742	1.83	1424710_a_at|1460460_a_at
TL08406	chr2:70802619-70893663:-	228019	Mettl8	91044	1167	953	1.55	1451141_at
TL08407	chr2:70893908-70926701:+	75763	4833418A01Rik	32793	1518	43	1.4	1429847_a_at|1433831_at
TL08409	chr2:71050069-71101351:+	13427	Dync1i2	51282	1839	533	1.31	1415841_at
TL08419	chr2:72123833-72280667:+	65964	B230120H23Rik	144424	2409	672	1.44	1425847_a_at|1418943_at
TL08431	chr2:73746506-73749351:-	228033	Atp5g3	2845	426	143	1.13	1454661_at
TL08432	chr2:74352893-74417005:-	69605	Lnp	64112	1131	7452	1.47	1453035_at|1429120_at|1456859_at
TL08453	chr2:76501101-76511127:-	14231	Fkbp7	10026	657	146	2.27	1416803_at
TL08511	chr2:90517371-90576485:+	59015	Nup160	59114	4209	824	1.9	1418530_at
TL08516	chr2:90734792-90744878:-	68349	Ndufs3	10086	792	74	1.34	1423737_at
TL08517	chr2:90744942-90750717:+	67136	Kbtbd4	5775	1557	683	1.65	1417922_at
TL08533	chr2:91386497-91460822:+	75786	Ckap5	74325	6036	441	2.14	1430647_at|1437349_at
TL08538	chr2:91551106-91561723:+	241547	Harbi1	10617	1050	833	1.73	1456872_a_at
TL08542	chr2:91772982-91803756:-	104418	Dgkz	30774	2790	583	1.72	1426738_at|1452169_a_at
TL08547	chr2:92223074-92223758:+	75641	1700029I15Rik	684	300	32	2.23	1438979_s_at
TL08550	chr2:92292921-92300675:-	228368	Slc35c1	7754	1053	1450	2.02	1452139_at
TL08565	chr2:101400937-101469143:-	68170	B230118H07Rik	68206	735	1409	1.67	1444245_at|1443236_at|1416824_at
TL08571	chr2:101790357-102026534:-	241576	Ldlrad3	236177	1038	2737	1.82	1438666_at
TL08587	chr2:103935957-103955508:+	12509	Cd59a	19551	372	1171	1.53	1429830_a_at|1418710_at
TL08594	chr2:104561941-104582958:-	211896	Depdc7	21017	1536	140	1.48	1424303_at
TL08600	chr2:105064498-105220017:+	74088	0610012H03Rik	155519	672	852	1.56	1453043_at
TL08628	chr2:112295181-112307593:+	73024	2900064A13Rik	12412	726	303	1.21	1417345_at|1417344_at
TL08632	chr2:113167892-113556924:+	14260	Fmn1	389032	4401	7307	2.52	1427671_a_at|1439397_at
TL08639	chr2:114019196-114027168:-	228491	Zfp770	7972	2118	2008	1.5	1437305_at|1434682_at
TL08641	chr2:115407451-115604504:+	399568	BC052040	197053	864	1737	1.84	1434577_at
TL08642	chr2:115686999-115890794:-	17536	Meis2	203358	1203	3286	1.69	1417129_a_at|1447861_x_at|1457632_s_at
TL08650	chr2:118214352-118300969:+	27103	Eif2ak4	86617	4947	173	1.32	1421389_a_at
TL08659	chr2:118687735-118707093:+	56357	Ivd	19358	1275	771	1.6	1418238_at|1449001_at
TL08666	chr2:118993523-118998125:+	320415	Gchfr	4602	255	324	1.41	1435750_at
TL08668	chr2:119034692-119042785:+	72008	Zfyve19	8093	1170	342	1.35	1451380_at
TL08675	chr2:119198778-119303365:-	68142	Ino80	104587	4680	1321	1.72	1418125_at|1448965_at
TL08684	chr2:119589699-119613233:-	68925	Rpap1	23534	4230	331	1.48	1426890_a_at|1426891_at
TL08686	chr2:119722963-119795317:+	29808	Mga	72354	9129	4616	1.67	1442356_at|1434746_at|1431232_a_at|1422646_at
TL08688	chr2:119853218-119858340:+	433466	Jmjd7	5122	951	402	1.8	1425045_at
TL08690	chr2:119915222-119980311:-	98878	Ehd4	65089	1626	1661	2.48	1449852_a_at
TL08694	chr2:120142196-120178869:-	269338	Vps39	36673	2661	1573	1.22	1451720_at|1425474_a_at
TL08696	chr2:120229631-120286588:+	76051	Ganc	56957	2742	927	2.48	1431063_at|1436385_at
TL08716	chr2:121218366-121239528:-	212670	Catsper2	21162	1767	1063	2.57	1425309_at|1445264_at
TL08723	chr2:121318416-121332392:-	67532	Mfap1a	13976	1320	1984	1.53	1449444_a_at|1449445_x_at|1419370_a_at
TL08727	chr2:121782188-121839322:+	329506	Ctdspl2	57134	1398	2958	1.61	1435320_at
TL08746	chr2:122607734-122635287:+	59010	Sqrdl	27553	1353	213	1.48	1430998_at|1420641_a_at
TL08755	chr2:125562721-125608606:-	70354	Secisbp2l	45885	3270	3279	1.82	1456120_at
TL08760	chr2:125977876-125991013:+	69185	Dtwd1	13137	915	303	1.91	1424697_at
TL08769	chr2:126834446-126895550:+	108011	Ap4e1	61104	3369	3112	1.87	1440261_at|1456948_at
TL08778	chr2:127250934-127261828:+	215456	A530057A03Rik	10894	2397	131	1.52	1456208_at
TL08779	chr2:127261950-127270241:-	68126	Fahd2a	8291	942	129	1.25	1431002_x_at|1453795_at|1441901_x_at|1431190_x_at|1431189_a_at
TL08812	chr2:130105047-130110163:-	170718	Idh3b	5116	1155	328	1.18	1441271_at|1418885_a_at|1418886_s_at
TL08824	chr2:130479818-130490381:-	77006	Ddrgk1	10563	948	73	1.28	1434702_at
TL08828	chr2:130732231-130856062:+	11990	Atrn	123831	4287	4385	1.59	1434197_at|1421166_at
TL08839	chr2:131124223-131178561:-	51902	Rnf24	54338	447	4954	3.8	1436101_at|1453929_at
TL08846	chr2:132065227-132073524:-	70612	5730494N06Rik	8297	363	994	1.32	1452773_at
TL08870	chr2:138082319-138113158:+	228662	Btbd3	30839	1386	2932	1.79	1425660_at|1433868_at
TL08875	chr2:139996381-140030988:+	69487	2310003L22Rik	34607	1032	1634	2.69	1428745_a_at
TL08890	chr2:144194770-144233366:+	228714	Csrp2bp	38596	2340	834	1.52	1459476_s_at|1452775_at
TL08893	chr2:144368000-144376595:-	26450	Rbbp9	8595	561	1518	1.72	1416174_at
TL08896	chr2:144425688-144594483:+	66044	Dtd1	168795	630	557	1.47	1451040_at
TL08909	chr2:147868613-147872705:-	15376	Foxa2	4092	1380	636	2.61	1422833_at
TL08912	chr2:148506855-148518685:+	74533	Gzf1	11830	2121	1901	1.43	1428348_at
TL08921	chr2:148697467-148701204:-	13010	Cst3	3737	423	228	1.37	1426195_a_at
TL08924	chr2:149940142-149962414:-	104348	Zfp844	22272	1311	2749	2.16	1457433_x_at
TL08967	chr2:152418926-152422221:-	433490	OTTMUSG00000015859	3295	201	95	1.42	1442290_at
TL08983	chr2:152987036-153036199:+	99237	Tm9sf4	49163	1932	1707	1.85	1423205_at|1423204_at
TL09021	chr2:155102179-155103809:+	66734	Map1lc3a	1630	366	436	1.5	1447883_x_at|1451290_at
TL09024	chr2:155216400-155266519:-	56406	Ncoa6	50119	6210	512	2.19	1423374_at
[truncated: 823 more rows]
