# Supplementary material for: Gene and Genome Parameters of Mammalian Liver Circadian Genes (LCGs)
Source: PLoS One. 2012 Oct 10;7(10):e46961. doi: 10.1371/journal.pone.0046961 (PMC3468600; doi:10.1371/journal.pone.0046961)
Supplement: Table S2 — Mouse liver circadian, non-circadian, and unexpressed genes extracted from literature. (XLS) [file pone.0046961.s009.xls]

## Sheet: Reported liver circadian
Gene Symbol	Phase	Tissue	Experimental Method	Sampling Resolution	Reference
Acacb	ZT10	Mice liver	RT-qPCR	5h/sample	Alenghat T, Meyers K, Mullican SE, Leitner K, Adeniji-Adele A, et al. (2008) Nuclear receptor corepressor and histone deacetylase 3 govern circadian metabolic physiology. Nature 456: 997-1000.
Acadm	ZT15	Mice liver	RT-qPCR	5h/sample	Alenghat T, Meyers K, Mullican SE, Leitner K, Adeniji-Adele A, et al. (2008) Nuclear receptor corepressor and histone deacetylase 3 govern circadian metabolic physiology. Nature 456: 997-1000.
Acly	ZT10	Mice liver	RT-qPCR	5h/sample	Alenghat T, Meyers K, Mullican SE, Leitner K, Adeniji-Adele A, et al. (2008) Nuclear receptor corepressor and histone deacetylase 3 govern circadian metabolic physiology. Nature 456: 997-1000.
Parp1	ZT0	Mice, liver	RT-qPCR	4h/sample	Asher G, Reinke H, Altmeyer M, Gutierrez-Arcelus M, Hottiger MO, et al. (2010) Poly(ADP-ribose) polymerase 1 participates in the phase entrainment of circadian clocks to feeding. Cell 142: 943-953.
Cyp2d9	ZT12	Male mice, liver	RT-qPCR	4h/sample	Bur IM, Cohen-Solal AM, Carmignac D, Abecassis PY, Chauvet N, et al. (2009) The circadian clock components CRY1 and CRY2 are necessary to sustain sex dimorphism in mouse liver metabolism. J Biol Chem 284: 9066-9073.
Cyp7b1	ZT0	Male mice, liver	RT-qPCR	4h/sample	Bur IM, Cohen-Solal AM, Carmignac D, Abecassis PY, Chauvet N, et al. (2009) The circadian clock components CRY1 and CRY2 are necessary to sustain sex dimorphism in mouse liver metabolism. J Biol Chem 284: 9066-9073.
Arntl	ZT0	Adult male C57/Black6 mice, liver	RT-qPCR	4h/sample	Bur IM, Zouaoui S, Fontanaud P, Coutry N, Molino F, et al. (2010) The comparison between circadian oscillators in mouse liver and pituitary gland reveals different integration of feeding and light schedules. PLoS One 5: e15316.
Clock	ZT0	Adult male C57/Black6 mice, liver	RT-qPCR	4h/sample	Bur IM, Zouaoui S, Fontanaud P, Coutry N, Molino F, et al. (2010) The comparison between circadian oscillators in mouse liver and pituitary gland reveals different integration of feeding and light schedules. PLoS One 5: e15316.
Cry2	ZT12	Adult male C57/Black6 mice, liver	RT-qPCR	4h/sample	Bur IM, Zouaoui S, Fontanaud P, Coutry N, Molino F, et al. (2010) The comparison between circadian oscillators in mouse liver and pituitary gland reveals different integration of feeding and light schedules. PLoS One 5: e15316.
Npas2	ZT0	Adult male C57/Black6 mice, liver	RT-qPCR	4h/sample	Bur IM, Zouaoui S, Fontanaud P, Coutry N, Molino F, et al. (2010) The comparison between circadian oscillators in mouse liver and pituitary gland reveals different integration of feeding and light schedules. PLoS One 5: e15316.
Per1	ZT12	Adult male C57/Black6 mice, liver	RT-qPCR	4h/sample	Bur IM, Zouaoui S, Fontanaud P, Coutry N, Molino F, et al. (2010) The comparison between circadian oscillators in mouse liver and pituitary gland reveals different integration of feeding and light schedules. PLoS One 5: e15316.
Per2	ZT16	Adult male C57/Black6 mice, liver	RT-qPCR	4h/sample	Bur IM, Zouaoui S, Fontanaud P, Coutry N, Molino F, et al. (2010) The comparison between circadian oscillators in mouse liver and pituitary gland reveals different integration of feeding and light schedules. PLoS One 5: e15316.
Per3	CT8	Male SV129 mice(6-8 weeks), liver	RT-qPCR	4h/sample	Canaple L, Rambaud J, Dkhissi-Benyahya O, Rayet B, Tan NS, et al. (2006) Reciprocal regulation of brain and muscle Arnt-like protein 1 and peroxisome proliferator-activated receptor alpha defines a novel positive feedback loop in the rodent liver circadian clock. Mol Endocrinol 20: 1715-1727.
Acot1	ZT12	Mice, liver	RT-qPCR	4h/sample	Gachon F, Leuenberger N, Claudel T, Gos P, Jouffe C, et al. (2011) Proline- and acidic amino acid-rich basic leucine zipper proteins modulate peroxisome proliferator-activated receptor alpha (PPARalpha) activity. Proc Natl Acad Sci U S A 108: 4794-4799.
Acot2	ZT12	Mice, liver	RT-qPCR	4h/sample	Gachon F, Leuenberger N, Claudel T, Gos P, Jouffe C, et al. (2011) Proline- and acidic amino acid-rich basic leucine zipper proteins modulate peroxisome proliferator-activated receptor alpha (PPARalpha) activity. Proc Natl Acad Sci U S A 108: 4794-4799.
Acot4	ZT12	Mice, liver	RT-qPCR	4h/sample	Gachon F, Leuenberger N, Claudel T, Gos P, Jouffe C, et al. (2011) Proline- and acidic amino acid-rich basic leucine zipper proteins modulate peroxisome proliferator-activated receptor alpha (PPARalpha) activity. Proc Natl Acad Sci U S A 108: 4794-4799.
Cyp4a10	ZT12	Mice, liver	RT-qPCR	4h/sample	Gachon F, Leuenberger N, Claudel T, Gos P, Jouffe C, et al. (2011) Proline- and acidic amino acid-rich basic leucine zipper proteins modulate peroxisome proliferator-activated receptor alpha (PPARalpha) activity. Proc Natl Acad Sci U S A 108: 4794-4799.
Cyp4a14	ZT12	Mice, liver	RT-qPCR	4h/sample	Gachon F, Leuenberger N, Claudel T, Gos P, Jouffe C, et al. (2011) Proline- and acidic amino acid-rich basic leucine zipper proteins modulate peroxisome proliferator-activated receptor alpha (PPARalpha) activity. Proc Natl Acad Sci U S A 108: 4794-4799.
Ak3	ZT12	Mice(4 months), liver	Northern blot	4h/sample	Gachon F, Olela FF, Schaad O, Descombes P, Schibler U (2006) The circadian PAR-domain basic leucine zipper transcription factors DBP, TEF, and HLF modulate basal and inducible xenobiotic detoxification. Cell Metab 4: 25-36.
Rgs16	ZT8	Mice(4 months), liver	Northern blot	4h/sample	Gachon F, Olela FF, Schaad O, Descombes P, Schibler U (2006) The circadian PAR-domain basic leucine zipper transcription factors DBP, TEF, and HLF modulate basal and inducible xenobiotic detoxification. Cell Metab 4: 25-36.
Ccnd1	ZT8	Male C57BL/6 mice(11 weeks ), liver	RT-qPCR	4h/sample	Gatfield D, Le Martelot G, Vejnar CE, Gerlach D, Schaad O, et al. (2009) Integration of microRNA miR-122 in hepatic circadian gene expression. Genes Dev 23: 1313-1326.
Ddc	ZT24	Male C57BL/6 mice(11 weeks ), liver	RT-qPCR	4h/sample	Gatfield D, Le Martelot G, Vejnar CE, Gerlach D, Schaad O, et al. (2009) Integration of microRNA miR-122 in hepatic circadian gene expression. Genes Dev 23: 1313-1326.
Hist1h1c	ZT20	Male C57BL/6 mice(11 weeks ), liver	RT-qPCR	4h/sample	Gatfield D, Le Martelot G, Vejnar CE, Gerlach D, Schaad O, et al. (2009) Integration of microRNA miR-122 in hepatic circadian gene expression. Genes Dev 23: 1313-1326.
Rell1	ZT4	Male C57BL/6 mice(11 weeks ), liver	RT-qPCR	4h/sample	Gatfield D, Le Martelot G, Vejnar CE, Gerlach D, Schaad O, et al. (2009) Integration of microRNA miR-122 in hepatic circadian gene expression. Genes Dev 23: 1313-1326.
Sbk1	ZT12	Male C57BL/6 mice(11 weeks ), liver	RT-qPCR	4h/sample	Gatfield D, Le Martelot G, Vejnar CE, Gerlach D, Schaad O, et al. (2009) Integration of microRNA miR-122 in hepatic circadian gene expression. Genes Dev 23: 1313-1326.
Smarcd1	ZT20	Male C57BL/6 mice(11 weeks ), liver	RT-qPCR	4h/sample	Gatfield D, Le Martelot G, Vejnar CE, Gerlach D, Schaad O, et al. (2009) Integration of microRNA miR-122 in hepatic circadian gene expression. Genes Dev 23: 1313-1326.
Tgfbr1	ZT12	Male C57BL/6 mice(11 weeks ), liver	RT-qPCR	4h/sample	Gatfield D, Le Martelot G, Vejnar CE, Gerlach D, Schaad O, et al. (2009) Integration of microRNA miR-122 in hepatic circadian gene expression. Genes Dev 23: 1313-1326.
Alas1	ZT12	C57BL/6J mice(8 weeks)	RPA	4h/sample	Grechez-Cassiau A, Panda S, Lacoche S, Teboul M, Azmi S, et al. (2004) The transcriptional repressor STRA13 regulates a subset of peripheral circadian outputs. J Biol Chem 279: 1141-1150.
Igfbp1	ZT4	C57BL/6J mice(8 weeks)	RPA	4h/sample	Grechez-Cassiau A, Panda S, Lacoche S, Teboul M, Azmi S, et al. (2004) The transcriptional repressor STRA13 regulates a subset of peripheral circadian outputs. J Biol Chem 279: 1141-1150.
Raet1c	ZT8	C57BL/6J mice(8 weeks)	RPA	4h/sample	Grechez-Cassiau A, Panda S, Lacoche S, Teboul M, Azmi S, et al. (2004) The transcriptional repressor STRA13 regulates a subset of peripheral circadian outputs. J Biol Chem 279: 1141-1150.
Rora	ZT16	Male AKR/J mice, liver	Northern blot	4h/sample	Kang HS, Angers M, Beak JY, Wu X, Gimble JM, et al. (2007) Gene expression profiling reveals a regulatory role for ROR alpha and ROR gamma in phase I and phase II metabolism. Physiol Genomics 31: 281-294.
Sult1e1	ZT16	Male AKR/J mice, liver	RT-qPCR	4h/sample	Kang HS, Angers M, Beak JY, Wu X, Gimble JM, et al. (2007) Gene expression profiling reveals a regulatory role for ROR alpha and ROR gamma in phase I and phase II metabolism. Physiol Genomics 31: 281-294.
Fas	ZT18	Male C57BL/6J mice, liver	RT-qPCR	4h/sample	Kohsaka A, Laposky AD, Ramsey KM, Estrada C, Joshu C, et al. (2007) High-fat diet disrupts behavioral and molecular circadian rhythms in mice. Cell Metab 6: 414-421.
Rxra	ZT10	Male C57BL/6J mice, liver	RT-qPCR	4h/sample	Kohsaka A, Laposky AD, Ramsey KM, Estrada C, Joshu C, et al. (2007) High-fat diet disrupts behavioral and molecular circadian rhythms in mice. Cell Metab 6: 414-421.
Cirbp	ZT4	Male mice, liver	Microarry, Northern blot	4h/sample	Kornmann B, Schaad O, Bujard H, Takahashi JS, Schibler U (2007) System-driven and oscillator-dependent circadian transcription in mice with a conditionally active liver clock. PLoS Biol 5: e34.
Fus	ZT4	Male mice, liver	Microarry, Northern blot	4h/sample	Kornmann B, Schaad O, Bujard H, Takahashi JS, Schibler U (2007) System-driven and oscillator-dependent circadian transcription in mice with a conditionally active liver clock. PLoS Biol 5: e34.
Hsp90aa1	ZT20	Male mice, liver	Microarry, Northern blot	4h/sample	Kornmann B, Schaad O, Bujard H, Takahashi JS, Schibler U (2007) System-driven and oscillator-dependent circadian transcription in mice with a conditionally active liver clock. PLoS Biol 5: e34.
Hsph1	ZT20	Male mice, liver	Microarry, Northern blot	4h/sample	Kornmann B, Schaad O, Bujard H, Takahashi JS, Schibler U (2007) System-driven and oscillator-dependent circadian transcription in mice with a conditionally active liver clock. PLoS Biol 5: e34.
Ccrn4l	ZT16; CT14	Male mice, liver	Microarry, Northern blot; Northern blot	4h/sample; 6h/sample	Kornmann B, Schaad O, Bujard H, Takahashi JS, Schibler U (2007) System-driven and oscillator-dependent circadian transcription in mice with a conditionally active liver clock. PLoS Biol 5: e34; Oishi K, Miyazaki K, Kadota K, Kikuno R, Nagase T, et al. (2003) Genome-wide expression analysis of mouse liver reveals CLOCK-regulated circadian output genes. J Biol Chem 278: 41519-41527.
Cpt1a	CT8	Mice liver	RT-qPCR	4h/sample	Lamia KA, Storch KF, Weitz CJ (2008) Physiological significance of a peripheral tissue circadian clock. Proc Natl Acad Sci U S A 105: 15172-15177.
Pklr	CT16	Mice liver	RT-qPCR	4h/sample	Lamia KA, Storch KF, Weitz CJ (2008) Physiological significance of a peripheral tissue circadian clock. Proc Natl Acad Sci U S A 105: 15172-15177.
Slc2a2	CT8	Mice liver	RT-qPCR	4h/sample	Lamia KA, Storch KF, Weitz CJ (2008) Physiological significance of a peripheral tissue circadian clock. Proc Natl Acad Sci U S A 105: 15172-15177.
Slc37a4	CT16	Mice liver	RT-qPCR	4h/sample	Lamia KA, Storch KF, Weitz CJ (2008) Physiological significance of a peripheral tissue circadian clock. Proc Natl Acad Sci U S A 105: 15172-15177.
Ucp2	CT16	Mice liver	RT-qPCR	4h/sample	Lamia KA, Storch KF, Weitz CJ (2008) Physiological significance of a peripheral tissue circadian clock. Proc Natl Acad Sci U S A 105: 15172-15177.
Aacs	ZT12	Mice(3-4 months), liver	RT-qPCR	4h/sample	Le Martelot G, Claudel T, Gatfield D, Schaad O, Kornmann B, et al. (2009) REV-ERBalpha participates in circadian SREBP signaling and bile acid homeostasis. PLoS Biol 7: e1000181.
Acot3	ZT10	Mice(3-4 months), liver	RT-qPCR	4h/sample	Le Martelot G, Claudel T, Gatfield D, Schaad O, Kornmann B, et al. (2009) REV-ERBalpha participates in circadian SREBP signaling and bile acid homeostasis. PLoS Biol 7: e1000181.
Apoa1	ZT4	Mice(3-4 months), liver	RT-qPCR	4h/sample	Le Martelot G, Claudel T, Gatfield D, Schaad O, Kornmann B, et al. (2009) REV-ERBalpha participates in circadian SREBP signaling and bile acid homeostasis. PLoS Biol 7: e1000181.
Cyp7a1	ZT14	Mice(3-4 months), liver	RT-qPCR	4h/sample	Le Martelot G, Claudel T, Gatfield D, Schaad O, Kornmann B, et al. (2009) REV-ERBalpha participates in circadian SREBP signaling and bile acid homeostasis. PLoS Biol 7: e1000181.
Elovl3	ZT0	Mice(3-4 months), liver	Northern blot	4h/sample	Le Martelot G, Claudel T, Gatfield D, Schaad O, Kornmann B, et al. (2009) REV-ERBalpha participates in circadian SREBP signaling and bile acid homeostasis. PLoS Biol 7: e1000181.
Elovl5	ZT4	Mice(3-4 months), liver	Northern blot	4h/sample	Le Martelot G, Claudel T, Gatfield D, Schaad O, Kornmann B, et al. (2009) REV-ERBalpha participates in circadian SREBP signaling and bile acid homeostasis. PLoS Biol 7: e1000181.
Elovl6	ZT16	Mice(3-4 months), liver	RT-qPCR	4h/sample	Le Martelot G, Claudel T, Gatfield D, Schaad O, Kornmann B, et al. (2009) REV-ERBalpha participates in circadian SREBP signaling and bile acid homeostasis. PLoS Biol 7: e1000181.
Fabp5	ZT8	Mice(3-4 months), liver	RT-qPCR	4h/sample	Le Martelot G, Claudel T, Gatfield D, Schaad O, Kornmann B, et al. (2009) REV-ERBalpha participates in circadian SREBP signaling and bile acid homeostasis. PLoS Biol 7: e1000181.
Fads2	ZT14	Mice(3-4 months), liver	RT-qPCR	4h/sample	Le Martelot G, Claudel T, Gatfield D, Schaad O, Kornmann B, et al. (2009) REV-ERBalpha participates in circadian SREBP signaling and bile acid homeostasis. PLoS Biol 7: e1000181.
Fasn	ZT14	Mice(3-4 months), liver	RT-qPCR	4h/sample	Le Martelot G, Claudel T, Gatfield D, Schaad O, Kornmann B, et al. (2009) REV-ERBalpha participates in circadian SREBP signaling and bile acid homeostasis. PLoS Biol 7: e1000181.
Fgf15	ZT12	Mice(3-4 months), liver	RT-qPCR	4h/sample	Le Martelot G, Claudel T, Gatfield D, Schaad O, Kornmann B, et al. (2009) REV-ERBalpha participates in circadian SREBP signaling and bile acid homeostasis. PLoS Biol 7: e1000181.
Insig1	ZT12	Mice(3-4 months), liver	RT-qPCR	4h/sample	Le Martelot G, Claudel T, Gatfield D, Schaad O, Kornmann B, et al. (2009) REV-ERBalpha participates in circadian SREBP signaling and bile acid homeostasis. PLoS Biol 7: e1000181.
Insig2	ZT0	Mice(3-4 months), liver	RT-qPCR	4h/sample	Le Martelot G, Claudel T, Gatfield D, Schaad O, Kornmann B, et al. (2009) REV-ERBalpha participates in circadian SREBP signaling and bile acid homeostasis. PLoS Biol 7: e1000181.
Ldlr	ZT10	Mice(3-4 months), liver	RT-qPCR	4h/sample	Le Martelot G, Claudel T, Gatfield D, Schaad O, Kornmann B, et al. (2009) REV-ERBalpha participates in circadian SREBP signaling and bile acid homeostasis. PLoS Biol 7: e1000181.
Lipg	ZT12	Mice(3-4 months), liver	RT-qPCR	4h/sample	Le Martelot G, Claudel T, Gatfield D, Schaad O, Kornmann B, et al. (2009) REV-ERBalpha participates in circadian SREBP signaling and bile acid homeostasis. PLoS Biol 7: e1000181.
Lpl	ZT0	Mice(3-4 months), liver	RT-qPCR	4h/sample	Le Martelot G, Claudel T, Gatfield D, Schaad O, Kornmann B, et al. (2009) REV-ERBalpha participates in circadian SREBP signaling and bile acid homeostasis. PLoS Biol 7: e1000181.
Nr0b2	ZT8	Mice(3-4 months), liver	RT-qPCR	4h/sample	Le Martelot G, Claudel T, Gatfield D, Schaad O, Kornmann B, et al. (2009) REV-ERBalpha participates in circadian SREBP signaling and bile acid homeostasis. PLoS Biol 7: e1000181.
Nr1h2	ZT6	Mice(3-4 months), liver	RT-qPCR	4h/sample	Le Martelot G, Claudel T, Gatfield D, Schaad O, Kornmann B, et al. (2009) REV-ERBalpha participates in circadian SREBP signaling and bile acid homeostasis. PLoS Biol 7: e1000181.
Nr1h3	ZT20	Mice(3-4 months), liver	RT-qPCR	4h/sample	Le Martelot G, Claudel T, Gatfield D, Schaad O, Kornmann B, et al. (2009) REV-ERBalpha participates in circadian SREBP signaling and bile acid homeostasis. PLoS Biol 7: e1000181.
Pctp	ZT8	Mice(3-4 months), liver	RT-qPCR	4h/sample	Le Martelot G, Claudel T, Gatfield D, Schaad O, Kornmann B, et al. (2009) REV-ERBalpha participates in circadian SREBP signaling and bile acid homeostasis. PLoS Biol 7: e1000181.
Scap	ZT6	Mice(3-4 months), liver	RT-qPCR	4h/sample	Le Martelot G, Claudel T, Gatfield D, Schaad O, Kornmann B, et al. (2009) REV-ERBalpha participates in circadian SREBP signaling and bile acid homeostasis. PLoS Biol 7: e1000181.
Srebf1	ZT12	Mice(3-4 months), liver	RT-qPCR	4h/sample	Le Martelot G, Claudel T, Gatfield D, Schaad O, Kornmann B, et al. (2009) REV-ERBalpha participates in circadian SREBP signaling and bile acid homeostasis. PLoS Biol 7: e1000181.
Srebf2	ZT4	Mice(3-4 months), liver	RT-qPCR	4h/sample	Le Martelot G, Claudel T, Gatfield D, Schaad O, Kornmann B, et al. (2009) REV-ERBalpha participates in circadian SREBP signaling and bile acid homeostasis. PLoS Biol 7: e1000181.
Apoc3	CT20	Mice liver	RT-qPCR	4h/sample	Liu AC, Tran HG, Zhang EE, Priest AA, Welsh DK, et al. (2008) Redundant function of REV-ERBalpha and beta and non-essential role for Bmal1 cycling in transcriptional regulation of intracellular circadian rhythms. PLoS Genet 4: e1000023.
Avpr1a	CT24	Mice liver	RT-qPCR	4h/sample	Liu AC, Tran HG, Zhang EE, Priest AA, Welsh DK, et al. (2008) Redundant function of REV-ERBalpha and beta and non-essential role for Bmal1 cycling in transcriptional regulation of intracellular circadian rhythms. PLoS Genet 4: e1000023.
Fkbp4	CT24	Mice liver	RT-qPCR	4h/sample	Liu AC, Tran HG, Zhang EE, Priest AA, Welsh DK, et al. (2008) Redundant function of REV-ERBalpha and beta and non-essential role for Bmal1 cycling in transcriptional regulation of intracellular circadian rhythms. PLoS Genet 4: e1000023.
Hspd1	CT20	Mice liver	RT-qPCR	4h/sample	Liu AC, Tran HG, Zhang EE, Priest AA, Welsh DK, et al. (2008) Redundant function of REV-ERBalpha and beta and non-essential role for Bmal1 cycling in transcriptional regulation of intracellular circadian rhythms. PLoS Genet 4: e1000023.
Tubb5	CT24	Mice liver	RT-qPCR	4h/sample	Liu AC, Tran HG, Zhang EE, Priest AA, Welsh DK, et al. (2008) Redundant function of REV-ERBalpha and beta and non-essential role for Bmal1 cycling in transcriptional regulation of intracellular circadian rhythms. PLoS Genet 4: e1000023.
Dbp	CT9	Male BALB/c mice(5 weeks), liver	Northern blot	4h/sample	Mitsui S, Yamaguchi S, Matsuo T, Ishida Y, Okamura H (2001) Antagonistic role of E4BP4 and PAR proteins in the circadian oscillatory mechanism. Genes Dev 15: 995-1006.
Hlf	CT12	Male BALB/c mice(5 weeks), liver	Northern blot	4h/sample	Mitsui S, Yamaguchi S, Matsuo T, Ishida Y, Okamura H (2001) Antagonistic role of E4BP4 and PAR proteins in the circadian oscillatory mechanism. Genes Dev 15: 995-1006.
Nfil3	CT22	Male BALB/c mice(5 weeks), liver	Northern blot	4h/sample	Mitsui S, Yamaguchi S, Matsuo T, Ishida Y, Okamura H (2001) Antagonistic role of E4BP4 and PAR proteins in the circadian oscillatory mechanism. Genes Dev 15: 995-1006.
Tef	CT12	Male BALB/c mice(5 weeks), liver	Northern blot	4h/sample	Mitsui S, Yamaguchi S, Matsuo T, Ishida Y, Okamura H (2001) Antagonistic role of E4BP4 and PAR proteins in the circadian oscillatory mechanism. Genes Dev 15: 995-1006.
Bhlhe40	CT8	Male Jcl:ICR and C57BL/6 mice(8-10 weeks), liver;	Northern blot	4h/sample	Oishi K, Miyazaki K, Kadota K, Kikuno R, Nagase T, et al. (2003) Genome-wide expression analysis of mouse liver reveals CLOCK-regulated circadian output genes. J Biol Chem 278: 41519-41527.
Por	CT10	Male mice, liver	Northern blot	6h/sample	Oishi K, Miyazaki K, Kadota K, Kikuno R, Nagase T, et al. (2003) Genome-wide expression analysis of mouse liver reveals CLOCK-regulated circadian output genes. J Biol Chem 278: 41519-41527.
Fkbp5	CT14; ZT14	Male mice, liver	Microarry, Northern blot; Northern blot	4h/sample; 6h/sample	Oishi K, Miyazaki K, Kadota K, Kikuno R, Nagase T, et al. (2003) Genome-wide expression analysis of mouse liver reveals CLOCK-regulated circadian output genes. J Biol Chem 278: 41519-41527; Oishi K, Amagai N, Shirai H, Kadota K, Ohkura N, et al. (2005) Genome-wide expression analysis reveals 100 adrenal gland-dependent circadian genes in the mouse liver. DNA Res 12: 191-202.
Usp2	CT10; ZT14	Male mice, liver	Microarry, Northern blot; Northern blot	4h/sample; 6h/sample	Oishi K, Miyazaki K, Kadota K, Kikuno R, Nagase T, et al. (2003) Genome-wide expression analysis of mouse liver reveals CLOCK-regulated circadian output genes. J Biol Chem 278: 41519-41527; Oishi K, Amagai N, Shirai H, Kadota K, Ohkura N, et al. (2005) Genome-wide expression analysis reveals 100 adrenal gland-dependent circadian genes in the mouse liver. DNA Res 12: 191-202.
Amd1	ZT14	Male mice, liver	Northern blot	6h/sample	Oishi K, Amagai N, Shirai H, Kadota K, Ohkura N, et al. (2005) Genome-wide expression analysis reveals 100 adrenal gland-dependent circadian genes in the mouse liver. DNA Res 12: 191-202.
Gck	ZT14	Male mice, liver	Northern blot	6h/sample	Oishi K, Amagai N, Shirai H, Kadota K, Ohkura N, et al. (2005) Genome-wide expression analysis reveals 100 adrenal gland-dependent circadian genes in the mouse liver. DNA Res 12: 191-202.
Hmgcr	ZT14	Male mice, liver	Northern blot	6h/sample	Oishi K, Amagai N, Shirai H, Kadota K, Ohkura N, et al. (2005) Genome-wide expression analysis reveals 100 adrenal gland-dependent circadian genes in the mouse liver. DNA Res 12: 191-202.
Lpin1	ZT14	Male mice, liver	Northern blot	6h/sample	Oishi K, Amagai N, Shirai H, Kadota K, Ohkura N, et al. (2005) Genome-wide expression analysis reveals 100 adrenal gland-dependent circadian genes in the mouse liver. DNA Res 12: 191-202.
Saa4	ZT14	Male mice, liver	Northern blot	6h/sample	Oishi K, Amagai N, Shirai H, Kadota K, Ohkura N, et al. (2005) Genome-wide expression analysis reveals 100 adrenal gland-dependent circadian genes in the mouse liver. DNA Res 12: 191-202.
Wee1	ZT14	Male mice, liver	Northern blot	6h/sample	Oishi K, Amagai N, Shirai H, Kadota K, Ohkura N, et al. (2005) Genome-wide expression analysis reveals 100 adrenal gland-dependent circadian genes in the mouse liver. DNA Res 12: 191-202.
Nampt	ZT12	Male C57BL/6J mice, liver and white adipose	RT-qPCR	4h/sample	Ramsey KM, Yoshino J, Brace CS, Abrassart D, Kobayashi Y, et al. (2009) Circadian clock feedback cycle through NAMPT-mediated NAD+ biosynthesis. Science 324: 651-654.
Aco2	CT16	Male CD1(ICR) mice, liver	RT-qPCR	4h/sample	Reddy AB, Karp NA, Maywood ES, Sage EA, Deery M, et al. (2006) Circadian orchestration of the hepatic proteome. Curr Biol 16: 1107-1115.
Akr7a5	CT8	Male CD1(ICR) mice, liver	RT-qPCR	4h/sample	Reddy AB, Karp NA, Maywood ES, Sage EA, Deery M, et al. (2006) Circadian orchestration of the hepatic proteome. Curr Biol 16: 1107-1115.
Aldh2	CT12	Male CD1(ICR) mice, liver	RT-qPCR	4h/sample	Reddy AB, Karp NA, Maywood ES, Sage EA, Deery M, et al. (2006) Circadian orchestration of the hepatic proteome. Curr Biol 16: 1107-1115.
Bhmt	CT20	Male CD1(ICR) mice, liver	RT-qPCR	4h/sample	Reddy AB, Karp NA, Maywood ES, Sage EA, Deery M, et al. (2006) Circadian orchestration of the hepatic proteome. Curr Biol 16: 1107-1115.
Cps1	CT12	Male CD1(ICR) mice, liver	RT-qPCR	4h/sample	Reddy AB, Karp NA, Maywood ES, Sage EA, Deery M, et al. (2006) Circadian orchestration of the hepatic proteome. Curr Biol 16: 1107-1115.
Eef1d	CT12	Male CD1(ICR) mice, liver	RT-qPCR	4h/sample	Reddy AB, Karp NA, Maywood ES, Sage EA, Deery M, et al. (2006) Circadian orchestration of the hepatic proteome. Curr Biol 16: 1107-1115.
Sord	CT12	Male CD1(ICR) mice, liver	RT-qPCR	4h/sample	Reddy AB, Karp NA, Maywood ES, Sage EA, Deery M, et al. (2006) Circadian orchestration of the hepatic proteome. Curr Biol 16: 1107-1115.
Bhlhe41	ZT10	Mice(3-4 months), liver	RT-qPCR	4h/sample	Rey G, Cesbron F, Rougemont J, Reinke H, Brunner M, et al. (2011) Genome-Wide and Phase-Specific DNA-Binding Rhythms of BMAL1 Control Circadian Output Functions in Mouse Liver. PLoS Biol 9: e1000595.
Nr1d1	ZT6	Mice(3-4 months), liver	RT-qPCR	4h/sample	Rey G, Cesbron F, Rougemont J, Reinke H, Brunner M, et al. (2011) Genome-Wide and Phase-Specific DNA-Binding Rhythms of BMAL1 Control Circadian Output Functions in Mouse Liver. PLoS Biol 9: e1000595.
Nr1d2	ZT10	Mice(3-4 months), liver	RT-qPCR	4h/sample	Rey G, Cesbron F, Rougemont J, Reinke H, Brunner M, et al. (2011) Genome-Wide and Phase-Specific DNA-Binding Rhythms of BMAL1 Control Circadian Output Functions in Mouse Liver. PLoS Biol 9: e1000595.
Rorc	ZT18	Mice(3-4 months), liver	RT-qPCR	4h/sample	Rey G, Cesbron F, Rougemont J, Reinke H, Brunner M, et al. (2011) Genome-Wide and Phase-Specific DNA-Binding Rhythms of BMAL1 Control Circadian Output Functions in Mouse Liver. PLoS Biol 9: e1000595.
G6pc	ZT2	Mice liver	RT-qPCR	4h/sample	Schmutz I, Ripperger JA, Baeriswyl-Aebischer S, Albrecht U (2010) The mammalian clock component PERIOD2 coordinates circadian output by interaction with nuclear receptors. Genes Dev 24: 345-357.
Pck1	ZT12	Mice liver	RT-qPCR	4h/sample	Schmutz I, Ripperger JA, Baeriswyl-Aebischer S, Albrecht U (2010) The mammalian clock component PERIOD2 coordinates circadian output by interaction with nuclear receptors. Genes Dev 24: 345-357.
Ppara	ZT12	Male C57BL/6J mice(7–8 weeks), liver	RT-qPCR	4h/sample	Yang X, Downes M, Yu RT, Bookout AL, He W, et al. (2006) Nuclear receptor expression links the circadian clock to metabolism. Cell 126: 801-810.
Ppard	ZT20	Male C57BL/6J mice(7–8 weeks), liver	RT-qPCR	4h/sample	Yang X, Downes M, Yu RT, Bookout AL, He W, et al. (2006) Nuclear receptor expression links the circadian clock to metabolism. Cell 126: 801-810.
Pparg	ZT8	Male C57BL/6J mice(7–8 weeks), liver	RT-qPCR	4h/sample	Yang X, Downes M, Yu RT, Bookout AL, He W, et al. (2006) Nuclear receptor expression links the circadian clock to metabolism. Cell 126: 801-810.
Id2	ZT4	Male AKR/J mice(8-10 weeks), liver	RT-qPCR	4h/sample	Zvonic S, Ptitsyn AA, Conrad SA, Scott LK, Floyd ZE, et al. (2006) Characterization of peripheral circadian clocks in adipose tissues. Diabetes 55: 962-970.

## Sheet: Non-circadian and non-expressed
Gene Symbol	Tissue	Experimental Method	Note	Reference
Eif2a	129Pas plus C57BL/6J mice, liver	RT-qPCR	Non-circadian gene	Kosir R, Acimovic J, Golicnik M, Perse M, Majdic G, et al. (2010) Determination of reference genes for circadian studies in different tissues and mouse strains. BMC Mol Biol 11: 60.
Utp6	129Pas plus C57BL/6J mice, liver	RT-qPCR	Non-circadian gene	Kosir R, Acimovic J, Golicnik M, Perse M, Majdic G, et al. (2010) Determination of reference genes for circadian studies in different tissues and mouse strains. BMC Mol Biol 11: 60.
Rpl19	Male C57BL/6 mice(11 weeks ), liver	Northern blot	Non-circadian gene	Gatfield D, Le Martelot G, Vejnar CE, Gerlach D, Schaad O, et al. (2009) Integration of microRNA miR-122 in hepatic circadian gene expression. Genes Dev 23: 1313-1326.
Rplp0	C57BL/6J Mice(8 weeks)	Northern blot	Non-circadian gene	Grechez-Cassiau A, Panda S, Lacoche S, Teboul M, Azmi S, et al. (2004) The transcriptional repressor STRA13 regulates a subset of peripheral circadian outputs. J Biol Chem 279: 1141-1150.
Tbp	Male mice, liver	RT-qPCR	Non-circadian gene	Kornmann B, Schaad O, Bujard H, Takahashi JS, Schibler U (2007) System-driven and oscillator-dependent circadian transcription in mice with a conditionally active liver clock. PLoS Biol 5: e34.
Eef1a1	Mice(3-4 months), liver	RT-qPCR	Non-circadian gene	Le Martelot G, Claudel T, Gatfield D, Schaad O, Kornmann B, et al. (2009) REV-ERBalpha participates in circadian SREBP signaling and bile acid homeostasis. PLoS Biol 7: e1000181.
Hmbs	129Pas plus C57BL/6J mice, liver	RT-qPCR	Non-circadian gene	Kosir R, Acimovic J, Golicnik M, Perse M, Majdic G, et al. (2010) Determination of reference genes for circadian studies in different tissues and mouse strains. BMC Mol Biol 11: 60.
Tbcc	129Pas plus C57BL/6J mice, liver	RT-qPCR	Non-circadian gene	Kosir R, Acimovic J, Golicnik M, Perse M, Majdic G, et al. (2010) Determination of reference genes for circadian studies in different tissues and mouse strains. BMC Mol Biol 11: 60.
Actb	Male CD1(ICR) mice, liver	Northern blot	Non-circadian gene	Reddy AB, Karp NA, Maywood ES, Sage EA, Deery M, et al. (2006) Circadian orchestration of the hepatic proteome. Curr Biol 16: 1107-1115.
Gapdh	Male BALB/c mice(5 weeks), liver	Northern blot	Non-circadian gene	Mitsui S, Yamaguchi S, Matsuo T, Ishida Y, Okamura H (2001) Antagonistic role of E4BP4 and PAR proteins in the circadian oscillatory mechanism. Genes Dev 15: 995-1006.
Ppib	Male AKR/J mice, liver	RT-qPCR	Non-circadian gene	Kang HS, Angers M, Beak JY, Wu X, Gimble JM, et al. (2007) Gene expression profiling reveals a regulatory role for ROR alpha and ROR gamma in phase I and phase II metabolism. Physiol Genomics 31: 281-294.
Olfr275	Adult C57BL6 mouse	RNA-Seq	Non-expressed in liver	Mortazavi A, Williams BA, McCue K, Schaeffer L, Wold B (2008) Mapping and quantifying mammalian transcriptomes by RNA-Seq. Nat Methods 5: 621-628.
V1rc30	Adult C57BL6 mouse	RNA-Seq	Non-expressed in liver	Mortazavi A, Williams BA, McCue K, Schaeffer L, Wold B (2008) Mapping and quantifying mammalian transcriptomes by RNA-Seq. Nat Methods 5: 621-628.
Olfr638	Adult C57BL6 mouse	RNA-Seq	Non-expressed in liver	Mortazavi A, Williams BA, McCue K, Schaeffer L, Wold B (2008) Mapping and quantifying mammalian transcriptomes by RNA-Seq. Nat Methods 5: 621-628.
Tktl1	Adult C57BL6 mouse	RNA-Seq	Non-expressed in liver	Mortazavi A, Williams BA, McCue K, Schaeffer L, Wold B (2008) Mapping and quantifying mammalian transcriptomes by RNA-Seq. Nat Methods 5: 621-628.
Olfr784	Adult C57BL6 mouse	RNA-Seq	Non-expressed in liver	Mortazavi A, Williams BA, McCue K, Schaeffer L, Wold B (2008) Mapping and quantifying mammalian transcriptomes by RNA-Seq. Nat Methods 5: 621-628.
Spaca3	Adult C57BL6 mouse	RNA-Seq	Non-expressed in liver	Mortazavi A, Williams BA, McCue K, Schaeffer L, Wold B (2008) Mapping and quantifying mammalian transcriptomes by RNA-Seq. Nat Methods 5: 621-628.
Olfr619	Adult C57BL6 mouse	RNA-Seq	Non-expressed in liver	Mortazavi A, Williams BA, McCue K, Schaeffer L, Wold B (2008) Mapping and quantifying mammalian transcriptomes by RNA-Seq. Nat Methods 5: 621-628.
Kir3dl1	Adult C57BL6 mouse	RNA-Seq	Non-expressed in liver	Mortazavi A, Williams BA, McCue K, Schaeffer L, Wold B (2008) Mapping and quantifying mammalian transcriptomes by RNA-Seq. Nat Methods 5: 621-628.
Olfr406	Adult C57BL6 mouse	RNA-Seq	Non-expressed in liver	Mortazavi A, Williams BA, McCue K, Schaeffer L, Wold B (2008) Mapping and quantifying mammalian transcriptomes by RNA-Seq. Nat Methods 5: 621-628.
Oog1	Adult C57BL6 mouse	RNA-Seq	Non-expressed in liver	Mortazavi A, Williams BA, McCue K, Schaeffer L, Wold B (2008) Mapping and quantifying mammalian transcriptomes by RNA-Seq. Nat Methods 5: 621-628.
Olfr1013	Adult C57BL6 mouse	RNA-Seq	Non-expressed in liver	Mortazavi A, Williams BA, McCue K, Schaeffer L, Wold B (2008) Mapping and quantifying mammalian transcriptomes by RNA-Seq. Nat Methods 5: 621-628.
Olfr1160	Adult C57BL6 mouse	RNA-Seq	Non-expressed in liver	Mortazavi A, Williams BA, McCue K, Schaeffer L, Wold B (2008) Mapping and quantifying mammalian transcriptomes by RNA-Seq. Nat Methods 5: 621-628.
Sprr2e	Adult C57BL6 mouse	RNA-Seq	Non-expressed in liver	Mortazavi A, Williams BA, McCue K, Schaeffer L, Wold B (2008) Mapping and quantifying mammalian transcriptomes by RNA-Seq. Nat Methods 5: 621-628.
Olfr1233	Adult C57BL6 mouse	RNA-Seq	Non-expressed in liver	Mortazavi A, Williams BA, McCue K, Schaeffer L, Wold B (2008) Mapping and quantifying mammalian transcriptomes by RNA-Seq. Nat Methods 5: 621-628.
Olfr635	Adult C57BL6 mouse	RNA-Seq	Non-expressed in liver	Mortazavi A, Williams BA, McCue K, Schaeffer L, Wold B (2008) Mapping and quantifying mammalian transcriptomes by RNA-Seq. Nat Methods 5: 621-628.
Olfr1258	Adult C57BL6 mouse	RNA-Seq	Non-expressed in liver	Mortazavi A, Williams BA, McCue K, Schaeffer L, Wold B (2008) Mapping and quantifying mammalian transcriptomes by RNA-Seq. Nat Methods 5: 621-628.
Olfr566	Adult C57BL6 mouse	RNA-Seq	Non-expressed in liver	Mortazavi A, Williams BA, McCue K, Schaeffer L, Wold B (2008) Mapping and quantifying mammalian transcriptomes by RNA-Seq. Nat Methods 5: 621-628.
Trhr2	Adult C57BL6 mouse	RNA-Seq	Non-expressed in liver	Mortazavi A, Williams BA, McCue K, Schaeffer L, Wold B (2008) Mapping and quantifying mammalian transcriptomes by RNA-Seq. Nat Methods 5: 621-628.
Lep	Adult C57BL6 mouse	RNA-Seq	Non-expressed in liver	Mortazavi A, Williams BA, McCue K, Schaeffer L, Wold B (2008) Mapping and quantifying mammalian transcriptomes by RNA-Seq. Nat Methods 5: 621-628.
Rbmy1a1	Adult C57BL6 mouse	RNA-Seq	Non-expressed in liver	Mortazavi A, Williams BA, McCue K, Schaeffer L, Wold B (2008) Mapping and quantifying mammalian transcriptomes by RNA-Seq. Nat Methods 5: 621-628.
Tnfsf8	Adult C57BL6 mouse	RNA-Seq	Non-expressed in liver	Mortazavi A, Williams BA, McCue K, Schaeffer L, Wold B (2008) Mapping and quantifying mammalian transcriptomes by RNA-Seq. Nat Methods 5: 621-628.
Ifna1	Adult C57BL6 mouse	RNA-Seq	Non-expressed in liver	Mortazavi A, Williams BA, McCue K, Schaeffer L, Wold B (2008) Mapping and quantifying mammalian transcriptomes by RNA-Seq. Nat Methods 5: 621-628.
Taar8c	Adult C57BL6 mouse	RNA-Seq	Non-expressed in liver	Mortazavi A, Williams BA, McCue K, Schaeffer L, Wold B (2008) Mapping and quantifying mammalian transcriptomes by RNA-Seq. Nat Methods 5: 621-628.
Olfr982	Adult C57BL6 mouse	RNA-Seq	Non-expressed in liver	Mortazavi A, Williams BA, McCue K, Schaeffer L, Wold B (2008) Mapping and quantifying mammalian transcriptomes by RNA-Seq. Nat Methods 5: 621-628.
Tas2r109	Adult C57BL6 mouse	RNA-Seq	Non-expressed in liver	Mortazavi A, Williams BA, McCue K, Schaeffer L, Wold B (2008) Mapping and quantifying mammalian transcriptomes by RNA-Seq. Nat Methods 5: 621-628.
Olfr1129	Adult C57BL6 mouse	RNA-Seq	Non-expressed in liver	Mortazavi A, Williams BA, McCue K, Schaeffer L, Wold B (2008) Mapping and quantifying mammalian transcriptomes by RNA-Seq. Nat Methods 5: 621-628.
Rhox9	Adult C57BL6 mouse	RNA-Seq	Non-expressed in liver	Mortazavi A, Williams BA, McCue K, Schaeffer L, Wold B (2008) Mapping and quantifying mammalian transcriptomes by RNA-Seq. Nat Methods 5: 621-628.
Ldoc1	Adult C57BL6 mouse	RNA-Seq	Non-expressed in liver	Mortazavi A, Williams BA, McCue K, Schaeffer L, Wold B (2008) Mapping and quantifying mammalian transcriptomes by RNA-Seq. Nat Methods 5: 621-628.
LOC100039801	Adult C57BL6 mouse	RNA-Seq	Non-expressed in liver	Mortazavi A, Williams BA, McCue K, Schaeffer L, Wold B (2008) Mapping and quantifying mammalian transcriptomes by RNA-Seq. Nat Methods 5: 621-628.
Sult2a1	Adult C57BL6 mouse	RNA-Seq	Non-expressed in liver	Mortazavi A, Williams BA, McCue K, Schaeffer L, Wold B (2008) Mapping and quantifying mammalian transcriptomes by RNA-Seq. Nat Methods 5: 621-628.
Olfr350	Adult C57BL6 mouse	RNA-Seq	Non-expressed in liver	Mortazavi A, Williams BA, McCue K, Schaeffer L, Wold B (2008) Mapping and quantifying mammalian transcriptomes by RNA-Seq. Nat Methods 5: 621-628.
Olfr1229	Adult C57BL6 mouse	RNA-Seq	Non-expressed in liver	Mortazavi A, Williams BA, McCue K, Schaeffer L, Wold B (2008) Mapping and quantifying mammalian transcriptomes by RNA-Seq. Nat Methods 5: 621-628.
Olfr963	Adult C57BL6 mouse	RNA-Seq	Non-expressed in liver	Mortazavi A, Williams BA, McCue K, Schaeffer L, Wold B (2008) Mapping and quantifying mammalian transcriptomes by RNA-Seq. Nat Methods 5: 621-628.
Olfr478	Adult C57BL6 mouse	RNA-Seq	Non-expressed in liver	Mortazavi A, Williams BA, McCue K, Schaeffer L, Wold B (2008) Mapping and quantifying mammalian transcriptomes by RNA-Seq. Nat Methods 5: 621-628.
Avpr2	Adult C57BL6 mouse	RNA-Seq	Non-expressed in liver	Mortazavi A, Williams BA, McCue K, Schaeffer L, Wold B (2008) Mapping and quantifying mammalian transcriptomes by RNA-Seq. Nat Methods 5: 621-628.
Olfr1387	Adult C57BL6 mouse	RNA-Seq	Non-expressed in liver	Mortazavi A, Williams BA, McCue K, Schaeffer L, Wold B (2008) Mapping and quantifying mammalian transcriptomes by RNA-Seq. Nat Methods 5: 621-628.
Olfr555	Adult C57BL6 mouse	RNA-Seq	Non-expressed in liver	Mortazavi A, Williams BA, McCue K, Schaeffer L, Wold B (2008) Mapping and quantifying mammalian transcriptomes by RNA-Seq. Nat Methods 5: 621-628.
EG435528	Adult C57BL6 mouse	RNA-Seq	Non-expressed in liver	Mortazavi A, Williams BA, McCue K, Schaeffer L, Wold B (2008) Mapping and quantifying mammalian transcriptomes by RNA-Seq. Nat Methods 5: 621-628.
Olfr876	Adult C57BL6 mouse	RNA-Seq	Non-expressed in liver	Mortazavi A, Williams BA, McCue K, Schaeffer L, Wold B (2008) Mapping and quantifying mammalian transcriptomes by RNA-Seq. Nat Methods 5: 621-628.
4930550C14Rik	Adult C57BL6 mouse	RNA-Seq	Non-expressed in liver	Mortazavi A, Williams BA, McCue K, Schaeffer L, Wold B (2008) Mapping and quantifying mammalian transcriptomes by RNA-Seq. Nat Methods 5: 621-628.
Npvf	Adult C57BL6 mouse	RNA-Seq	Non-expressed in liver	Mortazavi A, Williams BA, McCue K, Schaeffer L, Wold B (2008) Mapping and quantifying mammalian transcriptomes by RNA-Seq. Nat Methods 5: 621-628.
Olfr872	Adult C57BL6 mouse	RNA-Seq	Non-expressed in liver	Mortazavi A, Williams BA, McCue K, Schaeffer L, Wold B (2008) Mapping and quantifying mammalian transcriptomes by RNA-Seq. Nat Methods 5: 621-628.
Dub2a	Adult C57BL6 mouse	RNA-Seq	Non-expressed in liver	Mortazavi A, Williams BA, McCue K, Schaeffer L, Wold B (2008) Mapping and quantifying mammalian transcriptomes by RNA-Seq. Nat Methods 5: 621-628.
Otop3	Adult C57BL6 mouse	RNA-Seq	Non-expressed in liver	Mortazavi A, Williams BA, McCue K, Schaeffer L, Wold B (2008) Mapping and quantifying mammalian transcriptomes by RNA-Seq. Nat Methods 5: 621-628.
Olfr800	Adult C57BL6 mouse	RNA-Seq	Non-expressed in liver	Mortazavi A, Williams BA, McCue K, Schaeffer L, Wold B (2008) Mapping and quantifying mammalian transcriptomes by RNA-Seq. Nat Methods 5: 621-628.
Ly6g6c	Adult C57BL6 mouse	RNA-Seq	Non-expressed in liver	Mortazavi A, Williams BA, McCue K, Schaeffer L, Wold B (2008) Mapping and quantifying mammalian transcriptomes by RNA-Seq. Nat Methods 5: 621-628.
Olfr699	Adult C57BL6 mouse	RNA-Seq	Non-expressed in liver	Mortazavi A, Williams BA, McCue K, Schaeffer L, Wold B (2008) Mapping and quantifying mammalian transcriptomes by RNA-Seq. Nat Methods 5: 621-628.
Olfr291	Adult C57BL6 mouse	RNA-Seq	Non-expressed in liver	Mortazavi A, Williams BA, McCue K, Schaeffer L, Wold B (2008) Mapping and quantifying mammalian transcriptomes by RNA-Seq. Nat Methods 5: 621-628.
Olfr969	Adult C57BL6 mouse	RNA-Seq	Non-expressed in liver	Mortazavi A, Williams BA, McCue K, Schaeffer L, Wold B (2008) Mapping and quantifying mammalian transcriptomes by RNA-Seq. Nat Methods 5: 621-628.
V1rc16	Adult C57BL6 mouse	RNA-Seq	Non-expressed in liver	Mortazavi A, Williams BA, McCue K, Schaeffer L, Wold B (2008) Mapping and quantifying mammalian transcriptomes by RNA-Seq. Nat Methods 5: 621-628.
Psg18	Adult C57BL6 mouse	RNA-Seq	Non-expressed in liver	Mortazavi A, Williams BA, McCue K, Schaeffer L, Wold B (2008) Mapping and quantifying mammalian transcriptomes by RNA-Seq. Nat Methods 5: 621-628.
Nms	Adult C57BL6 mouse	RNA-Seq	Non-expressed in liver	Mortazavi A, Williams BA, McCue K, Schaeffer L, Wold B (2008) Mapping and quantifying mammalian transcriptomes by RNA-Seq. Nat Methods 5: 621-628.
Oxct2b	Adult C57BL6 mouse	RNA-Seq	Non-expressed in liver	Mortazavi A, Williams BA, McCue K, Schaeffer L, Wold B (2008) Mapping and quantifying mammalian transcriptomes by RNA-Seq. Nat Methods 5: 621-628.
Morn3	Adult C57BL6 mouse	RNA-Seq	Non-expressed in liver	Mortazavi A, Williams BA, McCue K, Schaeffer L, Wold B (2008) Mapping and quantifying mammalian transcriptomes by RNA-Seq. Nat Methods 5: 621-628.
Ubqlnl	Adult C57BL6 mouse	RNA-Seq	Non-expressed in liver	Mortazavi A, Williams BA, McCue K, Schaeffer L, Wold B (2008) Mapping and quantifying mammalian transcriptomes by RNA-Seq. Nat Methods 5: 621-628.
Cts8	Adult C57BL6 mouse	RNA-Seq	Non-expressed in liver	Mortazavi A, Williams BA, McCue K, Schaeffer L, Wold B (2008) Mapping and quantifying mammalian transcriptomes by RNA-Seq. Nat Methods 5: 621-628.
Ifnab	Adult C57BL6 mouse	RNA-Seq	Non-expressed in liver	Mortazavi A, Williams BA, McCue K, Schaeffer L, Wold B (2008) Mapping and quantifying mammalian transcriptomes by RNA-Seq. Nat Methods 5: 621-628.
Olfr611	Adult C57BL6 mouse	RNA-Seq	Non-expressed in liver	Mortazavi A, Williams BA, McCue K, Schaeffer L, Wold B (2008) Mapping and quantifying mammalian transcriptomes by RNA-Seq. Nat Methods 5: 621-628.
4930583H14Rik	Adult C57BL6 mouse	RNA-Seq	Non-expressed in liver	Mortazavi A, Williams BA, McCue K, Schaeffer L, Wold B (2008) Mapping and quantifying mammalian transcriptomes by RNA-Seq. Nat Methods 5: 621-628.
Olfr780	Adult C57BL6 mouse	RNA-Seq	Non-expressed in liver	Mortazavi A, Williams BA, McCue K, Schaeffer L, Wold B (2008) Mapping and quantifying mammalian transcriptomes by RNA-Seq. Nat Methods 5: 621-628.
4930449I24Rik	Adult C57BL6 mouse	RNA-Seq	Non-expressed in liver	Mortazavi A, Williams BA, McCue K, Schaeffer L, Wold B (2008) Mapping and quantifying mammalian transcriptomes by RNA-Seq. Nat Methods 5: 621-628.
Uts2	Adult C57BL6 mouse	RNA-Seq	Non-expressed in liver	Mortazavi A, Williams BA, McCue K, Schaeffer L, Wold B (2008) Mapping and quantifying mammalian transcriptomes by RNA-Seq. Nat Methods 5: 621-628.
Olfr1054	Adult C57BL6 mouse	RNA-Seq	Non-expressed in liver	Mortazavi A, Williams BA, McCue K, Schaeffer L, Wold B (2008) Mapping and quantifying mammalian transcriptomes by RNA-Seq. Nat Methods 5: 621-628.
Kif6	Adult C57BL6 mouse	RNA-Seq	Non-expressed in liver	Mortazavi A, Williams BA, McCue K, Schaeffer L, Wold B (2008) Mapping and quantifying mammalian transcriptomes by RNA-Seq. Nat Methods 5: 621-628.
Olfr458	Adult C57BL6 mouse	RNA-Seq	Non-expressed in liver	Mortazavi A, Williams BA, McCue K, Schaeffer L, Wold B (2008) Mapping and quantifying mammalian transcriptomes by RNA-Seq. Nat Methods 5: 621-628.
EG545047	Adult C57BL6 mouse	RNA-Seq	Non-expressed in liver	Mortazavi A, Williams BA, McCue K, Schaeffer L, Wold B (2008) Mapping and quantifying mammalian transcriptomes by RNA-Seq. Nat Methods 5: 621-628.
Olfr516	Adult C57BL6 mouse	RNA-Seq	Non-expressed in liver	Mortazavi A, Williams BA, McCue K, Schaeffer L, Wold B (2008) Mapping and quantifying mammalian transcriptomes by RNA-Seq. Nat Methods 5: 621-628.
4930548H24Rik	Adult C57BL6 mouse	RNA-Seq	Non-expressed in liver	Mortazavi A, Williams BA, McCue K, Schaeffer L, Wold B (2008) Mapping and quantifying mammalian transcriptomes by RNA-Seq. Nat Methods 5: 621-628.
Abpg	Adult C57BL6 mouse	RNA-Seq	Non-expressed in liver	Mortazavi A, Williams BA, McCue K, Schaeffer L, Wold B (2008) Mapping and quantifying mammalian transcriptomes by RNA-Seq. Nat Methods 5: 621-628.
Gpr31c	Adult C57BL6 mouse	RNA-Seq	Non-expressed in liver	Mortazavi A, Williams BA, McCue K, Schaeffer L, Wold B (2008) Mapping and quantifying mammalian transcriptomes by RNA-Seq. Nat Methods 5: 621-628.
Ifna9	Adult C57BL6 mouse	RNA-Seq	Non-expressed in liver	Mortazavi A, Williams BA, McCue K, Schaeffer L, Wold B (2008) Mapping and quantifying mammalian transcriptomes by RNA-Seq. Nat Methods 5: 621-628.
Olfr1180	Adult C57BL6 mouse	RNA-Seq	Non-expressed in liver	Mortazavi A, Williams BA, McCue K, Schaeffer L, Wold B (2008) Mapping and quantifying mammalian transcriptomes by RNA-Seq. Nat Methods 5: 621-628.
Olfr593	Adult C57BL6 mouse	RNA-Seq	Non-expressed in liver	Mortazavi A, Williams BA, McCue K, Schaeffer L, Wold B (2008) Mapping and quantifying mammalian transcriptomes by RNA-Seq. Nat Methods 5: 621-628.
Olfr1259	Adult C57BL6 mouse	RNA-Seq	Non-expressed in liver	Mortazavi A, Williams BA, McCue K, Schaeffer L, Wold B (2008) Mapping and quantifying mammalian transcriptomes by RNA-Seq. Nat Methods 5: 621-628.
Olfr1131	Adult C57BL6 mouse	RNA-Seq	Non-expressed in liver	Mortazavi A, Williams BA, McCue K, Schaeffer L, Wold B (2008) Mapping and quantifying mammalian transcriptomes by RNA-Seq. Nat Methods 5: 621-628.
Kcnk7	Adult C57BL6 mouse	RNA-Seq	Non-expressed in liver	Mortazavi A, Williams BA, McCue K, Schaeffer L, Wold B (2008) Mapping and quantifying mammalian transcriptomes by RNA-Seq. Nat Methods 5: 621-628.
Olfr1428	Adult C57BL6 mouse	RNA-Seq	Non-expressed in liver	Mortazavi A, Williams BA, McCue K, Schaeffer L, Wold B (2008) Mapping and quantifying mammalian transcriptomes by RNA-Seq. Nat Methods 5: 621-628.
V1rc28	Adult C57BL6 mouse	RNA-Seq	Non-expressed in liver	Mortazavi A, Williams BA, McCue K, Schaeffer L, Wold B (2008) Mapping and quantifying mammalian transcriptomes by RNA-Seq. Nat Methods 5: 621-628.
Olfr1201	Adult C57BL6 mouse	RNA-Seq	Non-expressed in liver	Mortazavi A, Williams BA, McCue K, Schaeffer L, Wold B (2008) Mapping and quantifying mammalian transcriptomes by RNA-Seq. Nat Methods 5: 621-628.
Gm628	Adult C57BL6 mouse	RNA-Seq	Non-expressed in liver	Mortazavi A, Williams BA, McCue K, Schaeffer L, Wold B (2008) Mapping and quantifying mammalian transcriptomes by RNA-Seq. Nat Methods 5: 621-628.
Olfr43	Adult C57BL6 mouse	RNA-Seq	Non-expressed in liver	Mortazavi A, Williams BA, McCue K, Schaeffer L, Wold B (2008) Mapping and quantifying mammalian transcriptomes by RNA-Seq. Nat Methods 5: 621-628.
Olfr352	Adult C57BL6 mouse	RNA-Seq	Non-expressed in liver	Mortazavi A, Williams BA, McCue K, Schaeffer L, Wold B (2008) Mapping and quantifying mammalian transcriptomes by RNA-Seq. Nat Methods 5: 621-628.
Cfc1	Adult C57BL6 mouse	RNA-Seq	Non-expressed in liver	Mortazavi A, Williams BA, McCue K, Schaeffer L, Wold B (2008) Mapping and quantifying mammalian transcriptomes by RNA-Seq. Nat Methods 5: 621-628.
Olfr259	Adult C57BL6 mouse	RNA-Seq	Non-expressed in liver	Mortazavi A, Williams BA, McCue K, Schaeffer L, Wold B (2008) Mapping and quantifying mammalian transcriptomes by RNA-Seq. Nat Methods 5: 621-628.
Olfr1394	Adult C57BL6 mouse	RNA-Seq	Non-expressed in liver	Mortazavi A, Williams BA, McCue K, Schaeffer L, Wold B (2008) Mapping and quantifying mammalian transcriptomes by RNA-Seq. Nat Methods 5: 621-628.
V1rh16	Adult C57BL6 mouse	RNA-Seq	Non-expressed in liver	Mortazavi A, Williams BA, McCue K, Schaeffer L, Wold B (2008) Mapping and quantifying mammalian transcriptomes by RNA-Seq. Nat Methods 5: 621-628.
Adam28	Adult C57BL6 mouse	RNA-Seq	Non-expressed in liver	Mortazavi A, Williams BA, McCue K, Schaeffer L, Wold B (2008) Mapping and quantifying mammalian transcriptomes by RNA-Seq. Nat Methods 5: 621-628.
V1rh17	Adult C57BL6 mouse	RNA-Seq	Non-expressed in liver	Mortazavi A, Williams BA, McCue K, Schaeffer L, Wold B (2008) Mapping and quantifying mammalian transcriptomes by RNA-Seq. Nat Methods 5: 621-628.
Ifna11	Adult C57BL6 mouse	RNA-Seq	Non-expressed in liver	Mortazavi A, Williams BA, McCue K, Schaeffer L, Wold B (2008) Mapping and quantifying mammalian transcriptomes by RNA-Seq. Nat Methods 5: 621-628.
Olfr1040	Adult C57BL6 mouse	RNA-Seq	Non-expressed in liver	Mortazavi A, Williams BA, McCue K, Schaeffer L, Wold B (2008) Mapping and quantifying mammalian transcriptomes by RNA-Seq. Nat Methods 5: 621-628.
1700018B08Rik	Adult C57BL6 mouse	RNA-Seq	Non-expressed in liver	Mortazavi A, Williams BA, McCue K, Schaeffer L, Wold B (2008) Mapping and quantifying mammalian transcriptomes by RNA-Seq. Nat Methods 5: 621-628.
EG434726	Adult C57BL6 mouse	RNA-Seq	Non-expressed in liver	Mortazavi A, Williams BA, McCue K, Schaeffer L, Wold B (2008) Mapping and quantifying mammalian transcriptomes by RNA-Seq. Nat Methods 5: 621-628.
Prg2	Adult C57BL6 mouse	RNA-Seq	Non-expressed in liver	Mortazavi A, Williams BA, McCue K, Schaeffer L, Wold B (2008) Mapping and quantifying mammalian transcriptomes by RNA-Seq. Nat Methods 5: 621-628.
Olfr810	Adult C57BL6 mouse	RNA-Seq	Non-expressed in liver	Mortazavi A, Williams BA, McCue K, Schaeffer L, Wold B (2008) Mapping and quantifying mammalian transcriptomes by RNA-Seq. Nat Methods 5: 621-628.
Pdc	Adult C57BL6 mouse	RNA-Seq	Non-expressed in liver	Mortazavi A, Williams BA, McCue K, Schaeffer L, Wold B (2008) Mapping and quantifying mammalian transcriptomes by RNA-Seq. Nat Methods 5: 621-628.
Syt2	Adult C57BL6 mouse	RNA-Seq	Non-expressed in liver	Mortazavi A, Williams BA, McCue K, Schaeffer L, Wold B (2008) Mapping and quantifying mammalian transcriptomes by RNA-Seq. Nat Methods 5: 621-628.
Ccdc54	Adult C57BL6 mouse	RNA-Seq	Non-expressed in liver	Mortazavi A, Williams BA, McCue K, Schaeffer L, Wold B (2008) Mapping and quantifying mammalian transcriptomes by RNA-Seq. Nat Methods 5: 621-628.
Olfr1370	Adult C57BL6 mouse	RNA-Seq	Non-expressed in liver	Mortazavi A, Williams BA, McCue K, Schaeffer L, Wold B (2008) Mapping and quantifying mammalian transcriptomes by RNA-Seq. Nat Methods 5: 621-628.
Olfr464	Adult C57BL6 mouse	RNA-Seq	Non-expressed in liver	Mortazavi A, Williams BA, McCue K, Schaeffer L, Wold B (2008) Mapping and quantifying mammalian transcriptomes by RNA-Seq. Nat Methods 5: 621-628.
V1ra8	Adult C57BL6 mouse	RNA-Seq	Non-expressed in liver	Mortazavi A, Williams BA, McCue K, Schaeffer L, Wold B (2008) Mapping and quantifying mammalian transcriptomes by RNA-Seq. Nat Methods 5: 621-628.
