# Supplementary material for: Gene and Genome Parameters of Mammalian Liver Circadian Genes (LCGs)
Source: PLoS One. 2012 Oct 10;7(10):e46961. doi: 10.1371/journal.pone.0046961 (PMC3468600; doi:10.1371/journal.pone.0046961)
Supplement: Table S3 — Divergently-paired circadian genes in mouse liver and adrenal glands. (XLS) [file pone.0046961.s010.xls]

## Sheet: Liver
Chromosome	Gene Symbol	Gene ID	Phase	Start genomic position	End genomic position	Strand	Gene Symbol	Gene ID	Phase	Start genomic position	End genomic position	Strand	Distance between TSSs	Phase Difference
chr1	Hspd1	15510	14.5	55629894	55639906	-	Hspe1	15528	20	55640378	55643368	+	472	-5.5
chr3	1700021C14Rik	76927	14	89070034	89084549	-	Cct3	12462	19	89084741	89109532	+	192	-5
chr3	Dnase2b	56629	19	147115867	147131813	-	Uox	22262	13.5	147132350	147165820	+	537	5.5
chr4	Mrto4	69902	14	136979511	136984364	-	C230096C10Rik	230866	13	136984659	137010896	+	295	1
chr6	Hnrpa2b1	53379	1	51852011	51860732	-	Cbx3	12417	2.5	51861247	51888649	+	515	-1.5
chr8	Col4a1	12826	2.5	11162960	11277448	-	Col4a2	12827	2.5	11277742	11430337	+	294	0
chr8	Cnot7	18983	6	39654664	39672932	-	Vps37a	52348	4	39673455	39712199	+	523	2
chr11	Nup88	19069	7	71545688	71572592	-	Rpain	69723	11.5	71572844	71580435	+	252	-4.5
chr11	Tmem93	66048	14.5	73776441	73777945	-	Tax1bp3	76281	14.75	73777991	73782955	+	46	-0.25
chr11	Tk1	21877	19	118725371	118735798	-	Afmid	71562	19	118735769	118749757	+	-29	0
chr12	Atp6v1d	73834	15	73523050	73541880	-	Eif2s1	13665	14	73542316	73565770	+	436	1
chr13	Ptcd2	68927	14	96675555	96700767	-	Mrps27	218506	19.5	96700875	96772140	+	108	-5.5
chr14	Gnl3	30877	6	26111022	26117650	-	Pb1	66923	7.5	26117727	26220184	+	77	-1.5
chr14	Phyh2	56794	21	26706188	26739734	-	Btd	26363	22	26739838	26766956	+	104	-1
chr15	St13	70356	16.5	82118000	82152840	-	Xpnpep3	321003	14.5	82153334	82207937	+	494	2
chr15	Zcrb1	67197	5	94262617	94274794	-	Pphln1	223828	0	94274862	94367968	+	68	5
chr17	Pigf	18701	13	86320921	86348337	-	Cript	56724	14	86348497	86358526	+	160	-1
chr17	Abcg5	27409	10	83959692	83984778	-	Abcg8	67470	10	83985027	84001273	+	249	0
chr19	1110059E24Rik	66206	12	21247999	21303364	-	Fam108b	226016	6	21304131	21336184	+	767	6
chr2	Mrpl41	107733	9.5	25248885	25251513	-	Pnpla7	241274	2.5	25252503	25331248	+	990	7
chr4	Urod	22275	17.5	114752914	114757056	-	Hectd3	76608	6.5	114758050	114768022	+	994	11
chr7	Atf5	107503	1(26)	34378236	34382550	-	Nup62	18226	18	34382398	34396785	+	-152	8
chr11	Slc25a11	67863	17	71231594	71234393	-	Rnf167	70510	3(27)	71235333	71239245	+	940	-10

## Sheet: AdrenalGland
Chromosome	Gene Symbol	Gene ID	Phase	Start genomic position	End genomic position	Strand	Gene Symbol	Gene ID	Phase	Start genomic position	End genomic position	Strand	Distance between TSSs	Phase Difference
chr5	Dnajc2	22791	18	20193384	20221277	-	Psmc2	19181	0(24)	20221395	20239988	+	118	-6
chr6	Hnrpa2b1	53379	0	51852011	51860732	-	Cbx3	12417	4	51861247	51888649	+	515	-4
chr11	Tmem93	66048	20	73776441	73777945	-	Tax1bp3	76281	0(24)	73777991	73782955	+	46	-4
chr13	Ggps1	14593	6	13468342	13479298	-	Arid4b	94246	10	13479689	13617229	+	391	-4
chr15	Cct5	12465	18	31682746	31693667	-	Fam173b	68073	22	31693979	31709212	+	312	-4
chr17	Pigf	18701	22	86320921	86348337	-	Cript	56724	0(24)	86348497	86358526	+	160	-2
chr17	Rpo1-1	20016	0	45264013	45268048	-	Yipf3	28064	0	45268184	45272262	+	136	0
chr3	D3Ucla1	28146	16	59060633	59064409	-	D3Ertd194e	229317	8	59064671	59096189	+	262	8
