# Supplementary material for: Gene and Genome Parameters of Mammalian Liver Circadian Genes (LCGs)
Source: PLoS One. 2012 Oct 10;7(10):e46961. doi: 10.1371/journal.pone.0046961 (PMC3468600; doi:10.1371/journal.pone.0046961)
Supplement: Table S5 — GEO accession numbers and their corresponding annotated tissues. (XLS) [file pone.0046961.s012.xls]

## Sheet: Sheet1
GEO Accession Number	Tissue
GSM258611	Adipose
GSM258612	Adipose
GSM258613	Adipose
GSM258614	Adipose
GSM258615	AdrenalGland
GSM258616	AdrenalGland
GSM258617	Amygdala
GSM258618	Amygdala
GSM258623	Bladder
GSM258624	Bladder
GSM258625	Bone
GSM258626	Bone
GSM258627	BoneMarrow
GSM258628	BoneMarrow
GSM258633	Cerebellum
GSM258634	Cerebellum
GSM258635	CerebralCortex
GSM258636	CerebralCortex
GSM258637	CerebralCortex
GSM258638	CerebralCortex
GSM258641	CommonMyeloidProgenitor
GSM258642	CommonMyeloidProgenitor
GSM258651	DorsalRootGanglia
GSM258652	DorsalRootGanglia
GSM258653	DorsalStriatum
GSM258654	DorsalStriatum
GSM258655	EmbryonicStemCell
GSM258656	EmbryonicStemCell
GSM258657	EmbryonicStemCell
GSM258658	EmbryonicStemCell
GSM258631	EmbryonicStemCell
GSM258632	EmbryonicStemCell
GSM258659	Epidermis
GSM258660	Epidermis
GSM258639	Eye
GSM258640	Eye
GSM258643	Eye
GSM258644	Eye
GSM258661	Eye
GSM258662	Eye
GSM258679	Eye
GSM258680	Eye
GSM258685	Eye
GSM258686	Eye
GSM258669	Heart
GSM258670	Heart
GSM258671	Hippocampus
GSM258672	Hippocampus
GSM258673	Hypothalamus
GSM258674	Hypothalamus
GSM258675	IntestineLarge
GSM258676	IntestineLarge
GSM258677	IntestineSmall
GSM258678	IntestineSmall
GSM258681	Kidney
GSM258682	Kidney
GSM258683	LacrimalGland
GSM258684	LacrimalGland
GSM258687	Liver
GSM258688	Liver
GSM258689	Lung
GSM258690	Lung
GSM258691	LymphNodes
GSM258692	LymphNodes
GSM258707	MammaryGland
GSM258708	MammaryGland
GSM258709	MammaryGland
GSM258710	MammaryGland
GSM258719	MegaErythrocyteProgenitor
GSM258720	MegaErythrocyteProgenitor
GSM258721	Microglia
GSM258722	Microglia
GSM258733	NucleusAccumbens
GSM258734	NucleusAccumbens
GSM258735	OlfactoryBulb
GSM258736	OlfactoryBulb
GSM258737	Osteoblast
GSM258738	Osteoblast
GSM258739	Osteoblast
GSM258740	Osteoblast
GSM258741	Osteoblast
GSM258742	Osteoblast
GSM258743	Osteoclasts
GSM258744	Osteoclasts
GSM258745	Ovary
GSM258746	Ovary
GSM258747	Pancreas
GSM258748	Pancreas
GSM258749	Pituitary
GSM258750	Pituitary
GSM258751	Placenta
GSM258752	Placenta
GSM258753	Prostate
GSM258754	Prostate
GSM258757	Retina
GSM258758	Retina
GSM258759	Retina
GSM258760	Retina
GSM258761	SalivaryGland
GSM258762	SalivaryGland
GSM258763	SkeletalMuscle
GSM258764	SkeletalMuscle
GSM258765	SpinalCord
GSM258766	SpinalCord
GSM258767	Spleen
GSM258768	Spleen
GSM258769	StemCells
GSM258770	StemCells
GSM258771	Stomach
GSM258772	Stomach
GSM258779	Testis
GSM258780	Testis
GSM258787	UmbilicalCord
GSM258788	UmbilicalCord
GSM258789	Uterus
GSM258790	Uterus
