# Supplementary material for: Gene and Genome Parameters of Mammalian Liver Circadian Genes (LCGs)
Source: PLoS One. 2012 Oct 10;7(10):e46961. doi: 10.1371/journal.pone.0046961 (PMC3468600; doi:10.1371/journal.pone.0046961)
Supplement: Table S6 — Circadian gene numbers and associated q-value cut-off from temporal microarray data. (XLS) [file pone.0046961.s013.xls]

## Sheet: Sheet1
Tissues	Time series	q-value(JTK_CYCLE)	q-value(HAYSTACK)	#Circadian genes
WT mouse liver (ad libitum feeding)	Every 1 hour between CT 18 and CT 65	q<0.001	q<0.001	1888
		q<0.05	q<0.01	3129a
WT mouse liver (restricted feeding)	Every 1 hour between CT 24 and CT 47 under temporally restricted feeding	q<0.05	q<0.01	2397a
WT mouse liver (fasting)	Every 2 hours between CT 2 and CT 10, plus between CT 36 and CT 46 under fasting	q<0.1	q<0.05	554a
WT mouse pituitary	Every 1 hour between CT 18 and CT 65	q<0.05	q<0.01	353b
WT mouse NIH3T3 cells	Every 1 hour between CT 20 and CT 67	q<0.05	q<0.01	46b
WT mouse adrenal gland	Every 4 hours between CT 38 and CT 82 with one replicate at each time point	q<0.1	q<0.05	1348c
a: Circadian genes were mainly used for strictly defining non-circadian genes and non-liver circadian genes.
b: Circadian genes were mainly used for studying the dualistic features of murine circadian genes.
c: Circadian genes identified from JTK_CYCLE and HAYSTACK were further selected as mentioned in Materials and Methods, and were used for identifying divergently-paired circadian genes in adrenal glands.
